# Supplementary material for: Intensive Microalgal Cultivation and Tertiary Phosphorus Recovery from Wastewaters via the EcoRecover Process
Source: Environ Sci Technol. 2024 Apr 30;58(20):8803–14. doi: 10.1021/acs.est.3c10264 (PMC11112746; doi:10.1021/acs.est.3c10264)
Supplement: Supplementary file 2 — es3c10264_si_002.xlsx [file es3c10264_si_002.xlsx]

## Sheet: AIMS_Grab
*These values are outside what could be reasonably expected and no other evidence supports this deviation
Grab Samples	System			Raw			Feed				Permeate								CO2 Addition (Pre-PBR)	NH3 Addition (Post-Raw, Pre-Feed)	Mix Tank Effluent									PBR Effluent
Sample Timestamp	Total Volume	HRT	SRT	NH3	NO3-	pH	Daily Feed Flow	NH3	NO3-	pH	Daily Permeate Flow	TP	OP	TN	NH3	NO3-	TOC	pH	Total Daily Volume	Constant Flow	Mix Tank Volume	TP	OP	TN	NH3	NO3-	TSS	pH	Temperature	VSS	TSS	pH
Date & Time	(gallons)	(hours)	(days)	(mg-N·L-1)	(mg-N·L-1)	(s.u.)	(gal·d-1)	(mg-N·L-1)	(mg-N·L-1)	(s.u.)	(gal·d-1)	(mg-P·L-1)	(mg-P·L-1)	(mg·L-1)	(mg-N·L-1)	(mg-N·L-1)	(mg·L-1)	(s.u.)	(L·d-1)	(mL·min-1)	(gallons)	(mg-P·L-1)	(mg-P·L-1)	(mg-N·L-1)	(mg-N·L-1)	(mg-N·L-1)	(mg·L-1)	(s.u.)	(°F)	(mg·L-1)	(mg·L-1)	(s.u.)
2022-11-01 07:30:00	39797.6	8.81941	4.71287	0.52		7.18	108300			7.74	104700	0.009	0		3.63	7.34		7.37			15995.4							7.45	62.6	126	126	7.44
2022-11-01 12:30:00	39828.9	8.82635					108300	6.47	5.07	7.47	104700		0		3.45	7.29		7.51	0	10	15970.6						138
2022-11-02 06:30:00	39780.7	9.29637	5.68295			7.36	102700			8.23	97400	0.04	0.014		2.56	8.38		7.48			15972.1							7.51	63.7		130	7.48
2022-11-02 13:30:00	39821.2	9.30583					102700	10	5.03	7.77	97400		0.012		1.97	9.7		7.23	0	10	15881.9						-72
2022-11-03 07:30:00	39778.6	9.80171	5.54405			7.21	97400			7.86	92300	0.06	0.038		1.47	8.66		7.37			15924.9				3.06			7.34	66.2		120	7.39
2022-11-03 13:30:00	39946.3	9.84303					97400	8.86		7.6	92300		0.073		1.4			7.24	0	10	16967.8						134
2022-11-04 07:30:00	39872.8	9.89604	6.53815			7.21	96700			7.62	91300	0.118	0.094	15.66	1.23	7.33	20	7.16			16005.4	0.44	0.127		3.57	7.56		7.39	63.5	140	132	7.47
2022-11-04 13:30:00	39770.3	9.8706					96700	8.03	5.36	7.69	91300	0.126	0.105		1.25	9.59		6.98	0	10	15882.2						114
2022-11-05 13:30:00	39774.6	9.19644					103800				99700								0	9.8	15982.4
2022-11-06 13:30:00	39982.4	9.14755					104900				100100								37849.2	9.7	16088.6
2022-11-07 07:30:00	39774.6	10.8108	5.51739			10.07*	88300			8.19	84300	0.139	0.114		1.59	10.2		7.07			15909.8	0.516	0.153		4.04	7.24		7.17	60.7		134	7.03
2022-11-07 13:30:00	39779	10.812					88300	11.1	3.65	7.79	84300		0.087		0.92	9.32		6.97	73847.5	10	15978.5						124
2022-11-08 07:30:00	39768.1	8.60626	4.89677			11.00*	110900			8.17	104300	0.121	0.099		0.75			7			15942.2							7.03	59.9	120	120	6.77
2022-11-08 13:30:00	39768.5	8.60635					110900				104300								23000.5	12	15928.4
2022-11-09 07:30:00	39520.4	9.93183	4.67862			1100*	95500			9.14	87800	0.185	0.149		0.46	12.6		6.83			15680.4	0.58	0.196		0.74	10.2		6.97	60.5		134	6.7
2022-11-09 13:30:00	39802.7	10.0028					95500	8.98	6.13	7.7	87800		0.17		0.46	12.1		7.39	26487.5	11.6	15953.6						140
2022-11-10 07:30:00	39768	8.34294				11.07*	114400			9.33	104800	0.419	0.312		15.7			8.18			15962.2	0.804						7.03	62.8		144	6.86
2022-11-10 13:30:00	39909	8.37252					114400	17.4		8.52	104800		0.322		4.24			6.82	33429.8	17.5	16958.8						146
2022-11-11 07:30:00	39639.4	9.51346	1.1*			10.49*	100000			8.69	93100	0.463	0.438	21.2	1.25	11.8	23	6.91			15831.3	0.91	0.448		2.17	12.4	152	7.08	61.3	112	112	6.82
2022-11-11 13:30:00	39560.4	9.4945					100000	10.2	6.32	7.9	93100		0.432		1.35	10.9		6.99	31339.1	13.4	15769.6						94
2022-11-12 11:45:05	39750	8.2669					115400				106300								29815.9	13.5	15911.1
2022-11-13 11:46:24	39791.6	9.28084					102900				97100								33061.1	13.3	15988.1
2022-11-14 07:30:00	39653.9	10.5744	2.61073			10.86*	90000			8.98	84100	0.248	0.219		1.44	11.5		7.23			15840.8							7.09	59		136	6.92
2022-11-14 13:30:00	39717.2	10.5913					90000	10.1	5.26	8.08	84100		0.188		0.44	11.6		7.15	38704.8	13.4	15879.9						136
2022-11-15 07:30:00	39746.9	8.41204	3.47544			10.93*	113400			8.8	104700	0.271	0.174		10.6			8.05			15933.7							7.13	58.7	138	138	6.96
2022-11-15 13:30:00	39719.7	8.40629					113400	8.65		7.58	104700		0.102		0.49			6.8	22685.5	13.4	16873.1						144
2022-11-16 07:30:00	39783.8	8.87371	2.41084			11.13*	107600			9.28	99600	0.126	0.101		1.88	14.6		6.88			15920.9	0.425	0.144		2.37	11.4	140	7.09	58.9		130	6.8
2022-11-16 13:30:00	39742.2	8.86443					107600	15.9	7.01	8.48	99600		0.075		1.63	13.9		6.83	32491	17.1	15883.2						144
2022-11-17 07:30:00	39916.6	8.99529	2.92104			11.11*	106500			8.25	100300	0.243	0.136		13.2			8.05			16060.8						164	6.93	58.7		136	6.78
2022-11-17 13:30:00	39747.7	8.95723					106500	12.9		8.38	100300		0.063		2.13			7.32	31160.8	17.4	16857.6						146
2022-11-18 07:30:00	39814	8.94697	3.40755			8.54	106800				100700	0.117	0.087	24.2	2.34	15.6	22	7.13			15947.5	0.39	0.106		0.52	15.8	146	7.08	58.2	144	144	6.84
2022-11-18 13:30:00	39813.7	8.9469					106800	16.6	7.14	8.42	100700		0.069		1.82	15.9		6.89	36224.9	17.5	15960.3						140
2022-11-19 13:30:00	39820.5	9.27856					103000				99800								28798.7	17.4	15978.9
2022-11-20 13:30:00	39858.9	8.75218					109300				106800								31859.4	17.5	16003.1
2022-11-21 07:30:00	39803.7	10.4977	2.90927				91000			8.71	87400	0.078	0.055		5.11	14.4		7.11			15962.1	0.412	0.084		9.82	13.9		7.28	57.6		146	6.86
2022-11-21 13:30:00	39825.2	10.5033					91000	15.5	5.38	8.34	87400		0.035		5.29	13.6		7.1	31461.7	17.5	15972.1						158
2022-11-22 07:30:00	39787.1	8.45036	3.42013				113000			8.87	109900	0.058	0.03		3.03			7.13			15967.3							7.11	57.4	146	146	6.89
2022-11-22 13:30:00	39057	8.29529					113000	13		8.43	109900		0		2.28			7.17	30669.1	17.5	16154.8						170
2022-11-23 07:30:00	39821.9	8.64128	2.72854				110600			8.41	106000	0.086	0.053		3.68	13.5		7.19			15981.1	0.121	0.054		4.91	13.1	157	7.21	58.6		150	6.88
2022-11-23 13:30:00	39728.9	8.6211					110600	14	5.7	8.35	106000		0.016		3.54	12.9		7.15	31262.2	17.5	15871.3						160
2022-11-24 13:30:00	39713.4	8.4347					113000				108200								30491.2	17.4	15901.8
2022-11-25 11:04:52	39746.2	8.21627					116100				109600								31076.2	17.5	15927.5
2022-11-26 11:05:27	39916.6	9.16745					104500				97900								30112.1	17.4	16052.9
2022-11-27 11:08:10	39834.4	10.2249					93500				88800								29293.9	17.4	15949.5
2022-11-28 07:30:00	39459	9.44183	3.0907				100300			8.32	94600	0.005	0		3.66	14.4		6.93			15628.3	0.333	0.019		4.41	12.9	152	7.08	57.4		160	6.85
2022-11-28 13:30:00	39551.9	9.46406					100300	17.3	3.69	8.24	94600		0		3.41	13.7		6.81	27520.5	17.4	15691.7						142
2022-11-29 07:30:00	39434.5	8.21552	2.0781				115200			8.67	104700	0.005	0		1.32			6.92			15564.8						142	6.92	57.6	156	156	6.68
2022-11-29 13:30:00	39420.1	8.21252					115200	22.1		8.56	104700		0		0.86			6.84	23411.2	17.4	16522.2						168
2022-11-30 07:30:00	39453.5	9.55483	2.85349				99100			8.03	102800	0	0		1.02	15.9		6.88			15643	0.282	0		4.29	11.6	168	7.01	56.6		180	6.67
2022-11-30 13:30:00	39621.2	9.59545					99100	10.5	5.41	7.55	102800		0		0.52	14.8		6.85	24425.5	17.4	15716.6						194
2022-12-01 07:30:00	39488.4	7.77458	2.8626			8.63	121900			8.37	102500	0	0	22.8	3.69	14.8	22	6.86			15653.7						168	6.96	55.4		178	6.57
2022-12-01 13:30:00	39442.7	7.76558					121900	20.1		8.41	102500		0		4.4			6.72	30931.5	17.4	15638.6						194
2022-12-02 07:30:00	39473.4	7.96772	3.3547			8.49	118900			8.55	100300	0.025	0		9.68	14.2		6.73			15545.3	0.231	0.003		10.2	12.6	186	6.99	55.1	190	190	6.56
2022-12-02 13:30:00	39400.4	7.95298					118900				100300								30931.5	17.4	15545.8
2022-12-03 13:30:00	39514.1	9.35245					101400				88000								26826.5	17.4	15681.2
2022-12-04 13:30:00	39831.3	8.45227					113100				103000								25690.4	17.5	16012.8
2022-12-05 07:30:00	39483	10.9675	1.96906			8.45	86400			8.36	79000	0.003	0		15.5	8.38		7.02			15621.4						212	7.31	55.2		206	6.94
2022-12-05 13:30:00	39685.1	11.0236					86400	15.2	2.51	7.83	79000		0		15.6	6.53		7.51	30429.9	14.5	15828						210
2022-12-06 07:30:00	39510.9	8.56605	0.0757361				110700			7.17	100600	0	0		13.1			7.1			15669.8							7.22	53.7	202	202	6.89
2022-12-06 13:30:00	39460.4	8.5551					110700	18.8		7.87	100600		0		11.2			7.17	28380.5	14.5	15659.2						212
2022-12-07 07:30:00	39722	8.10653	4.41939			7.68	117600			7.75	108200	0.003	0		11	5.24		7.01			15905.4	0.375	0.011		13	6.07	184	7.24	56.8		182	6.97
2022-12-07 13:30:00	39779.4	8.11824					117600	17.6	2.05	7.9	108200		0		11	5.05		7.12	21475.8	14.5	15935						218
2022-12-08 07:30:00	39755.1	8.34753	3.84533			7.97	114300			8.12	108500	0.038	0		12			7.18			15944.2						210	7.22	56.5		192	6.99
2022-12-08 13:30:00	39871.4	8.37195					114300	17.6		7.58	108500		0		11.8			7.28	26982.5	9.5	16936.9						200
2022-12-09 07:30:00	39753.5	8.80151	4.48627			7.44	108400			7.47	101600	0.007	0	18.66	12.4	4.85	19	7.17			15924.3							7.19	56.4	200	200	6.96
2022-12-09 13:30:00	39837.1	8.82002					108400	19	2.25	7.57	101600		0		12.1	4.41		7.3	28336.8	7.4	15896.6						212
2022-12-12 07:30:00	39734.5	10.2872	4.75386			7.8	92700			7.81	87400	0	0		17.4	4.56		7.22			15883.2							7.41	58.2		214	7.08
2022-12-12 13:30:00	39726.3	10.2851					92700	22.3	1.51	7.54	87400		0		17.5	3.38		7.24	27079.5	7.5	15871.6						217
2022-12-13 07:30:00	39654.7	8.25423	3.72514	20.8		7.79	115300			7.93	107000	0.096	0.005		17			7.17			16815.7						210	7.32	56.9	196	196	6.97
2022-12-13 13:30:00	38754.7	8.06689					115300	15.5		7.23	107000		0		14.6			7.23	26065.8	5.5	15862.8						210
2022-12-14 07:30:00	39663.1	10.0838	3.8262	15.2		7.25	94400	15		7.52	86700	0.013	0		13.4	2.81		7.17			15846.3	0.6	0.018		14.1	3.28	184	7.26	57		180	6.95
2022-12-14 13:30:00	39754	10.1069					94400	16.4	1.5	7.58	86700		0		13.7	2.18		7.32	52709.2		15884.1						190
2022-12-15 07:30:00	39780.1	8.27316	3.24768			7.18	115400			7.39	107100	0.007	0		14.4			7.2			15934.3							7.27	56		170	7.1
2022-12-15 13:30:00	39792.9	8.27582					115400	16.2		7.11	107100		0		13.4			7.05	28404.8		16671.5						184
2022-12-16 07:30:00	39686.9	8.46654	3.68514			7.29	112500			7.36	105700	0	0	20	15.4	2.29	23	7.32			15820.5							7.23	56.1	168	168	7.18
2022-12-16 13:30:00	39701.5	8.46965					112500	19.9	1.67	7.2	105700		0		15.2	2.56		7.11	28360.2		15886.7						172
2022-12-17 13:30:00	39789.5	8.96665					106500				100200								26073.9		15916.7
2022-12-18 13:30:00	39764.2	8.58993					111100				104500								24712.6		15942.5
2022-12-19 07:30:00	39841.3	10.2266	4.1761			7.29	93500				89300	0	0		17.8	2.63		7.08			15996	0.788	0.003		19.6	2.15	140	7.28	54.2		166	6.84
2022-12-19 13:30:00	39719.1	10.1953		20.9	1.7	7.25	93500				89300		0		17.7	2.48		7.22	27401.7		15901.7						170
2022-12-20 07:30:00	39942.6	8.35765	3.71159			7.21	114700				109300	0	0		18.5			7.05			16004.1						180	7.21	54.4	170	171	6.92
2022-12-20 13:30:00	39889.6	8.34656		20.1		7.12	114700				109300		0		16.6			7.03	26300.1		17015.3						180
2022-12-21 07:30:00	39801.9	8.2207	3.9157			7.19	116200				110300	0	0		18.2	2.62		6.92			15876	0.89	0.018		16.6	2.24	174	7.19	53.2		187	7.06
2022-12-21 13:30:00	39732.1	8.20629		21	1.58	7.1	116200				110300		0		17.5	2.51		7.07	27564		15874.3						184
2022-12-22 07:30:00	39742.8	8.38898					113700				108400										15928.3						212
2022-12-22 13:30:00	39829.6	8.4073					113700				108400								27342.5		15970.1
2022-12-23 07:30:00	39741.7	8.50848	4.21681			7.34	112100				110700	0	0	25.8	21.2	2.11	34	7.22			15916.2							7.23	59.3	214	218	7.05
2022-12-23 13:30:00	39721.8	8.50422		25	1.43	7.2	112100				110700		0		21.5	2.27		7.25	27333.5		15952.8						246
2022-12-24 13:30:00	39820.7	9.45299					101100				96400								29441.8		15962.4
2022-12-25 13:30:00	39728.2	8.03943					118600				115200								26419.5		15897.2
2022-12-26 13:30:00	39859.1	7.31919					130700				124500								26130.5		15978.6
2022-12-27 07:30:00	39822.7	7.67667	3.73646			7.36	124500				119700	0	0		23.3			7.21			15937.3						274	7.34	50.9	240	240	7.07
2022-12-27 13:30:00	39693	7.65166		25.7		7.21	124500				119700		0		22.8			7.31	27168.8		15870.8						264
2022-12-28 07:30:00	39733.5	7.47339	3.91464			7.41	127600				119000	0	0		24.4	1.89		7.34			15894.8				22.3		226	7.36	53.3		242	7.12
2022-12-28 07:30:00	39880.5	7.50103		24.5	0.79	7.4	127600				119000		0		21.7	1.72		7.45	36028.8		16034.2						248
2022-12-29 07:30:00	39948.7	8.20864	4.11415			7.48	116800				112900	0	0		24.9			7.35			16087.4						222	7.35	54.9		248	7.09
2022-12-29 13:30:00	39689.9	8.15546		28.2		7.39	116800				112900		0		27.2			7.4	18044.7		15839.6						270
2022-12-30 07:30:00	39795.1	9.15707	3.93977			7.4	104300				100100	0	0	25.4	24.3	1.74	19	7.32			15964.2	0.383	0.016		22.6	1.48	226	7.37	55.4	224	226	7.18
2022-12-30 13:30:00	39759.7	9.14892		26.8	0.87	7.23	104300				100100		0		24.4	1.75		7.22	27533.4		15915						234
2022-12-31 13:30:00	39744.9	8.37903					113841				109349								25635.5		15927.4
2023-01-01 13:30:00	39888.6	8.37556					114300				111300								27371.9		16056.3
2023-01-02 13:30:00	39904.8	9.26224					103400				100800								26140.9		16054.8
2023-01-03 07:30:00	39828.8	9.19126	3.63425			7.43	104000				100100	0.001	0		26.1			7.21			15957.3						288	7.32	56	226	226	7
2023-01-03 13:30:00	39593.7	9.13701					104000				100100								25635.5		15727.4
2023-01-04 07:30:00	39813.3	8.38911	2.67837			7.3	113900				106600	0.001	0		29.1	1.43		7.21			15948.5						246	7.31	55.6		244	6.98
2023-01-04 13:30:00	39722	8.36987		30.6	0.48	7.5	113900				106600		0		27.2	1.53		7.23	28713		15893.6						252
2023-01-05 07:30:00	39822	8.32516	3.85245			7.54	114800				110500	0	0		31.4			7.23			15943.7							7.36	55.8		252	7.08
2023-01-05 13:30:00	39883.8	8.33808		36		7.49	114800				110500		0		30.6			7.36			15957.7						268
2023-01-06 07:30:00	39795.2	8.90937	3.73099			7.5	107200				102600	0	0	36	34.9	1.55	29	7.25			15942.7	0.92	0.038		36.4	1.35	244	7.34	55.8	240	242	7.02
2023-01-06 13:30:00	39787.1	8.90756		38.2	0.54	7.57	107200				102600		0		33.4	1.52		7.29	51151.8		15915.3						250
2023-01-07 07:30:00	39788.5	8.39125					113800				110800								26338.9		15969.2
2023-01-08 13:30:00	39896.5	8.64965					110700				108000								26243.2		16060.9
2023-01-09 07:30:00	39722.9	10.5576	3.80307			7.52	90300				86000	0.016	0		38.4	1.58		7.49			15877.9	1.01	0.028		39.5	1.38	262	7.46	54.4		256	7.2
2023-01-09 13:30:00	39814.9	10.582		44.7	0.48	7.57	90300				86000		0		38.4	1.48		7.37	52490.8		15940.8						278
2023-01-10 07:30:00	39807.5	8.33665	4.72521			7.45	114600				107400	0.016	0		47.1			7.24			15967.8						290	7.43	55.4	276	286	7.08
2023-01-10 13:30:00	39830.2	8.3414		48.5		7.4	114600				107400		0.059		48.7			7.26	26275.5		15973.9						298
2023-01-11 07:30:00	39806.6	8.7407	4.19852			7.67	109300				103900	0.025	0		46.5	1.44		7.43			15989.6				41.6			7.38	56		292	7.2
2023-01-11 13:30:00	40022.4	8.78808		46.5	0.48	7.35	109300				103900		0		45.9	1.47		7.38	28652.5		16076						292
2023-01-12 07:30:00	39859.1	8.75223	3.76945			7.49	109300				105300	0.031	0		44.7			7.44			16004.5						282	7.45	56.6		278	7.18
2023-01-12 13:30:00	39782.2	8.73534		49.8		7.33	109300				105300		0		45.9			7.36	23863		15924.9						304
2023-01-13 07:30:00	39797.6	8.79505	7.61108			7.52	108600				104200	0.027	0	49	49.4	5.48	36	7.35			15948.9	0.86	0.044		47.8	1.28	284	7.46	55.6	292	292	7.06
2023-01-13 13:30:00	39724.1	8.77881		51.6	0.45	7.33	108600				104200		0		47.5	1.39		7.3	25087.5		15860.6						300
2023-01-14 13:30:00	39756	8.11347					117600				113700								27495.8		15942.5
2023-01-15 13:30:00	39829.9	8.8103					108500				105300								25178		15987.1
2023-01-16 07:30:00	39752.5	10.1496	3.88181			7.63	94000				90500	0.026	0		39.3	1.59		7.1			15880							7.44	57.4		296	7.36
2023-01-16 13:30:00	39773.4	10.1549		41.9	0.45	7.54	94000				90500		0		39.2	1.57		7.35	30377		15960.8						296
2023-01-17 07:30:00	39864.6	8.4221	3.96945			7.49	113600				108900	0.022	0		35.3			7.37			16025.9							7.44	57.2	290	296	7.18
2023-01-17 13:30:00	39769.7	8.40205		37.6		7.29	113600				108900		0		33.6			7.32	22975.5		15949.9						326
2023-01-18 07:30:00	39785.1	8.579	3.77563			7.76	111300				105700	0.024	0		34.1	1.67		7.44			15942.6	0.964	0.025		36.7	1.47	300	7.48	58.1		294	7.21
2023-01-18 13:30:00	39780.9	8.57809		35.9	0.55	7.5	111300				105700		0		33.9	1.61		7.29	25756		15925.1						294
2023-01-19 07:30:00	39854.3	8.33191	4.24232			7.39	114800				110900	0.022	0		30.6			7.29			15973.7							7.31	58		292	7.12
2023-01-19 13:30:00	39793.9	8.31928		33.8		7.08	114800				110900		0		29.6			7.09	29561		15948.1						312
2023-01-20 07:30:00	39809.2	8.9042	8.0913			7.46	107300				101800	0.007	0	32.6	30.1	1.65	20	7.28			15972.6							7.29	58.3	292	294	7.05
2023-01-20 13:30:00	39747.5	8.8904		32.8	0.55	7.32	107300				101800		0		30.2	1.77		7.38	24790		15907.8						304
2023-01-21 13:30:00	39786.1	8.91565					107100				103300								25395.5		15954.6
2023-01-21 13:30:00	39786.1	8.91565					107100				103300								25875.5		15954.6
2023-01-21 13:30:00	39821.6	8.92361					107100				103300								25875.5		15953.6
2023-01-22 13:30:00	39819.6	8.66428					110300				106300								25963.9		15974.3
2023-01-23 07:30:00	39739	10.7524	4.13279			7.35	88700				84000	0	0		28.1	2.15		7.26			15888.4	0.706	0.036		27.7	1.57	288	7.21	57.8		284	7
2023-01-23 13:30:00	39790.3	10.7663		33.9	0.82	7.14	88700				84000		0		30	2.07		7.14	25875.5		15936.6						296
2023-01-24 07:30:00	39758	8.39958	3.79304			7.33	113600				107500	0	0		25.4			7.29			15929.7						294	7.16	56.2	286	288	6.99
2023-01-24 13:30:00	39788	8.40592		28.9		7.26	113600				107500		0		25.3			7.34	31550.2		15916.3						308
2023-01-25 07:30:00	39758.8	8.85168	3.85166			7.46	107800				103100	0	0		28.2	2.27		7.23			15901.4	0.115	0.025		27.2	2.15	294	7.2	56.6		298	7.02
2023-01-25 13:30:00	39812.5	8.86364		31	1.11	7.16	107800				103100		0		27.1	2.14		7.24	21665		15958.9						296
2023-01-26 07:30:00	39865.7	8.96698	4.18613			7.28	106700				103900	0.003	0		24	2.85		7.2			15994.2						276	7.19	52.6		288	7
2023-01-26 13:30:00	39991	8.99516		28.7		7.13	106700				103900		0		24.8			7.22	25315		16135						320
2023-01-27 07:30:00	39886.9	8.92158	3.87366			7.38	107300				103800	0.008	0	28.4	26	2.24	13	7.29			15930.4							7.24	55.8	288	292	6.94
2023-01-27 13:30:00	39728.9	8.88624		29.5	1.4	7.13	107300				103800		0		25.1	2.39		7.17	29865		15911.5						300
2023-01-28 13:30:00	39852.8	9.65154					99100				96300								24132.8		16011.1
2023-01-29 13:30:00	39780.6	8.18812					116600				113800								26060.8		15915.8
2023-01-30 07:30:00	39759.1	10.055				7.39	94900				89100	0	0		24.8	2.28		7.14			15911.9	0.435	0.01		25.6	2.04	282	7.25	49.6		284	6.87
2023-01-30 13:30:00	39909.2	10.0929		27	1.52	7.33	94900				89100		0		25.9	2.34		7.3	25515.5		15961.1
2023-01-31 07:30:00	39780.9	8.3021	3.97033			7.51	115000				108800	0	0		21.7			7.18			15939						282	7.22	47.9	282	284	6.93
2023-01-31 13:30:00	39796.3	8.30531		31.9		7.19	115000				108800		0		26.6			7.16	28350.2		15919.8						312
2023-02-01 07:30:00	39815.7	8.68706	3.77548			7.3	110000				103900	0	0		19.9	2.06		7.25			15950.9				28.8			7.27	51.6		272	7.08
2023-02-01 13:30:00	39792.9	8.68209		37.5	1.23	7.47	110000				103900		0		30.7	1.99		7.43	27345.8		15933.7						282
2023-02-02 07:30:00	39823.2	8.76037	3.80888			7.43	109100				105000	0	0		28.1			7.28			15957.3						274	7.32	48.7		260	7.08
2023-02-02 13:30:00	39920.9	8.78187		35.3		7.42	109100				105000		0		33.3			7.51	24564		16057.3						292
2023-02-03 07:30:00	39775.2	8.9049	3.55172			7.32	107200				102600	0	0	36.2	32.2	2.03	23	7.2			15893.1	0.675	0.031		27.1	1.92	258	7.28	47.3	246	252	6.98
2023-02-03 13:30:00	0	0		36	1.75	7.45	107200				102600		0		32.8	1.98		7.39	51136								274
2023-02-04 13:30:00	39905	8.52823					112300				108200								25065		16036.2
2023-02-05 01:30:00	39738.2	10.1676					93800				88800								27180		15924
2023-02-06 07:30:00	39783.8	9.90468	3.97637				96400			7.52	89300	0	0		29.2	2.33		7.32			15955.7	0.629	0.025		17.6	2.06	234	7.22	51.7		236	7
2023-02-06 13:30:00	39865.5	9.92502					96400	29.3	1.97	7.31	89300		0		27.9	2.26		7.26	27910		15939.1						236
2023-02-07 07:30:00	39797.3	8.16355	4.04003			7.29	117000				110000	0	0		24.5			7.35			15935.2						234	7.25	53.2	236	240	7.05
2023-02-07 13:30:00	39457.9	8.09393					117000	27.2		7.16	110000		0		22.5			7.2	24437.5		15640.7						242
2023-02-08 13:30:00	39536.9	8.8433					107300				97200								28525		15698.1
2023-02-09 07:30:00	39800.3	8.55154					111700			7.33	66300	0	0		20.1			7.4			15959.1						168	7.32	53.4		168	7.07
2023-02-09 13:30:00	39924.2	8.57816					111700	22.6		7.19	66300		0		16.6			7.31	20220.5		15985.1						188
2023-02-10 07:30:00	39755.1	7.13629				7.33	133700				130500	0.001	0		16.5	3.21		7.2			15898							7.28	52.2		224	6.92
2023-02-10 13:30:00	39762.7	7.13766					133700				130500								25980		15946.4
2023-02-11 13:30:00	39848.9	7.57824					126200				123000								25795		16027.6
2023-02-12 13:30:00	40016.8	8.19457					117200				115400								25795		16203.3
2023-02-13 07:30:00	39827.2	10.597				7.5	90200				89000	0	0		12.1	4.45		7.32			15962.6	0.882	0.084		12.7	3.8	2370	7.16	55.2		358	7.01
2023-02-13 13:30:00	39838.2	10.6		16	2.42	7.2	90200				89000		0		11.3	4.33		7.2	25940		15956.9						384
2023-02-14 07:30:00	39819.2	8.46467	5.65547			7.41	112900				108600	0.035	0.001		10.3			7.25			15893.8							7.24	54.7	374	396	7.04
2023-02-14 13:30:00	39748.9	8.44972		14.2		7.32	112900				108600		0.004		8.95			7.31	25965		15906.3						420

## Sheet: AIMS_Composite
Composite Samples	Raw											Permeate
Sample Timestamp	TP	OP	Soluble TP	Soluble OP	SNRP	NH3	NO3-	NO2-	TSS	Alkalinity	Quaternary Ammonium	TP	OP	NH3	NO3-	NO2-	Alkalinity
Date & Time	(mg-P·L-1)	(mg-P·L-1)	(mg-P·L-1)	(mg-P·L-1)	(mg-P·L-1)	(mg-N·L-1)	(mg-N·L-1)	(mg-N·L-1)	(mg·L-1)	(mg·L-1 as CaCO3)	(mg·L-1 as CTAB)	(mg-P·L-1)	(mg-P·L-1)	(mg-N·L-1)	(mg-N·L-1)	(mg-N·L-1)	(mg·L-1 as CaCO3)
2022-11-01 07:30:00	0.308	0.143	0.186	0.105	0.081	6.91	5.96	0.45	1.00017	211	0.5	0.028	0	2.35	10.3	1.29	178
2022-11-02 07:30:00	0.287	0.104	0.169	0.111	0.058	7.51	5.92	0.44	4.99994	173	0.6	0.04	0.005	1.09	11	1.8	139
2022-11-03 07:30:00	0.434	0.165	0.209	0.132	0.077	8.72	6.7	0.43	2.9999	214	0.6	0.104	0.059	1.17	9.87	1.91	166
2022-11-04 23:59:59
2022-11-05 23:59:59
2022-11-06 07:30:00	0.43	0.224	0.276	0.197	0.079	13	5.34	0.57	2.9999	240	0.7	0.155	0.116	0.54	12.2	1.32	172
2022-11-07 07:30:00	0.39	0.177	0.231	0.158	0.073	8.9			4.00007	223		0.138	0.105	0.53			160
2022-11-08 07:30:00	0.563	0.25	0.367	0.179	0.188	9.64	8.14	0.51	12.0002	198		0.16	0.12	0.42	14.1	0.99	159
2022-11-09 07:30:00	0.559	0.332	0.371	0.314	0.057	8			2.9999	190		0.252	0.212	1.3			164
2022-11-10 07:30:00	0.736	0.472	0.517	0.416	0.101	16.2	10.8	0.5	2.00003	235	0.7	0.742	0.432	2.68	17	2.4	165
2022-11-11 23:59:59
2022-11-12 23:59:59
2022-11-13 07:30:00	0.625	0.388	0.405	0.307	0.098	7.99	10.1	1.9	0	190	0.6	0.352	0.334	0.58	16.5	1.73	145
2022-11-14 07:30:00	0.443	0.231	0.243	0.189	0.054	9.06			0	210		0.221	0.176	0.34	12.7		144
2022-11-15 07:30:00	0.38	0.234	0.247	0.19	0.057	11.6	8.26	0.55	0	215		0.149	0.118	0.71	14.9	1.31	143
2022-11-16 07:30:00	0.426	0.227	0.256	0.179	0.077	13.4			0	222		0.114	0.083	0.99			143
2022-11-17 07:30:00	0.46	0.228	0.275	0.2	0.075	10.2	11	0.83	0	212	0.6	0.115	0.076	1.54	19.6	1.84	140
2022-11-18 23:59:59
2022-11-19 23:59:59
2022-11-20 07:30:00	0.404	0.172	0.257	0.158	0.099	19.2	9.02	0.72	3.0002	247	0.6	0.08	0.036	2.43	20.2	1.83	135
2022-11-21 07:30:00	0.342	0.158	0.215	0.146	0.069	17.6			0	214		0.075	0.026	4.03			139
2022-11-22 07:30:00	0.304	0.144	0.197	0.117	0.08	14	7.78	0.53	0	230		0.077	0.043	1.9	18	1.35	108
2022-11-23 23:59:59
2022-11-24 23:59:59
2022-11-25 23:59:59
2022-11-26 23:59:59
2022-11-27 07:30:00	0.312	0.135	0.184	0.089	0.095	17	7.19	0.6	0	240	0.7	0.025	0.012	1.69	19.3	1.4	144
2022-11-28 07:30:00	0.284	0.107	0.189	0.101	0.088	12.8			0	248		0.012	0	1.38			164
2022-11-29 07:30:00	0.318	0.135	0.189	0.106	0.083	15.5	6.76	0.52	0	237		0.005	0	0.7	18	0.73	143
2022-11-30 07:30:00	0.22	0.098	0.124	0.072	0.052	14.1	6.9		0	201		0.013	0	0.9	16.6		133
2022-12-01 07:30:00	0.146	0.043	0.123	0.076	0.047	16.5	9.99	0.6	2.00003	186	0.5	0.017	0.014	5.26	19.1	0.72	127
2022-12-02 23:59:59
2022-12-03 23:59:59
2022-12-04 07:30:00	0.388	0.129	0.152	0.082	0.07	26.6	6.3	0.65	0	286	0.8	0.002	0	13.2	11.4	0.55	237
2022-12-05 07:30:00	0.126	0.109	0.133	0.063	0.07	17.6			0	243		0	0	13.9			204
2022-12-06 07:30:00	0.24	0.082	0.158	0.087	0.071	11.7	9.48	1.48	0	183		0.019	0.024	11.3	9.79	0.39	194
2022-12-07 07:30:00	0.244	0.089	0.113	0.057	0.056	13.9			0	229		0.002	0	10.2	7.42		201
2022-12-08 07:30:00	0.293	0.089	0.145	0.062	0.083	15.9	3.55	0.29	0	228	0.6	0.015	0	11.2	5.12	0.32	213
2022-12-09 23:59:59
2022-12-10 23:59:59
2022-12-11 07:30:00	0.342	0.119	0.186	0.063	0.123	17.6	5.16	0.47	0	238	0.7	0.004	0	15.6	4.8	0.36	225
2022-12-12 07:30:00	0.321	0.096	0.185	0.043	0.142	17.8			4.99994	273		0.005	0	14.5			240
2022-12-12 23:59:59
2022-12-13 23:59:59
2022-12-14 07:30:00	0.298	0.093	0.242	0.086	0.156	13.1			2.00003	250		0.008	0	12.8			239
2022-12-15 07:30:00	0.366	0.122	0.167	0.064	0.103	14.4	3.47	0.27	0	241	0.6	0.011	0	12.9	3.17	0.28	233
2022-12-16 23:59:59
2022-12-17 23:59:59
2022-12-18 07:30:00	0.386	0.096	0.149	0.076	0.073	15.8	2.65	0.13	6.99997	264	0.8	0.025	0.025	15	3.68	0.39	197
2022-12-19 07:30:00	0.427	0.087	0.134	0.071	0.063	20.6			3.0002	277		0	0	19.1			237
2022-12-20 07:30:00	0.391	0.121	0.147	0.076	0.071	17.7	3.03	0.12	2.00003	288		0.026	0.02	17.2	3.78	0.32	260
2022-12-21 07:30:00	0.288					20						0.046		17.6			238
2022-12-21 23:59:59
2022-12-22 07:30:00	0.298	0.075	0.067	0.039	0.028	27	2.78	0.1	7.99984	232	0.6	0	0	18.4	3.23	0.24	231
2022-12-23 23:59:59
2022-12-24 23:59:59
2022-12-25 23:59:59
2022-12-26 07:30:00	0.379	0.085	0.081	0.036	0.045	26.9			4.00007	302	0.9	0.046	0	23.7			258
2022-12-27 07:30:00	0.372	0.09	0.092	0.046	0.046	23.7	2.84	0.12	2.9999	262		0	0	21.4	2.44	0.3	256
2022-12-28 07:30:00	0.377	0.109	0.147	0.05	0.097	24.5			1.00017	280		0.03	0	26.6			261
2022-12-29 07:30:00	0.343	0.108	0.137	0	0.137	25.2	2.79	0.2	8.00014	278	0.8	0.041	0.007	26.3	2.56	0.32	276
2022-12-30 23:59:59
2022-12-31 23:59:59
2023-01-01 23:59:59
2023-01-02 07:30:00	0.498	0.191	0.284	0.198	0.086	21.7			0	266	0.8	0.009	0	19.3			284
2023-01-03 07:30:00	0.349	0.094	0.148	0.088	0.06	27.6	2.24	0.17	2.9999	307		0.001	0	25.9	2.13	0.3	315
2023-01-04 07:30:00	0.39	0.101	0.154	0.079	0.075	30.2		0.2	3.99977	316		0	0	27.4		0.3	305
2023-01-05 07:30:00	0.487	0.14	0.174	0.098	0.076	38.1	2.67	0.2	2.9999	310	0.7	0.04	0.016	34.5	2.33	0.31	358
2023-01-06 23:59:59
2023-01-07 23:59:59
2023-01-08 07:30:00	0.76	0.498	0.475	0.434	0.041	34.1	8.79	0.63	0.999868	286	0.8	0.032	0.008	40	2.61	0.34	347
2023-01-09 07:30:00	0.532	0.206	0.348	0.178	0.17	44.5			2.00003	335		0.046	0	42.5			340
2023-01-10 07:30:00	0.53	0.169	0.276	0.172	0.104	40.6	3.48	0.32	0	342		0.038	0	44.9	1.88	0.34	352
2023-01-11 07:30:00	0.555	0.208	0.48	0.191	0.289	39.6			2.9999	344		0.032	0	42.9			353
2023-01-12 07:30:00	0.608	0.231	0.518	0.287	0.231	48.8	5.15	0.51	4.00007	355	0.8	0.049	0.001	48.1	2.3	0.42	387
2023-01-13 23:59:59
2023-01-14 23:59:59
2023-01-15 07:30:00	0.486	0.181	0.255	0.198	0.057	37.3	5.39	0.56	4.00007	323	0.7	0.034	0	39.7	2.33	0.55	354
2023-01-16 07:30:00	0.535	0.214	0.404	0.197	0.207	32.1			2.00003	304		0.029	0	36.2			339
2023-01-17 07:30:00	0.473	0.166	0.378	0.143	0.235	37.5	4.01	0.4	3.99977	313		0.049	0.004	43.8	2.48	0.5	340
2023-01-18 07:30:00	0.469	0.149	0.206	0.121	0.085	28.7			6.99997	291		0.031	0	32			316
2023-01-19 07:30:00	0.454	0.128	0.377	0.117	0.26	29.6	3.17	0.3	4.00007	309	0.8	0.028	0	29	2.36	0.47	312
2023-01-20 23:59:59
2023-01-21 23:59:59
2023-01-22 07:30:00	0.413	0.09	0.344	0.102	0.242	30	4.9	0.4	9.99987	314	0.7	0.028	0.003	31.4	3.1	0.48	318
2023-01-23 07:30:00	0.316	0.101	0.353	0.101	0.252	30.5			6.0001	308		0.013	0	31.2			305
2023-01-24 07:30:00	0.312	0.087	0.305	0.097	0.208	25.8	5.2	0.37	4.00007	270		0	0	24.4	2.8	0.43	262
2023-01-25 07:30:00	0.226	0.08	0.213	0.079	0.134	27.1			5.00023	236		0.025	0	26.3			257
2023-01-26 07:30:00	0.33	0.101	0.297	0.091	0.206	24.8	3.77	0.25	9	228	0.5	0.005	0	23	3.14	0.38	224
2023-01-27 23:59:59
2023-01-28 23:59:59
2023-01-29 07:30:00	0.47	0.222	0.437	0.261	0.176	27.5	1.1	0.39	6.0001	118	0.6	0.032	0.031	25	3.05	0.27	288
2023-01-30 07:30:00	0.478	0.223	0.412	0.21	0.202	28.7			2.9999	301		0.033	0	25.6			302
2023-01-31 07:30:00	0.203	0.18	0.198	0.168	0.03	23.6	6.82	0.34	4.99994	263		0.001	0	26.7	2.67	0.23	293
2023-02-01 07:30:00	0.429	0.115	0.154	0.092	0.062	34.7			8.00014	311		0.017	0	31.2			316
2023-02-02 07:30:00	0.517	0.121	0.501	0.214	0.287	28.5	3.53	0.14	11	326	1.1	0.039	0	28.8	2.34	0.22	328
2023-02-03 23:59:59
2023-02-04 23:59:59
2023-02-05 07:30:00	0.562	0.192	0.201	0.172	0.029	29.9	3.2	0.16	3.99977	291	1	0.034	0	19.1	2.57	0.37	290
2023-02-06 07:30:00	0.524	0.225	0.409	0.218	0.191	27.1			0	286		0.029	0	27.6			283
2023-02-07 23:59:59
2023-02-08 07:30:00	0.415	0.197	0.351	0.174	0.177	19.4			2.9999	295		0.082	0	20.5			262
2023-02-09 07:30:00	0.753	0.249	0.284	0.216	0.068	16.9	3.86	0.2	0	281		0	0	17.9	3.36	0.45	259
2023-02-09 23:59:59
2023-02-10 23:59:59
2023-02-11 23:59:59
2023-02-12 23:59:59
2023-02-13 07:30:00	0.682	0.349	0.513	0.33	0.183	13.3			1.00017	239		0	0	10.9			230
2023-02-14 07:30:00	0.772	0.458	0.568	0.396	0.172	12.9	3.58	0.15	0.999868	232		0.097	0.058	9.5	5.42	0.49	216
