# Supplementary material for: Intensive Microalgal Cultivation and Tertiary Phosphorus Recovery from Wastewaters via the EcoRecover Process
Source: Environ Sci Technol. 2024 Apr 30;58(20):8803–14. doi: 10.1021/acs.est.3c10264 (PMC11112746; doi:10.1021/acs.est.3c10264)
Supplement: Supplementary file 3 — es3c10264_si_003.xlsx [file es3c10264_si_003.xlsx]

## Sheet: Aqueous
	ph_inf_corr	po4_inf_corr	nh4_inf_corr	tss_inf_corr	ph_mix_corr	nh4_mix	do_mix	po4_mix	tss_postmix_corr	do_bo	ph_bo	ph_eff_corr	po4_eff_corr	nh4_eff_corr	no3_eff_corr	turbidity
Timestamp	EcoRecover influent pH	EcoRecover influent orthophosphate concentration	EcoRecover influent NH4-N concentration	EcoRecover influent solids concentration	Mix Tank pH	Mix Tank effluent NH4-N concentration	Mix Tank effluent dissolved oxygen concentration	Mix Tank effluent orthophosphate concentration	Mix Tank effluent solids concentration	PBR effluent dissolved oxygen concentration	PBR effluent pH	EcoRecover effluent pH	EcoRecover effluent orthophosphate concentration	EcoRecover effluent NH4-N concentration	EcoRecover effluent NO3-N concentration	EcoRecover effluent turbidity
	s.u.	mg-P·L-1	mg-N·L-1	mg·L-1 TSS	s.u.	mg-N·L-1	mg·L-1	mg-P·L-1	mg·L-1 TSS	mg·L-1	s.u.	s.u.	mg-P·L-1	mg-N·L-1	mg-N·L-1	NTU
Date & Time	smoothed & AIMS-corrected	smoothed & AIMS-corrected	smoothed & AIMS-corrected	smoothed & AIMS-corrected	smoothed & AIMS-corrected	smoothed	smoothed	smoothed	smoothed & AIMS-corrected	smoothed	smoothed	smoothed & AIMS-corrected	smoothed & AIMS-corrected	smoothed & AIMS-corrected	smoothed & AIMS-corrected	smoothed
2022-11-01	7.1784	0.0836673	8.15737	4.28244	7.47477	4.70706	2.84156	0.00472626	135.83	3.70564	7.47244	7.37	0	2.81209	10.0665	1.61305
2022-11-01 00:05:00	7.17837	0.0837392	8.17494	4.2831	7.4742	4.70547	2.84383	0.0048404	135.85	3.71312	7.47206	7.37	0	2.80547	10.0726	1.61312
2022-11-01 00:10:00	7.17835	0.0838118	8.19258	4.28378	7.47363	4.70388	2.84608	0.00495482	135.87	3.7206	7.47168	7.37	0	2.79886	10.0786	1.61319
2022-11-01 00:15:00	7.17833	0.0838851	8.21028	4.28448	7.47306	4.7023	2.84832	0.00506954	135.889	3.72806	7.47132	7.37	0	2.79226	10.0846	1.61326
2022-11-01 00:20:00	7.17833	0.0839591	8.22805	4.2852	7.4725	4.70072	2.85055	0.00518454	135.908	3.73553	7.47096	7.37	0	2.78567	10.0906	1.61333
2022-11-01 00:25:00	7.17832	0.0840339	8.24589	4.28594	7.47194	4.69914	2.85277	0.00529984	135.926	3.74298	7.47061	7.37	0	2.77909	10.0966	1.6134
2022-11-01 00:30:00	7.17833	0.0841094	8.26379	4.28671	7.47139	4.69756	2.85498	0.00541543	135.944	3.75042	7.47028	7.37	0	2.77252	10.1026	1.61347
2022-11-01 00:35:00	7.17834	0.0841857	8.28177	4.28749	7.47084	4.69599	2.85719	0.0055313	135.962	3.75784	7.46995	7.37	0	2.76596	10.1085	1.61354
2022-11-01 00:40:00	7.17836	0.0842627	8.29982	4.2883	7.4703	4.69442	2.85939	0.00564747	135.979	3.76525	7.46963	7.37	0	2.75941	10.1144	1.61361
2022-11-01 00:45:00	7.17838	0.0843406	8.31795	4.28913	7.46976	4.69285	2.86158	0.00576393	135.995	3.77264	7.46932	7.37	0	2.75287	10.1204	1.61368
2022-11-01 00:50:00	7.17842	0.0844193	8.33616	4.28998	7.46923	4.69129	2.86377	0.00588068	136.012	3.78001	7.46902	7.37	0	2.74634	10.1263	1.61375
2022-11-01 00:55:00	7.17846	0.0844987	8.35445	4.29085	7.4687	4.68973	2.86595	0.00599772	136.027	3.78734	7.46873	7.37	0	2.73982	10.1322	1.61382
2022-11-01 01:00:00	7.17851	0.0845791	8.37282	4.29174	7.46819	4.68817	2.86812	0.00611505	136.042	3.79465	7.46846	7.37	0	2.73331	10.1381	1.61389
2022-11-01 01:05:00	7.17856	0.0846602	8.39127	4.29266	7.46767	4.68661	2.87029	0.00623268	136.057	3.80192	7.46818	7.37	0	2.72681	10.1439	1.61396
2022-11-01 01:10:00	7.17863	0.0847422	8.40982	4.29359	7.46717	4.68506	2.87246	0.00635059	136.072	3.80915	7.46792	7.37	0	2.72032	10.1498	1.61403
2022-11-01 01:15:00	7.1787	0.0848251	8.42845	4.29455	7.46667	4.68351	2.87462	0.0064688	136.086	3.81633	7.46767	7.37	0	2.71384	10.1556	1.6141
2022-11-01 01:20:00	7.17879	0.0849089	8.44718	4.29553	7.46618	4.68197	2.87677	0.0065873	136.099	3.82346	7.46743	7.37	0	2.70737	10.1614	1.61417
2022-11-01 01:25:00	7.17888	0.0849936	8.466	4.29654	7.46569	4.68042	2.87891	0.00670609	136.112	3.83054	7.4672	7.37	0	2.70091	10.1673	1.61424
2022-11-01 01:30:00	7.17899	0.0850792	8.48492	4.29756	7.46522	4.67889	2.88105	0.00682518	136.125	3.83754	7.46698	7.37	0	2.69447	10.1731	1.61431
2022-11-01 01:35:00	7.1791	0.0851658	8.50393	4.29861	7.46475	4.67735	2.88317	0.00694455	136.137	3.84448	7.46676	7.37	0	2.68803	10.1788	1.61438
2022-11-01 01:40:00	7.17923	0.0852533	8.52305	4.29968	7.46429	4.67582	2.88529	0.00706422	136.149	3.85135	7.46656	7.37	0	2.6816	10.1846	1.61445
2022-11-01 01:45:00	7.17937	0.0853417	8.54227	4.30077	7.46384	4.67429	2.88739	0.00718419	136.16	3.85812	7.46637	7.37	0	2.67519	10.1903	1.61452
2022-11-01 01:50:00	7.17952	0.0854312	8.5616	4.30189	7.46339	4.67276	2.88948	0.00730444	136.171	3.86481	7.46618	7.37	0	2.66878	10.1961	1.61459
2022-11-01 01:55:00	7.17969	0.0855216	8.58104	4.30303	7.46296	4.67123	2.89155	0.00742499	136.182	3.8714	7.46601	7.37	0	2.66239	10.2018	1.61466
2022-11-01 02:00:00	7.17988	0.085613	8.60059	4.30419	7.46254	4.66971	2.8936	0.00754583	136.192	3.87788	7.46584	7.37	0	2.656	10.2075	1.61473
2022-11-01 02:05:00	7.18008	0.0857055	8.62025	4.30537	7.46212	4.6682	2.89564	0.00766696	136.201	3.88425	7.46569	7.37	0	2.64963	10.2132	1.61479
2022-11-01 02:10:00	7.1803	0.085799	8.64003	4.30658	7.46172	4.66668	2.89765	0.00778839	136.211	3.8905	7.46554	7.37	0	2.64327	10.2189	1.61486
2022-11-01 02:15:00	7.18053	0.0858935	8.65993	4.30781	7.46133	4.66517	2.89964	0.00791011	136.219	3.89662	7.46541	7.37	0	2.63692	10.2245	1.61493
2022-11-01 02:20:00	7.18079	0.0859891	8.67996	4.30906	7.46094	4.66366	2.90161	0.00803212	136.228	3.90261	7.46528	7.37	0	2.63058	10.2302	1.615
2022-11-01 02:25:00	7.18107	0.0860858	8.7001	4.31033	7.46057	4.66216	2.90354	0.00815442	136.236	3.90846	7.46517	7.37	0	2.62425	10.2358	1.61507
2022-11-01 02:30:00	7.18138	0.0861835	8.72038	4.31163	7.46022	4.66066	2.90545	0.00827702	136.243	3.91416	7.46506	7.37	0	2.61793	10.2414	1.61514
2022-11-01 02:35:00	7.18171	0.0862824	8.74078	4.31296	7.45987	4.65916	2.90732	0.0083999	136.251	3.9197	7.46497	7.37	0	2.61163	10.247	1.61521
2022-11-01 02:40:00	7.18207	0.0863824	8.76132	4.3143	7.45953	4.65767	2.90916	0.00852308	136.257	3.92509	7.46488	7.37	0	2.60533	10.2526	1.61528
2022-11-01 02:45:00	7.18246	0.0864836	8.78199	4.31567	7.45921	4.65618	2.91096	0.00864656	136.264	3.93032	7.46481	7.37	0	2.59905	10.2581	1.61535
2022-11-01 02:50:00	7.18288	0.0865859	8.80281	4.31706	7.45891	4.65469	2.91271	0.00877032	136.27	3.93538	7.46475	7.37	0	2.59278	10.2637	1.61542
2022-11-01 02:55:00	7.18333	0.0866894	8.82376	4.31848	7.45861	4.6532	2.91443	0.00889438	136.275	3.94027	7.46469	7.37	0	2.58651	10.2692	1.61549
2022-11-01 03:00:00	7.18382	0.086794	8.84486	4.31992	7.45833	4.65172	2.9161	0.00901872	136.28	3.94499	7.46465	7.37	0	2.58026	10.2747	1.61556
2022-11-01 03:05:00	7.18435	0.0868999	8.8661	4.32138	7.45807	4.65025	2.91773	0.00914336	136.285	3.94953	7.46462	7.37	0	2.57403	10.2802	1.61563
2022-11-01 03:10:00	7.18492	0.087007	8.88749	4.32287	7.45782	4.64877	2.91931	0.00926829	136.289	3.95389	7.4646	7.37	0	2.5678	10.2857	1.6157
2022-11-01 03:15:00	7.18553	0.0871153	8.90904	4.32438	7.45759	4.6473	2.92084	0.00939352	136.293	3.95809	7.4646	7.37	0	2.56158	10.2912	1.61577
2022-11-01 03:20:00	7.1862	0.0872248	8.93074	4.32591	7.45737	4.64584	2.92231	0.00951903	136.297	3.9621	7.4646	7.37	0	2.55538	10.2966	1.61584
2022-11-01 03:25:00	7.18691	0.0873357	8.9526	4.32747	7.45717	4.64437	2.92374	0.00964483	136.3	3.96595	7.46462	7.37	0	2.54919	10.3021	1.61591
2022-11-01 03:30:00	7.18767	0.0874478	8.97463	4.32905	7.45699	4.64291	2.92511	0.00977093	136.303	3.96963	7.46465	7.37	0	2.54301	10.3075	1.61598
2022-11-01 03:35:00	7.18849	0.0875612	8.99681	4.33066	7.45682	4.64146	2.92644	0.00989731	136.305	3.97315	7.46469	7.37	0	2.53684	10.3129	1.61605
2022-11-01 03:40:00	7.18937	0.0876759	9.01917	4.33229	7.45668	4.64	2.9277	0.010024	136.307	3.9765	7.46475	7.37	0	2.53068	10.3183	1.61612
2022-11-01 03:45:00	7.19031	0.0877919	9.04169	4.33394	7.45655	4.63855	2.92892	0.010151	136.309	3.97971	7.46482	7.37	0	2.52454	10.3237	1.61619
2022-11-01 03:50:00	7.19132	0.0879093	9.06439	4.33562	7.45644	4.63711	2.93009	0.0102782	136.31	3.98278	7.4649	7.37	0	2.51841	10.329	1.61626
2022-11-01 03:55:00	7.1924	0.088028	9.08727	4.33732	7.45635	4.63566	2.9312	0.0104057	136.311	3.98571	7.46499	7.37	0	2.51229	10.3344	1.61633
2022-11-01 04:00:00	7.19355	0.0881481	9.11032	4.33905	7.45629	4.63423	2.93227	0.0105336	136.311	3.98851	7.46511	7.37	0	2.50618	10.3397	1.6164
2022-11-01 04:05:00	7.19477	0.0882696	9.13356	4.3408	7.45624	4.63279	2.93329	0.0106617	136.311	3.99121	7.46523	7.37	0	2.50008	10.345	1.61647
2022-11-01 04:10:00	7.19608	0.0883925	9.15699	4.34257	7.45622	4.63136	2.93427	0.0107901	136.311	3.9938	7.46537	7.37	0	2.494	10.3503	1.61654
2022-11-01 04:15:00	7.19747	0.0885168	9.1806	4.34437	7.45621	4.62993	2.9352	0.0109188	136.31	3.99629	7.46553	7.37	0	2.48792	10.3556	1.6166
2022-11-01 04:20:00	7.19895	0.0886426	9.20441	4.3462	7.45624	4.62851	2.9361	0.0110478	136.309	3.99871	7.4657	7.37	0	2.48186	10.3608	1.61667
2022-11-01 04:25:00	7.20053	0.0887698	9.22841	4.34804	7.45628	4.62709	2.93697	0.0111771	136.307	4.00107	7.46589	7.37	0	2.47582	10.3661	1.61674
2022-11-01 04:30:00	7.2022	0.0888984	9.25261	4.34992	7.45635	4.62567	2.9378	0.0113066	136.306	4.00338	7.4661	7.37	0	2.46978	10.3713	1.61681
2022-11-01 04:35:00	7.20397	0.0890286	9.27702	4.35181	7.45645	4.62426	2.93862	0.0114365	136.303	4.00564	7.46632	7.37	0	2.46376	10.3765	1.61688
2022-11-01 04:40:00	7.20584	0.0891602	9.30163	4.35373	7.45657	4.62285	2.93942	0.0115666	136.301	4.00789	7.46656	7.37	0	2.45774	10.3817	1.61695
2022-11-01 04:45:00	7.20782	0.0892934	9.32644	4.35568	7.45672	4.62144	2.9402	0.011697	136.298	4.01013	7.46682	7.37	0	2.45175	10.3869	1.61702
2022-11-01 04:50:00	7.20991	0.0894281	9.35147	4.35765	7.45689	4.62004	2.94098	0.0118277	136.295	4.01238	7.4671	7.37	0	2.44576	10.392	1.61709
2022-11-01 04:55:00	7.21212	0.0895643	9.37672	4.35965	7.45709	4.61864	2.94177	0.0119587	136.291	4.01465	7.4674	7.37	0	2.43979	10.3972	1.61716
2022-11-01 05:00:00	7.21445	0.0897021	9.40218	4.36167	7.45732	4.61725	2.94257	0.0120899	136.287	4.01697	7.46772	7.37	0	2.43382	10.4023	1.61723
2022-11-01 05:05:00	7.2169	0.0898415	9.42787	4.36371	7.45758	4.61586	2.94338	0.0122215	136.283	4.01934	7.46806	7.37	0	2.42788	10.4074	1.6173
2022-11-01 05:10:00	7.21947	0.0899825	9.45378	4.36578	7.45787	4.61447	2.94423	0.0123533	136.278	4.02178	7.46841	7.37	0	2.42194	10.4125	1.61737
2022-11-01 05:15:00	7.22218	0.0901251	9.47991	4.36788	7.45819	4.61309	2.94511	0.0124854	136.273	4.02432	7.4688	7.37	0	2.41601	10.4176	1.61744
2022-11-01 05:20:00	7.22502	0.0902693	9.50628	4.37	7.45854	4.61171	2.94605	0.0126178	136.267	4.02696	7.4692	7.37	0	2.4101	10.4227	1.61751
2022-11-01 05:25:00	7.22799	0.0904151	9.53289	4.37214	7.45892	4.61033	2.94705	0.0127505	136.262	4.02974	7.46962	7.37	0	2.40421	10.4277	1.61758
2022-11-01 05:30:00	7.2311	0.0905626	9.55973	4.37431	7.45933	4.60896	2.94812	0.0128835	136.255	4.03266	7.47007	7.37	0	2.39832	10.4327	1.61765
2022-11-01 05:35:00	7.23436	0.0907118	9.58682	4.3765	7.45978	4.6076	2.94927	0.0130167	136.249	4.03575	7.47054	7.37	0	2.39245	10.4377	1.61772
2022-11-01 05:40:00	7.23776	0.0908627	9.61415	4.37872	7.46025	4.60623	2.95053	0.0131502	136.242	4.03903	7.47103	7.37	0	2.38659	10.4427	1.61779
2022-11-01 05:45:00	7.2413	0.0910152	9.64173	4.38096	7.46077	4.60487	2.95189	0.013284	136.235	4.04252	7.47155	7.37	0	2.38074	10.4477	1.61786
2022-11-01 05:50:00	7.24499	0.0911695	9.66957	4.38323	7.46131	4.60352	2.95338	0.0134181	136.228	4.04625	7.47209	7.37	0	2.3749	10.4527	1.61793
2022-11-01 05:55:00	7.24883	0.0913255	9.69766	4.38553	7.46189	4.60217	2.95501	0.0135524	136.22	4.05023	7.47266	7.37	0	2.36908	10.4576	1.618
2022-11-01 06:00:00	7.25283	0.0914833	9.726	4.38784	7.46251	4.60082	2.9568	0.013687	136.212	4.0545	7.47326	7.37	0	2.36327	10.4626	1.61807
2022-11-01 06:05:00	7.25697	0.0916428	9.75461	4.39019	7.46316	4.59948	2.95876	0.0138219	136.203	4.05908	7.47388	7.37	0	2.35748	10.4675	1.61814
2022-11-01 06:10:00	7.26126	0.0918041	9.78349	4.39256	7.46384	4.59814	2.96089	0.0139571	136.194	4.064	7.47452	7.37	0	2.3517	10.4724	1.61821
2022-11-01 06:15:00	7.26571	0.0919672	9.81264	4.39495	7.46457	4.5968	2.96323	0.0140925	136.185	4.06929	7.47519	7.37	0	2.34593	10.4773	1.61828
2022-11-01 06:20:00	7.27031	0.0921321	9.84205	4.39737	7.46532	4.59547	2.96578	0.0142283	136.176	4.07498	7.47589	7.37	0	2.34017	10.4821	1.61834
2022-11-01 06:25:00	7.27505	0.0922988	9.87175	4.39981	7.46612	4.59414	2.96855	0.0143643	136.166	4.0811	7.47662	7.37	0	2.33443	10.487	1.61841
2022-11-01 06:30:00	7.27995	0.0924673	9.90173	4.40228	7.46695	4.59282	2.97156	0.0145005	136.156	4.08768	7.47737	7.37	0	2.3287	10.4918	1.61848
2022-11-01 06:35:00	7.28499	0.0926377	9.93199	4.40477	7.46782	4.5915	2.97481	0.0146371	136.145	4.09477	7.47815	7.37	0	2.32298	10.4966	1.61855
2022-11-01 06:40:00	7.29018	0.09281	9.96253	4.40729	7.46873	4.59018	2.97833	0.0147739	136.135	4.10238	7.47896	7.37	0	2.31727	10.5014	1.61862
2022-11-01 06:45:00	7.29551	0.0929842	9.99337	4.40983	7.46967	4.58887	2.98211	0.0149109	136.124	4.11057	7.4798	7.37	0	2.31158	10.5062	1.61869
2022-11-01 06:50:00	7.30098	0.0931602	10.0245	4.4124	7.47066	4.58757	2.98616	0.0150483	136.112	4.11936	7.48066	7.37	0	2.30591	10.511	1.61876
2022-11-01 06:55:00	7.30659	0.0933382	10.0559	4.41499	7.47168	4.58626	2.99048	0.0151859	136.101	4.12878	7.48156	7.37	0	2.30024	10.5157	1.61883
2022-11-01 07:00:00	7.31232	0.0935181	10.0877	4.41761	7.47273	4.58497	2.99508	0.0153237	136.089	4.13887	7.48248	7.37	0	2.29459	10.5204	1.6189
2022-11-01 07:05:00	7.31818	0.0936999	10.1197	4.42025	7.47383	4.58367	2.99996	0.0154619	136.076	4.14967	7.48343	7.37	0	2.28895	10.5252	1.61897
2022-11-01 07:10:00	7.32416	0.0938837	10.152	4.42292	7.47496	4.58238	3.00511	0.0156003	136.064	4.16121	7.48441	7.37	0	2.28333	10.5299	1.61904
2022-11-01 07:15:00	7.33025	0.0940695	10.1847	4.42561	7.47613	4.58109	3.01052	0.0157389	136.051	4.17351	7.48541	7.37	0	2.27772	10.5346	1.61911
2022-11-01 07:20:00	7.33645	0.0942572	10.2177	4.42833	7.47733	4.57981	3.01617	0.0158779	136.038	4.18661	7.48644	7.37	0	2.27212	10.5392	1.61918
2022-11-01 07:25:00	7.34275	0.0944469	10.2509	4.43107	7.47857	4.57854	3.02207	0.0160171	136.025	4.20053	7.4875	7.37	0	2.26654	10.5439	1.61925
2022-11-01 07:30:00	7.34914	0.0946387	10.2845	4.43384	7.47985	4.57726	3.02819	0.0161565	136.011	4.21529	7.48859	7.37	0	2.26097	10.5485	1.61932
2022-11-01 07:35:00	7.35554	0.0948179	10.3217	4.44221	7.48144	4.57599	3.0345	0.0162962	135.997	4.23092	7.4897	7.37233	0	2.25537	10.5501	1.61939
2022-11-01 07:40:00	7.36202	0.0949992	10.3591	4.4506	7.48306	4.57473	3.04099	0.0164362	135.983	4.24743	7.49084	7.37467	2.29583e-05	2.24979	10.5517	1.61946
2022-11-01 07:45:00	7.36856	0.0951826	10.3969	4.45902	7.48472	4.57347	3.04762	0.0165764	135.968	4.26483	7.49201	7.377	5.63982e-05	2.24422	10.5533	1.61953
2022-11-01 07:50:00	7.37515	0.095368	10.435	4.46747	7.48641	4.57221	3.05437	0.0167169	135.953	4.28313	7.4932	7.37933	8.98491e-05	2.23867	10.5549	1.6196
2022-11-01 07:55:00	7.38178	0.0955555	10.4735	4.47593	7.48814	4.57096	3.0612	0.0168576	135.938	4.30233	7.49442	7.38167	0.000123311	2.23313	10.5564	1.61967
2022-11-01 08:00:00	7.38845	0.0957451	10.5123	4.48443	7.48989	4.56971	3.06807	0.0169986	135.923	4.32244	7.49566	7.384	0.000156784	2.2276	10.558	1.61974
2022-11-01 08:05:00	7.39514	0.0959367	10.5514	4.49295	7.49168	4.56847	3.07496	0.0171398	135.907	4.34344	7.49692	7.38633	0.000190269	2.22208	10.5595	1.61981
2022-11-01 08:10:00	7.40183	0.0961305	10.5909	4.50149	7.4935	4.56723	3.08183	0.0172813	135.891	4.36532	7.49821	7.38867	0.000223765	2.21658	10.561	1.61988
2022-11-01 08:15:00	7.40852	0.0963265	10.6308	4.51006	7.49535	4.566	3.08862	0.0174231	135.875	4.38806	7.49952	7.391	0.000257272	2.2111	10.5625	1.61995
2022-11-01 08:20:00	7.41519	0.0965245	10.671	4.51865	7.49722	4.56477	3.09531	0.0175651	135.858	4.41165	7.50085	7.39333	0.000290791	2.20562	10.5639	1.62002
2022-11-01 08:25:00	7.42184	0.0967247	10.7116	4.52727	7.49912	4.56354	3.10186	0.0177073	135.842	4.43606	7.5022	7.39567	0.000324321	2.20017	10.5654	1.62008
2022-11-01 08:30:00	7.42843	0.0969271	10.7525	4.53591	7.50105	4.56232	3.10823	0.0178498	135.825	4.46124	7.50356	7.398	0.000357863	2.19472	10.5668	1.62015
2022-11-01 08:35:00	7.43497	0.0971317	10.7938	4.54458	7.503	4.5611	3.11438	0.0179925	135.807	4.48716	7.50495	7.40033	0.000391417	2.18929	10.5682	1.62022
2022-11-01 08:40:00	7.44144	0.0973384	10.8355	4.55327	7.50498	4.55989	3.12028	0.0181355	135.79	4.51378	7.50636	7.40267	0.000424982	2.18387	10.5697	1.62029
2022-11-01 08:45:00	7.44782	0.0975474	10.8775	4.56198	7.50697	4.55868	3.1259	0.0182787	135.772	4.54105	7.50778	7.405	0.00045856	2.17847	10.5711	1.62036
2022-11-01 08:50:00	7.45411	0.0977586	10.9199	4.57072	7.50899	4.55748	3.13121	0.0184222	135.754	4.56891	7.50921	7.40733	0.000492149	2.17308	10.5724	1.62043
2022-11-01 08:55:00	7.46028	0.0979719	10.9627	4.57949	7.51102	4.55628	3.13617	0.0185659	135.736	4.59729	7.51066	7.40967	0.000525751	2.1677	10.5738	1.6205
2022-11-01 09:00:00	7.46632	0.0981876	11.0059	4.58828	7.51308	4.55508	3.14078	0.0187098	135.717	4.62614	7.51212	7.412	0.000559364	2.16234	10.5751	1.62057
2022-11-01 09:05:00	7.47222	0.0984054	11.0495	4.59709	7.51515	4.55389	3.14501	0.018854	135.699	4.65539	7.5136	7.41433	0.00059299	2.15699	10.5765	1.62064
2022-11-01 09:10:00	7.47796	0.0986256	11.0934	4.60593	7.51723	4.55271	3.14884	0.0189984	135.68	4.68495	7.51508	7.41667	0.000626628	2.15165	10.5778	1.62071
2022-11-01 09:15:00	7.48354	0.098848	11.1378	4.61479	7.51933	4.55153	3.15226	0.0191431	135.66	4.71475	7.51657	7.419	0.000660279	2.14633	10.5791	1.62078
2022-11-01 09:20:00	7.48893	0.0990726	11.1826	4.62367	7.52143	4.55035	3.15527	0.019288	135.641	4.74471	7.51807	7.42133	0.000693942	2.14103	10.5804	1.62085
2022-11-01 09:25:00	7.49412	0.0992996	11.2277	4.63258	7.52355	4.54918	3.15785	0.0194331	135.621	4.77473	7.51958	7.42367	0.000727617	2.13573	10.5817	1.62092
2022-11-01 09:30:00	7.49911	0.0995289	11.2733	4.64152	7.52567	4.54801	3.16001	0.0195784	135.601	4.80474	7.52109	7.426	0.000761305	2.13045	10.5829	1.62099
2022-11-01 09:35:00	7.50388	0.0997604	11.3192	4.65048	7.5278	4.54685	3.16174	0.019724	135.581	4.83464	7.5226	7.42833	0.000795006	2.12519	10.5842	1.62106
2022-11-01 09:40:00	7.50841	0.0999943	11.3656	4.65946	7.52993	4.54569	3.16306	0.0198698	135.561	4.86432	7.52411	7.43067	0.000828719	2.11994	10.5854	1.62113
2022-11-01 09:45:00	7.5127	0.100231	11.4124	4.66846	7.53206	4.54454	3.16396	0.0200158	135.54	4.8937	7.52563	7.433	0.000862446	2.1147	10.5866	1.6212
2022-11-01 09:50:00	7.51673	0.100469	11.4596	4.67749	7.5342	4.54339	3.16445	0.0201621	135.52	4.92268	7.52714	7.43533	0.000896185	2.10948	10.5878	1.62127
2022-11-01 09:55:00	7.5205	0.10071	11.5072	4.68655	7.53633	4.54224	3.16454	0.0203086	135.499	4.95115	7.52866	7.43767	0.000929937	2.10427	10.589	1.62134
2022-11-01 10:00:00	7.524	0.100953	11.5552	4.69563	7.53846	4.5411	3.16424	0.0204553	135.477	4.97903	7.53016	7.44	0.000963702	2.09907	10.5902	1.62141
2022-11-01 10:05:00	7.52721	0.101199	11.6037	4.70473	7.54058	4.53997	3.16356	0.0206022	135.456	5.0062	7.53167	7.44233	0.00099748	2.09389	10.5913	1.62148
2022-11-01 10:10:00	7.53013	0.101447	11.6526	4.71385	7.5427	4.53884	3.16251	0.0207493	135.434	5.03258	7.53316	7.44467	0.00103127	2.08873	10.5925	1.62155
2022-11-01 10:15:00	7.53275	0.101697	11.7019	4.723	7.5448	4.53771	3.1611	0.0208967	135.412	5.05807	7.53465	7.447	0.00106508	2.08357	10.5936	1.62162
2022-11-01 10:20:00	7.53507	0.10195	11.7517	4.73217	7.5469	4.53659	3.15934	0.0210443	135.39	5.08258	7.53612	7.44933	0.00109889	2.07843	10.5947	1.62169
2022-11-01 10:25:00	7.53707	0.102205	11.8019	4.74137	7.54898	4.53547	3.15724	0.0211921	135.368	5.10602	7.53759	7.45167	0.00113273	2.07331	10.5958	1.62176
2022-11-01 10:30:00	7.53877	0.102463	11.8525	4.75059	7.55105	4.53436	3.1548	0.0213401	135.346	5.1283	7.53904	7.454	0.00116657	2.0682	10.5969	1.62182
2022-11-01 10:35:00	7.54014	0.102723	11.9036	4.75983	7.5531	4.53325	3.15204	0.0214883	135.323	5.14936	7.54048	7.45633	0.00120043	2.0631	10.598	1.62189
2022-11-01 10:40:00	7.54119	0.102985	11.9552	4.7691	7.55513	4.53215	3.14896	0.0216367	135.3	5.16912	7.5419	7.45867	0.0012343	2.05802	10.599	1.62196
2022-11-01 10:45:00	7.54191	0.10325	12.0071	4.77839	7.55714	4.53105	3.14555	0.0217854	135.277	5.18751	7.54331	7.461	0.00126819	2.05295	10.6001	1.62203
2022-11-01 10:50:00	7.54231	0.103517	12.0596	4.7877	7.55913	4.52996	3.14184	0.0219342	135.254	5.20448	7.5447	7.46333	0.00130209	2.0479	10.6011	1.6221
2022-11-01 10:55:00	7.54239	0.103787	12.1124	4.79704	7.56109	4.52887	3.13782	0.0220833	135.231	5.21998	7.54607	7.46567	0.001336	2.04286	10.6021	1.62217
2022-11-01 11:00:00	7.54214	0.104059	12.1658	4.80639	7.56303	4.52779	3.13349	0.0222325	135.207	5.23397	7.54741	7.468	0.00136993	2.03783	10.6032	1.62224
2022-11-01 11:05:00	7.54157	0.104333	12.2196	4.81578	7.56494	4.52671	3.12886	0.022382	135.183	5.24642	7.54874	7.47033	0.00140387	2.03282	10.6041	1.62231
2022-11-01 11:10:00	7.54069	0.10461	12.2738	4.82518	7.56682	4.52563	3.12392	0.0225316	135.16	5.25731	7.55004	7.47267	0.00143782	2.02782	10.6051	1.62238
2022-11-01 11:15:00	7.53948	0.10489	12.3286	4.83461	7.56867	4.52456	3.11867	0.0226815	135.135	5.26662	7.55131	7.475	0.00147179	2.02284	10.6061	1.62245
2022-11-01 11:20:00	7.53797	0.105172	12.3838	4.84406	7.57049	4.5235	3.11313	0.0228315	135.111	5.27436	7.55256	7.47733	0.00150577	2.01787	10.6071	1.62252
2022-11-01 11:25:00	7.53615	0.105456	12.4394	4.85353	7.57228	4.52244	3.10728	0.0229818	135.087	5.28052	7.55378	7.47967	0.00153977	2.01291	10.608	1.62259
2022-11-01 11:30:00	7.53404	0.105743	12.4956	4.86302	7.57403	4.52138	3.10113	0.0231322	135.062	5.28514	7.55497	7.482	0.00157378	2.00797	10.6089	1.62266
2022-11-01 11:35:00	7.53163	0.106032	12.5522	4.87254	7.57574	4.52033	3.09467	0.0232829	135.037	5.28824	7.55614	7.48433	0.00160781	2.00304	10.6098	1.62273
2022-11-01 11:40:00	7.52895	0.106324	12.6093	4.88208	7.57742	4.51929	3.08792	0.0234337	135.012	5.28985	7.55727	7.48667	0.00164185	1.99813	10.6108	1.6228
2022-11-01 11:45:00	7.52598	0.106618	12.6668	4.89164	7.57905	4.51824	3.08088	0.0235847	134.987	5.29003	7.55837	7.489	0.00167591	1.99323	10.6116	1.62287
2022-11-01 11:50:00	7.52276	0.106915	12.7249	4.90123	7.58065	4.51721	3.07354	0.0237359	134.962	5.28882	7.55943	7.49133	0.00170997	1.98835	10.6125	1.62294
2022-11-01 11:55:00	7.51928	0.107214	12.7834	4.91083	7.5822	4.51618	3.06592	0.0238873	134.937	5.28629	7.56046	7.49367	0.00174406	1.98348	10.6134	1.62301
2022-11-01 12:00:00	7.51556	0.107516	12.8424	4.92046	7.58371	4.51515	3.05801	0.0240388	134.911	5.28251	7.56146	7.496	0.00177816	1.97862	10.6143	1.62308
2022-11-01 12:05:00	7.51161	0.10782	12.9019	4.93011	7.58517	4.51413	3.04983	0.0241906	134.886	5.27756	7.56242	7.49833	0.00181227	1.97378	10.6151	1.62315
2022-11-01 12:10:00	7.50745	0.108127	12.9619	4.93979	7.5866	4.51311	3.04139	0.0243425	134.86	5.27151	7.56334	7.50067	0.0018464	1.96895	10.6159	1.62322
2022-11-01 12:15:00	7.50307	0.108436	13.0224	4.94948	7.58797	4.5121	3.03269	0.0244946	134.834	5.26446	7.56422	7.503	0.00188054	1.96414	10.6168	1.62329
2022-11-01 12:20:00	7.49851	0.108748	13.0834	4.9592	7.5893	4.51109	3.02374	0.0246469	134.808	5.25648	7.56507	7.50533	0.0019147	1.95934	10.6176	1.62336
2022-11-01 12:25:00	7.49377	0.109062	13.1449	4.96893	7.59058	4.51008	3.01456	0.0247993	134.781	5.24768	7.56587	7.50767	0.00194887	1.95455	10.6184	1.62343
2022-11-01 12:30:00	7.48886	0.109378	13.2069	4.97869	7.59181	4.50909	3.00515	0.024952	134.755	5.23814	7.56664	7.51	0.00198306	1.94978	10.6192	1.6235
2022-11-01 12:35:00	7.4838	0.109698	13.2694	4.98847	7.593	4.50809	2.99554	0.0251048	134.731	5.22795	7.56736	7.50986	0.00201726	1.94502	10.6199	1.62357
2022-11-01 12:40:00	7.47861	0.110019	13.3323	4.99828	7.59413	4.5071	2.98574	0.0252577	134.707	5.21722	7.56804	7.50972	0.00205148	1.94028	10.6207	1.62363
2022-11-01 12:45:00	7.4733	0.110343	13.3958	5.0081	7.59521	4.50612	2.97575	0.0254109	134.682	5.20602	7.56867	7.50958	0.00208571	1.93555	10.6215	1.6237
2022-11-01 12:50:00	7.46788	0.11067	13.4598	5.01794	7.59625	4.50514	2.96561	0.0255642	134.658	5.19444	7.56927	7.50944	0.00211996	1.93084	10.6222	1.62377
2022-11-01 12:55:00	7.46237	0.110999	13.5243	5.02781	7.59723	4.50417	2.95531	0.0257176	134.633	5.18256	7.56981	7.50931	0.00215422	1.92614	10.623	1.62384
2022-11-01 13:00:00	7.45678	0.111331	13.5893	5.03769	7.59816	4.5032	2.94489	0.0258712	134.608	5.17046	7.57031	7.50917	0.0021885	1.92145	10.6237	1.62391
2022-11-01 13:05:00	7.45113	0.111665	13.6548	5.0476	7.59904	4.50223	2.93435	0.026025	134.584	5.1582	7.57077	7.50903	0.0022228	1.91678	10.6244	1.62398
2022-11-01 13:10:00	7.44544	0.112002	13.7209	5.05753	7.59987	4.50127	2.92371	0.026179	134.559	5.14585	7.57118	7.50889	0.00225711	1.91212	10.6251	1.62405
2022-11-01 13:15:00	7.43971	0.112341	13.7874	5.06748	7.60065	4.50032	2.913	0.0263331	134.534	5.13346	7.57154	7.50875	0.00229143	1.90747	10.6258	1.62412
2022-11-01 13:20:00	7.43396	0.112682	13.8545	5.07745	7.60138	4.49937	2.90222	0.0264873	134.508	5.12108	7.57186	7.50861	0.00232577	1.90284	10.6265	1.62419
2022-11-01 13:25:00	7.42821	0.113026	13.9221	5.08744	7.60205	4.49842	2.89139	0.0266417	134.483	5.10875	7.57213	7.50847	0.00236013	1.89823	10.6272	1.62426
2022-11-01 13:30:00	7.42247	0.113373	13.9901	5.09744	7.60268	4.49748	2.88053	0.0267963	134.458	5.09648	7.57235	7.50833	0.0023945	1.89363	10.6278	1.62433
2022-11-01 13:35:00	7.41675	0.113722	14.0588	5.10747	7.60325	4.49654	2.86966	0.0269509	134.432	5.08429	7.57252	7.50819	0.00242889	1.88904	10.6285	1.6244
2022-11-01 13:40:00	7.41106	0.114073	14.1279	5.11752	7.60377	4.49561	2.85879	0.0271058	134.407	5.0722	7.57264	7.50806	0.00246329	1.88447	10.6291	1.62447
2022-11-01 13:45:00	7.40542	0.114427	14.1975	5.12759	7.60425	4.49469	2.84793	0.0272608	134.381	5.06021	7.57271	7.50792	0.00249771	1.87991	10.6298	1.62454
2022-11-01 13:50:00	7.39984	0.114784	14.2677	5.13768	7.60467	4.49377	2.83711	0.0274159	134.355	5.04828	7.57274	7.50778	0.00253214	1.87536	10.6304	1.62461
2022-11-01 13:55:00	7.39433	0.115142	14.3384	5.14779	7.60504	4.49285	2.82633	0.0275712	134.329	5.03642	7.57271	7.50764	0.0025666	1.87083	10.631	1.62468
2022-11-01 14:00:00	7.3889	0.115504	14.4096	5.15792	7.60536	4.49194	2.8156	0.0277266	134.303	5.02459	7.57264	7.5075	0.00260106	1.86631	10.6316	1.62475
2022-11-01 14:05:00	7.38356	0.115867	14.4814	5.16807	7.60564	4.49103	2.80494	0.0278821	134.277	5.01274	7.57251	7.50736	0.00263555	1.86181	10.6322	1.62482
2022-11-01 14:10:00	7.37832	0.116234	14.5536	5.17824	7.60586	4.49013	2.79436	0.0280378	134.251	5.00085	7.57233	7.50722	0.00267004	1.85732	10.6328	1.62489
2022-11-01 14:15:00	7.3732	0.116602	14.6264	5.18843	7.60604	4.48923	2.78387	0.0281936	134.225	4.98885	7.57211	7.50708	0.00270456	1.85284	10.6334	1.62496
2022-11-01 14:20:00	7.36818	0.116973	14.6998	5.19864	7.60617	4.48834	2.77348	0.0283496	134.198	4.97668	7.57183	7.50694	0.00273909	1.84838	10.634	1.62503
2022-11-01 14:25:00	7.3633	0.117346	14.7736	5.20886	7.60626	4.48745	2.7632	0.0285056	134.172	4.9643	7.57151	7.50681	0.00277364	1.84393	10.6346	1.6251
2022-11-01 14:30:00	7.35854	0.117722	14.848	5.21911	7.6063	4.48657	2.75302	0.0286618	134.145	4.95164	7.57113	7.50667	0.0028082	1.8395	10.6351	1.62517
2022-11-01 14:35:00	7.35393	0.1181	14.9229	5.22937	7.6063	4.48569	2.74297	0.0288182	134.119	4.93862	7.57071	7.50653	0.00284278	1.83508	10.6357	1.62524
2022-11-01 14:40:00	7.34945	0.118481	14.9983	5.23966	7.60625	4.48481	2.73304	0.0289746	134.092	4.92519	7.57023	7.50639	0.00287738	1.83068	10.6362	1.62531
2022-11-01 14:45:00	7.34513	0.118864	15.0743	5.24996	7.60616	4.48394	2.72324	0.0291312	134.065	4.91128	7.56971	7.50625	0.00291199	1.82628	10.6368	1.62537
2022-11-01 14:50:00	7.34095	0.119249	15.1508	5.26028	7.60603	4.48308	2.71357	0.0292878	134.039	4.89682	7.56914	7.50611	0.00294662	1.82191	10.6373	1.62544
2022-11-01 14:55:00	7.33694	0.119637	15.2278	5.27062	7.60585	4.48222	2.70404	0.0294446	134.012	4.88175	7.56851	7.50597	0.00298127	1.81754	10.6378	1.62551
2022-11-01 15:00:00	7.33308	0.120027	15.3053	5.28097	7.60564	4.48136	2.69464	0.0296016	133.985	4.86601	7.56785	7.50583	0.00301593	1.81319	10.6383	1.62558
2022-11-01 15:05:00	7.32938	0.120419	15.3834	5.29135	7.60539	4.48051	2.68537	0.0297586	133.958	4.84955	7.56713	7.50569	0.00305061	1.80886	10.6388	1.62565
2022-11-01 15:10:00	7.32585	0.120814	15.462	5.30174	7.6051	4.47967	2.67624	0.0299157	133.931	4.83231	7.56637	7.50556	0.0030853	1.80453	10.6393	1.62572
2022-11-01 15:15:00	7.32248	0.121211	15.5411	5.31215	7.60477	4.47883	2.66724	0.030073	133.904	4.81425	7.56556	7.50542	0.00312002	1.80023	10.6398	1.62579
2022-11-01 15:20:00	7.31927	0.12161	15.6208	5.32258	7.6044	4.47799	2.65838	0.0302303	133.877	4.79533	7.5647	7.50528	0.00315474	1.79593	10.6403	1.62586
2022-11-01 15:25:00	7.31623	0.122012	15.701	5.33303	7.604	4.47716	2.64965	0.0303878	133.849	4.77551	7.5638	7.50514	0.00318949	1.79165	10.6408	1.62593
2022-11-01 15:30:00	7.31334	0.122415	15.7817	5.3435	7.60357	4.47633	2.64104	0.0305454	133.822	4.75477	7.56286	7.505	0.00322425	1.78738	10.6413	1.626
2022-11-01 15:35:00	7.31062	0.122822	15.8629	5.35398	7.6031	4.47551	2.63256	0.030703	133.795	4.7331	7.56187	7.50486	0.00325903	1.78313	10.6418	1.62607
2022-11-01 15:40:00	7.30806	0.12323	15.9447	5.36448	7.6026	4.47469	2.6242	0.0308608	133.768	4.71047	7.56084	7.50472	0.00329383	1.77889	10.6422	1.62614
2022-11-01 15:45:00	7.30566	0.12364	16.027	5.37499	7.60207	4.47388	2.61596	0.0310187	133.74	4.68688	7.55977	7.50458	0.00332864	1.77467	10.6427	1.62621
2022-11-01 15:50:00	7.30341	0.124053	16.1098	5.38553	7.60151	4.47307	2.60784	0.0311766	133.713	4.66234	7.55865	7.50444	0.00336347	1.77045	10.6432	1.62628
2022-11-01 15:55:00	7.30131	0.124468	16.1931	5.39608	7.60092	4.47227	2.59983	0.0313347	133.685	4.63685	7.5575	7.50431	0.00339832	1.76626	10.6436	1.62635
2022-11-01 16:00:00	7.29936	0.124885	16.277	5.40665	7.6003	4.47147	2.59193	0.0314928	133.658	4.61042	7.55631	7.50417	0.00343318	1.76207	10.6441	1.62642
2022-11-01 16:05:00	7.29755	0.125305	16.3614	5.41723	7.59965	4.47068	2.58414	0.031651	133.63	4.58307	7.55508	7.50403	0.00346807	1.7579	10.6445	1.62649
2022-11-01 16:10:00	7.29588	0.125726	16.4463	5.42783	7.59898	4.46989	2.57646	0.0318094	133.603	4.55484	7.55381	7.50389	0.00350296	1.75374	10.6449	1.62656
2022-11-01 16:15:00	7.29435	0.12615	16.5317	5.43845	7.59828	4.4691	2.56889	0.0319678	133.575	4.52574	7.55251	7.50375	0.00353788	1.7496	10.6454	1.62663
2022-11-01 16:20:00	7.29294	0.126575	16.6177	5.44909	7.59756	4.46832	2.56143	0.0321262	133.547	4.49583	7.55117	7.50361	0.00357281	1.74547	10.6458	1.6267
2022-11-01 16:25:00	7.29167	0.127003	16.7041	5.45974	7.59681	4.46754	2.55407	0.0322848	133.52	4.46513	7.54981	7.50347	0.00360776	1.74135	10.6462	1.62677
2022-11-01 16:30:00	7.29051	0.127433	16.7911	5.4704	7.59604	4.46677	2.54683	0.0324435	133.492	4.4337	7.54841	7.50333	0.00364273	1.73725	10.6466	1.62684
2022-11-01 16:35:00	7.28946	0.127865	16.8786	5.48109	7.59525	4.46601	2.53969	0.0326022	133.464	4.40158	7.54698	7.50319	0.00367772	1.73316	10.6471	1.62691
2022-11-01 16:40:00	7.28853	0.128299	16.9666	5.49178	7.59444	4.46524	2.53267	0.032761	133.436	4.36883	7.54552	7.50306	0.00371272	1.72909	10.6475	1.62698
2022-11-01 16:45:00	7.28769	0.128735	17.0552	5.5025	7.5936	4.46448	2.52576	0.0329199	133.409	4.33551	7.54403	7.50292	0.00374774	1.72503	10.6479	1.62705
2022-11-01 16:50:00	7.28696	0.129173	17.1442	5.51323	7.59275	4.46373	2.51897	0.0330788	133.381	4.30166	7.54252	7.50278	0.00378278	1.72098	10.6483	1.62711
2022-11-01 16:55:00	7.28631	0.129613	17.2337	5.52398	7.59188	4.46298	2.51231	0.0332378	133.353	4.26736	7.54098	7.50264	0.00381783	1.71694	10.6487	1.62718
2022-11-01 17:00:00	7.28576	0.130055	17.3238	5.53474	7.591	4.46224	2.50578	0.0333969	133.325	4.23268	7.53942	7.5025	0.00385291	1.71292	10.6491	1.62725
2022-11-01 17:05:00	7.28528	0.130499	17.4143	5.54551	7.59009	4.4615	2.49938	0.0335561	133.297	4.19766	7.53784	7.50236	0.003888	1.70891	10.6495	1.62732
2022-11-01 17:10:00	7.28488	0.130945	17.5054	5.55631	7.58918	4.46076	2.49312	0.0337153	133.269	4.1624	7.53623	7.50222	0.00392311	1.70492	10.6499	1.62739
2022-11-01 17:15:00	7.28455	0.131393	17.5969	5.56711	7.58824	4.46003	2.48701	0.0338746	133.242	4.12695	7.53461	7.50208	0.00395823	1.70094	10.6502	1.62746
2022-11-01 17:20:00	7.28428	0.131843	17.689	5.57793	7.58729	4.4593	2.48105	0.0340339	133.214	4.09139	7.53297	7.50194	0.00399338	1.69697	10.6506	1.62753
2022-11-01 17:25:00	7.28407	0.132294	17.7815	5.58877	7.58633	4.45858	2.47525	0.0341933	133.186	4.05579	7.53132	7.50181	0.00402854	1.69302	10.651	1.6276
2022-11-01 17:30:00	7.28391	0.132748	17.8745	5.59962	7.58536	4.45786	2.46962	0.0343528	133.158	4.02022	7.52965	7.50167	0.00406372	1.68907	10.6514	1.62767
2022-11-01 17:35:00	7.2838	0.133203	17.9681	5.61049	7.58438	4.45715	2.46417	0.0345123	133.13	3.98477	7.52797	7.50153	0.00409892	1.68515	10.6518	1.62774
2022-11-01 17:40:00	7.28373	0.13366	18.0621	5.62137	7.58338	4.45644	2.45889	0.0346719	133.102	3.9495	7.52628	7.50139	0.00413414	1.68123	10.6522	1.62781
2022-11-01 17:45:00	7.2837	0.134119	18.1566	5.63226	7.58238	4.45573	2.45381	0.0348315	133.074	3.9145	7.52458	7.50125	0.00416937	1.67733	10.6525	1.62788
2022-11-01 17:50:00	7.2837	0.134579	18.2516	5.64317	7.58136	4.45503	2.44892	0.0349912	133.046	3.87982	7.52288	7.50111	0.00420463	1.67344	10.6529	1.62795
2022-11-01 17:55:00	7.28373	0.135042	18.347	5.65409	7.58034	4.45433	2.44423	0.0351509	133.018	3.84556	7.52116	7.50097	0.0042399	1.66957	10.6533	1.62802
2022-11-01 18:00:00	7.28379	0.135506	18.443	5.66503	7.57931	4.45364	2.43974	0.0353107	132.991	3.81177	7.51944	7.50083	0.00427519	1.66571	10.6536	1.62809
2022-11-01 18:05:00	7.28386	0.135971	18.5394	5.67598	7.57827	4.45295	2.43547	0.0354705	132.963	3.77853	7.51772	7.50069	0.00431049	1.66186	10.654	1.62816
2022-11-01 18:10:00	7.28395	0.136438	18.6363	5.68695	7.57723	4.45226	2.43142	0.0356304	132.935	3.74591	7.516	7.50056	0.00434582	1.65802	10.6544	1.62823
2022-11-01 18:15:00	7.28405	0.136907	18.7336	5.69792	7.57618	4.45158	2.42758	0.0357902	132.907	3.71398	7.51427	7.50042	0.00438117	1.6542	10.6548	1.6283
2022-11-01 18:20:00	7.28416	0.137378	18.8315	5.70891	7.57512	4.45091	2.42398	0.0359502	132.879	3.68279	7.51255	7.50028	0.00441653	1.65039	10.6551	1.62837
2022-11-01 18:25:00	7.28428	0.13785	18.9297	5.71992	7.57406	4.45024	2.4206	0.0361102	132.851	3.6524	7.51083	7.50014	0.00445191	1.64659	10.6555	1.62844
2022-11-01 18:30:00	7.2844	0.138323	19.0285	5.73094	7.573	4.44957	2.41746	0.0362702	132.824	3.62286	7.50912	7.5	0.00448731	1.64281	10.6559	1.62851
2022-11-01 18:35:00	7.28451	0.138798	19.1277	5.74197	7.57193	4.4489	2.41455	0.0364302	132.796	3.59424	7.50741	7.49986	0.00452273	1.63904	10.6562	1.62858
2022-11-01 18:40:00	7.28463	0.139275	19.2273	5.75301	7.57086	4.44824	2.41188	0.0365903	132.768	3.56657	7.5057	7.49972	0.00455817	1.63528	10.6566	1.62865
2022-11-01 18:45:00	7.28473	0.139753	19.3274	5.76407	7.56979	4.44759	2.40945	0.0367504	132.74	3.5399	7.50401	7.49958	0.00459363	1.63154	10.657	1.62872
2022-11-01 18:50:00	7.28483	0.140232	19.428	5.77514	7.56872	4.44693	2.40725	0.0369106	132.712	3.51426	7.50232	7.49944	0.0046291	1.62781	10.6573	1.62879
2022-11-01 18:55:00	7.28492	0.140713	19.5289	5.78622	7.56765	4.44628	2.40529	0.0370707	132.685	3.48968	7.50064	7.49931	0.0046646	1.62409	10.6577	1.62885
2022-11-01 19:00:00	7.285	0.141195	19.6303	5.79731	7.56657	4.44564	2.40356	0.0372309	132.657	3.46619	7.49898	7.49917	0.00470011	1.62039	10.6581	1.62892
2022-11-01 19:05:00	7.28506	0.141679	19.7322	5.80842	7.5655	4.445	2.40207	0.0373911	132.629	3.44381	7.49733	7.49903	0.00473565	1.61669	10.6584	1.62899
2022-11-01 19:10:00	7.28511	0.142164	19.8344	5.81954	7.56443	4.44436	2.40081	0.0375514	132.602	3.42254	7.49569	7.49889	0.0047712	1.61301	10.6588	1.62906
2022-11-01 19:15:00	7.28514	0.14265	19.9371	5.83067	7.56336	4.44373	2.39978	0.0377116	132.574	3.40241	7.49406	7.49875	0.00480677	1.60935	10.6592	1.62913
2022-11-01 19:20:00	7.28515	0.143137	20.0402	5.84181	7.56229	4.4431	2.39897	0.0378719	132.547	3.38341	7.49246	7.49861	0.00484237	1.60569	10.6596	1.6292
2022-11-01 19:25:00	7.28514	0.143626	20.1438	5.85296	7.56123	4.44247	2.39837	0.0380322	132.519	3.36555	7.49086	7.49847	0.00487798	1.60205	10.6599	1.62927
2022-11-01 19:30:00	7.28512	0.144115	20.2477	5.86413	7.56017	4.44185	2.39799	0.0381926	132.492	3.34881	7.48929	7.49833	0.00491361	1.59842	10.6603	1.62934
2022-11-01 19:35:00	7.28507	0.144606	20.352	5.87531	7.55911	4.44123	2.39782	0.0383529	132.464	3.33318	7.48773	7.49819	0.00494926	1.59481	10.6607	1.62941
2022-11-01 19:40:00	7.28501	0.145098	20.4568	5.8865	7.55806	4.44062	2.39784	0.0385132	132.437	3.31866	7.4862	7.49806	0.00498493	1.5912	10.6611	1.62948
2022-11-01 19:45:00	7.28492	0.145591	20.5619	5.8977	7.55702	4.44001	2.39806	0.0386736	132.409	3.30521	7.48468	7.49792	0.00502062	1.58761	10.6615	1.62955
2022-11-01 19:50:00	7.28481	0.146085	20.6674	5.90891	7.55598	4.4394	2.39846	0.038834	132.382	3.29281	7.48318	7.49778	0.00505633	1.58404	10.6618	1.62962
2022-11-01 19:55:00	7.28469	0.14658	20.7733	5.92013	7.55494	4.4388	2.39904	0.0389944	132.355	3.28144	7.4817	7.49764	0.00509206	1.58047	10.6622	1.62969
2022-11-01 20:00:00	7.28454	0.147076	20.8796	5.93136	7.55391	4.4382	2.39978	0.0391548	132.327	3.27107	7.48025	7.4975	0.00512781	1.57692	10.6626	1.62976
2022-11-01 20:05:00	7.28437	0.147573	20.9863	5.94261	7.55289	4.4376	2.40068	0.0393152	132.3	3.26166	7.47881	7.49736	0.00516358	1.57338	10.663	1.62983
2022-11-01 20:10:00	7.28418	0.148071	21.0934	5.95386	7.55188	4.43701	2.40173	0.0394756	132.273	3.25317	7.4774	7.49722	0.00519937	1.56985	10.6634	1.6299
2022-11-01 20:15:00	7.28397	0.14857	21.2008	5.96513	7.55087	4.43642	2.40292	0.039636	132.246	3.24558	7.47601	7.49708	0.00523518	1.56634	10.6638	1.62997
2022-11-01 20:20:00	7.28374	0.14907	21.3085	5.97641	7.54988	4.43583	2.40424	0.0397964	132.219	3.23884	7.47465	7.49694	0.00527101	1.56283	10.6642	1.63004
2022-11-01 20:25:00	7.2835	0.14957	21.4166	5.98769	7.54889	4.43525	2.40568	0.0399568	132.192	3.2329	7.4733	7.49681	0.00530686	1.55934	10.6646	1.63011
2022-11-01 20:30:00	7.28323	0.150071	21.5251	5.99899	7.54791	4.43467	2.40723	0.0401172	132.165	3.22774	7.47198	7.49667	0.00534274	1.55586	10.665	1.63018
2022-11-01 20:35:00	7.28295	0.150573	21.6339	6.0103	7.54694	4.43409	2.40887	0.0402776	132.138	3.22331	7.47069	7.49653	0.00537863	1.5524	10.6654	1.63025
2022-11-01 20:40:00	7.28265	0.151076	21.7431	6.02161	7.54598	4.43352	2.41061	0.0404381	132.111	3.21956	7.46941	7.49639	0.00541455	1.54895	10.6658	1.63032
2022-11-01 20:45:00	7.28233	0.151579	21.8526	6.03294	7.54503	4.43295	2.41243	0.0405985	132.084	3.21646	7.46816	7.49625	0.00545048	1.5455	10.6663	1.63039
2022-11-01 20:50:00	7.282	0.152083	21.9624	6.04428	7.5441	4.43238	2.41432	0.0407589	132.057	3.21397	7.46694	7.49611	0.00548644	1.54208	10.6667	1.63046
2022-11-01 20:55:00	7.28166	0.152587	22.0725	6.05562	7.54317	4.43182	2.41628	0.0409193	132.03	3.21205	7.46573	7.49597	0.00552242	1.53866	10.6671	1.63053
2022-11-01 21:00:00	7.2813	0.153092	22.1829	6.06698	7.54225	4.43126	2.41829	0.0410797	132.004	3.21065	7.46455	7.49583	0.00555842	1.53525	10.6676	1.6306
2022-11-01 21:05:00	7.28093	0.153598	22.2937	6.07834	7.54135	4.4307	2.42034	0.0412401	131.977	3.20975	7.4634	7.49569	0.00559444	1.53186	10.668	1.63066
2022-11-01 21:10:00	7.28055	0.154104	22.4047	6.08972	7.54046	4.43015	2.42244	0.0414004	131.95	3.20931	7.46227	7.49556	0.00563048	1.52848	10.6684	1.63073
2022-11-01 21:15:00	7.28016	0.15461	22.5161	6.1011	7.53958	4.4296	2.42458	0.0415608	131.924	3.20928	7.46116	7.49542	0.00566655	1.52512	10.6689	1.6308
2022-11-01 21:20:00	7.27976	0.155117	22.6277	6.11249	7.53871	4.42905	2.42674	0.0417212	131.897	3.20965	7.46007	7.49528	0.00570263	1.52176	10.6693	1.63087
2022-11-01 21:25:00	7.27935	0.155624	22.7396	6.1239	7.53786	4.4285	2.42892	0.0418815	131.871	3.21038	7.459	7.49514	0.00573874	1.51842	10.6698	1.63094
2022-11-01 21:30:00	7.27893	0.156131	22.8518	6.13531	7.53701	4.42796	2.43112	0.0420418	131.845	3.21143	7.45796	7.495	0.00577487	1.51508	10.6702	1.63101
2022-11-01 21:35:00	7.27851	0.156639	22.9643	6.14673	7.53618	4.42742	2.43333	0.0422022	131.818	3.21279	7.45694	7.49486	0.00581103	1.51176	10.6707	1.63108
2022-11-01 21:40:00	7.27808	0.157147	23.077	6.15815	7.53537	4.42688	2.43554	0.0423625	131.792	3.21443	7.45594	7.49472	0.0058472	1.50846	10.6712	1.63115
2022-11-01 21:45:00	7.27765	0.157655	23.19	6.16959	7.53456	4.42635	2.43777	0.0425228	131.766	3.21632	7.45497	7.49458	0.0058834	1.50516	10.6717	1.63122
2022-11-01 21:50:00	7.27722	0.158163	23.3033	6.18104	7.53377	4.42581	2.43999	0.042683	131.74	3.21845	7.45401	7.49444	0.00591963	1.50188	10.6722	1.63129
2022-11-01 21:55:00	7.27678	0.158671	23.4167	6.19249	7.533	4.42529	2.44221	0.0428433	131.714	3.22079	7.45308	7.49431	0.00595587	1.49861	10.6726	1.63136
2022-11-01 22:00:00	7.27634	0.159179	23.5304	6.20395	7.53223	4.42476	2.44443	0.0430035	131.688	3.22332	7.45216	7.49417	0.00599214	1.49535	10.6731	1.63143
2022-11-01 22:05:00	7.27591	0.159688	23.6444	6.21542	7.53148	4.42424	2.44665	0.0431637	131.662	3.22603	7.45127	7.49403	0.00602843	1.4921	10.6736	1.6315
2022-11-01 22:10:00	7.27547	0.160196	23.7586	6.2269	7.53075	4.42371	2.44886	0.0433239	131.636	3.22891	7.45039	7.49389	0.00606474	1.48886	10.6741	1.63157
2022-11-01 22:15:00	7.27504	0.160704	23.8729	6.23838	7.53003	4.42319	2.45106	0.0434841	131.611	3.23193	7.44953	7.49375	0.00610108	1.48564	10.6747	1.63164
2022-11-01 22:20:00	7.27461	0.161213	23.9875	6.24988	7.52932	4.42268	2.45326	0.0436443	131.585	3.23509	7.44869	7.49361	0.00613745	1.48243	10.6752	1.63171
2022-11-01 22:25:00	7.27419	0.161721	24.1023	6.26138	7.52862	4.42216	2.45545	0.0438044	131.56	3.23837	7.44787	7.49347	0.00617383	1.47922	10.6757	1.63178
2022-11-01 22:30:00	7.27377	0.162228	24.2173	6.27289	7.52794	4.42165	2.45764	0.0439645	131.534	3.24176	7.44707	7.49333	0.00621024	1.47603	10.6762	1.63185
2022-11-01 22:35:00	7.27336	0.162736	24.3324	6.2844	7.52727	4.42114	2.45982	0.0441246	131.509	3.24526	7.44628	7.49319	0.00624668	1.47286	10.6768	1.63192
2022-11-01 22:40:00	7.27296	0.163243	24.4478	6.29593	7.52662	4.42063	2.46199	0.0442846	131.483	3.24885	7.44551	7.49306	0.00628314	1.46969	10.6773	1.63199
2022-11-01 22:45:00	7.27256	0.16375	24.5633	6.30746	7.52597	4.42013	2.46417	0.0444447	131.458	3.25253	7.44476	7.49292	0.00631962	1.46654	10.6779	1.63206
2022-11-01 22:50:00	7.27218	0.164257	24.679	6.319	7.52534	4.41963	2.46633	0.0446047	131.433	3.25629	7.44403	7.49278	0.00635613	1.46339	10.6785	1.63213
2022-11-01 22:55:00	7.2718	0.164763	24.7948	6.33054	7.52473	4.41912	2.4685	0.0447647	131.408	3.26012	7.4433	7.49264	0.00639267	1.46026	10.679	1.6322
2022-11-01 23:00:00	7.27144	0.165269	24.9108	6.34209	7.52413	4.41863	2.47066	0.0449246	131.383	3.26402	7.4426	7.4925	0.00642923	1.45714	10.6796	1.63227
2022-11-01 23:05:00	7.27108	0.165774	25.0269	6.35365	7.52354	4.41813	2.47282	0.0450845	131.358	3.26797	7.44191	7.49236	0.00646581	1.45403	10.6802	1.63234
2022-11-01 23:10:00	7.27075	0.166279	25.1431	6.36522	7.52296	4.41763	2.47499	0.0452444	131.333	3.27198	7.44123	7.49222	0.00650243	1.45094	10.6808	1.6324
2022-11-01 23:15:00	7.27042	0.166783	25.2595	6.37679	7.52239	4.41714	2.47715	0.0454043	131.308	3.27604	7.44056	7.49208	0.00653907	1.44785	10.6814	1.63247
2022-11-01 23:20:00	7.27011	0.167286	25.376	6.38837	7.52184	4.41665	2.47932	0.0455641	131.283	3.28014	7.43991	7.49194	0.00657573	1.44478	10.682	1.63254
2022-11-01 23:25:00	7.26982	0.167789	25.4926	6.39995	7.5213	4.41616	2.48149	0.045724	131.259	3.28427	7.43928	7.49181	0.00661242	1.44171	10.6826	1.63261
2022-11-01 23:30:00	7.26954	0.168291	25.6093	6.41154	7.52077	4.41567	2.48366	0.0458837	131.234	3.28844	7.43865	7.49167	0.00664914	1.43866	10.6832	1.63268
2022-11-01 23:35:00	7.26928	0.168793	25.726	6.42314	7.52026	4.41518	2.48583	0.0460435	131.21	3.29263	7.43804	7.49153	0.00668589	1.43562	10.6839	1.63275
2022-11-01 23:40:00	7.26904	0.169293	25.8429	6.43475	7.51976	4.4147	2.48801	0.0462032	131.185	3.29685	7.43744	7.49139	0.00672266	1.43259	10.6845	1.63282
2022-11-01 23:45:00	7.26882	0.169793	25.9598	6.44636	7.51926	4.41422	2.4902	0.0463629	131.161	3.30108	7.43686	7.49125	0.00675946	1.42958	10.6852	1.63289
2022-11-01 23:50:00	7.26862	0.170292	26.0768	6.45797	7.51878	4.41373	2.49238	0.0465226	131.137	3.30532	7.43628	7.49111	0.00679629	1.42657	10.6858	1.63296
2022-11-01 23:55:00	7.26844	0.170789	26.1939	6.46959	7.51831	4.41325	2.49457	0.0466822	131.113	3.30957	7.43572	7.49097	0.00683314	1.42358	10.6865	1.63303
2022-11-02	7.26828	0.171286	26.311	6.48122	7.51786	4.41278	2.49676	0.0468418	131.089	3.31382	7.43517	7.49083	0.00687003	1.42059	10.6872	1.6331
2022-11-02 00:05:00	7.26815	0.171782	26.4281	6.49286	7.51741	4.4123	2.49895	0.0470014	131.065	3.31806	7.43462	7.49069	0.00690694	1.41762	10.6878	1.63317
2022-11-02 00:10:00	7.26804	0.172277	26.5453	6.5045	7.51697	4.41182	2.50114	0.0471609	131.041	3.32229	7.43409	7.49056	0.00694389	1.41466	10.6885	1.63324
2022-11-02 00:15:00	7.26795	0.17277	26.6625	6.51614	7.51655	4.41135	2.50332	0.0473204	131.017	3.32651	7.43357	7.49042	0.00698086	1.41171	10.6892	1.63331
2022-11-02 00:20:00	7.26789	0.173262	26.7797	6.52779	7.51613	4.41087	2.5055	0.0474799	130.993	3.33071	7.43307	7.49028	0.00701786	1.40877	10.6899	1.63338
2022-11-02 00:25:00	7.26786	0.173754	26.8969	6.53945	7.51573	4.4104	2.50767	0.0476393	130.97	3.33488	7.43257	7.49014	0.00705489	1.40584	10.6907	1.63345
2022-11-02 00:30:00	7.26786	0.174243	27.0141	6.55111	7.51533	4.40993	2.50984	0.0477987	130.946	3.33902	7.43208	7.49	0.00709195	1.40292	10.6914	1.63352
2022-11-02 00:35:00	7.26788	0.174732	27.1313	6.56277	7.51495	4.40946	2.51199	0.0479581	130.923	3.34313	7.4316	7.48986	0.00712904	1.40001	10.6921	1.63359
2022-11-02 00:40:00	7.26794	0.175219	27.2485	6.57444	7.51458	4.40899	2.51412	0.0481174	130.9	3.3472	7.43113	7.48972	0.00716617	1.39712	10.6929	1.63366
2022-11-02 00:45:00	7.26802	0.175705	27.3657	6.58612	7.51422	4.40852	2.51624	0.0482767	130.876	3.35123	7.43068	7.48958	0.00720332	1.39423	10.6936	1.63373
2022-11-02 00:50:00	7.26814	0.176189	27.4828	6.5978	7.51386	4.40805	2.51834	0.048436	130.853	3.35521	7.43023	7.48944	0.00724051	1.39136	10.6944	1.6338
2022-11-02 00:55:00	7.2683	0.176672	27.5998	6.60949	7.51352	4.40758	2.52041	0.0485953	130.83	3.35914	7.42979	7.48931	0.00727773	1.38849	10.6952	1.63387
2022-11-02 01:00:00	7.26849	0.177153	27.7168	6.62118	7.51319	4.40712	2.52245	0.0487545	130.807	3.36302	7.42937	7.48917	0.00731498	1.38564	10.696	1.63394
2022-11-02 01:05:00	7.26871	0.177633	27.8338	6.63287	7.51286	4.40665	2.52446	0.0489137	130.784	3.36684	7.42895	7.48903	0.00735226	1.3828	10.6968	1.63401
2022-11-02 01:10:00	7.26898	0.178111	27.9506	6.64457	7.51255	4.40618	2.52644	0.0490728	130.762	3.3706	7.42855	7.48889	0.00738957	1.37997	10.6976	1.63408
2022-11-02 01:15:00	7.26928	0.178587	28.0674	6.65628	7.51225	4.40572	2.52837	0.0492319	130.739	3.3743	7.42815	7.48875	0.00742692	1.37715	10.6984	1.63414
2022-11-02 01:20:00	7.26963	0.179062	28.1841	6.66799	7.51196	4.40526	2.53027	0.049391	130.716	3.37794	7.42777	7.48861	0.00746431	1.37434	10.6992	1.63421
2022-11-02 01:25:00	7.27002	0.179535	28.3007	6.6797	7.51167	4.40479	2.53212	0.0495501	130.694	3.38151	7.42739	7.48847	0.00750172	1.37154	10.7001	1.63428
2022-11-02 01:30:00	7.27046	0.180006	28.4171	6.69142	7.5114	4.40433	2.53392	0.0497091	130.672	3.38502	7.42703	7.48833	0.00753918	1.36875	10.7009	1.63435
2022-11-02 01:35:00	7.27094	0.180475	28.5335	6.70314	7.51114	4.40386	2.53567	0.0498681	130.649	3.38847	7.42667	7.48819	0.00757666	1.36597	10.7018	1.63442
2022-11-02 01:40:00	7.27147	0.180942	28.6497	6.71487	7.51089	4.4034	2.53737	0.0500271	130.627	3.39185	7.42633	7.48806	0.00761418	1.36321	10.7026	1.63449
2022-11-02 01:45:00	7.27206	0.181408	28.7658	6.7266	7.51065	4.40294	2.53901	0.050186	130.605	3.39516	7.426	7.48792	0.00765174	1.36045	10.7035	1.63456
2022-11-02 01:50:00	7.2727	0.181871	28.8817	6.73833	7.51041	4.40247	2.54059	0.0503449	130.583	3.39842	7.42568	7.48778	0.00768933	1.3577	10.7044	1.63463
2022-11-02 01:55:00	7.27339	0.182332	28.9974	6.75007	7.51019	4.40201	2.5421	0.0505038	130.561	3.40161	7.42537	7.48764	0.00772696	1.35497	10.7053	1.6347
2022-11-02 02:00:00	7.27414	0.182791	29.113	6.76181	7.50998	4.40155	2.54356	0.0506627	130.54	3.40473	7.42507	7.4875	0.00776463	1.35224	10.7062	1.63477
2022-11-02 02:05:00	7.27496	0.183248	29.2285	6.77356	7.50979	4.40108	2.54495	0.0508215	130.518	3.4078	7.42479	7.48736	0.00780233	1.34953	10.7071	1.63484
2022-11-02 02:10:00	7.27584	0.183703	29.3437	6.78531	7.5096	4.40062	2.54627	0.0509803	130.496	3.41082	7.42451	7.48722	0.00784008	1.34682	10.7081	1.63491
2022-11-02 02:15:00	7.27678	0.184155	29.4587	6.79706	7.50943	4.40015	2.54753	0.0511391	130.475	3.41377	7.42425	7.48708	0.00787786	1.34413	10.709	1.63498
2022-11-02 02:20:00	7.2778	0.184605	29.5735	6.80882	7.50926	4.39969	2.54872	0.0512978	130.454	3.41668	7.424	7.48694	0.00791568	1.34144	10.71	1.63505
2022-11-02 02:25:00	7.27889	0.185053	29.6882	6.82058	7.50911	4.39922	2.54984	0.0514566	130.432	3.41954	7.42376	7.48681	0.00795353	1.33877	10.7109	1.63512
2022-11-02 02:30:00	7.28005	0.185499	29.8025	6.83235	7.50897	4.39876	2.5509	0.0516153	130.411	3.42235	7.42353	7.48667	0.00799143	1.33611	10.7119	1.63519
2022-11-02 02:35:00	7.2813	0.185942	29.9167	6.84411	7.50885	4.39829	2.55189	0.0517739	130.39	3.42512	7.42332	7.48653	0.00802937	1.33346	10.7129	1.63526
2022-11-02 02:40:00	7.28263	0.186383	30.0306	6.85588	7.50873	4.39783	2.55281	0.0519326	130.369	3.42785	7.42312	7.48639	0.00806735	1.33081	10.7139	1.63533
2022-11-02 02:45:00	7.28404	0.186821	30.1442	6.86766	7.50863	4.39736	2.55366	0.0520912	130.348	3.43054	7.42293	7.48625	0.00810537	1.32818	10.7149	1.6354
2022-11-02 02:50:00	7.28554	0.187256	30.2576	6.87943	7.50855	4.39689	2.55446	0.0522498	130.328	3.4332	7.42276	7.48611	0.00814343	1.32556	10.7159	1.63547
2022-11-02 02:55:00	7.28714	0.187689	30.3707	6.89121	7.50848	4.39642	2.55519	0.0524084	130.307	3.43583	7.4226	7.48597	0.00818154	1.32295	10.7169	1.63554
2022-11-02 03:00:00	7.28883	0.18812	30.4836	6.903	7.50842	4.39595	2.55586	0.052567	130.286	3.43844	7.42245	7.48583	0.00821969	1.32034	10.718	1.63561
2022-11-02 03:05:00	7.29063	0.188547	30.5961	6.91478	7.50838	4.39548	2.55647	0.0527255	130.266	3.44102	7.42232	7.48569	0.00825788	1.31775	10.719	1.63568
2022-11-02 03:10:00	7.29253	0.188972	30.7083	6.92657	7.50836	4.39501	2.55703	0.0528841	130.246	3.44358	7.4222	7.48556	0.00829611	1.31517	10.7201	1.63575
2022-11-02 03:15:00	7.29454	0.189394	30.8203	6.93837	7.50835	4.39454	2.55753	0.0530426	130.225	3.44613	7.4221	7.48542	0.00833439	1.3126	10.7211	1.63582
2022-11-02 03:20:00	7.29667	0.189813	30.9319	6.95016	7.50835	4.39406	2.55799	0.0532011	130.205	3.44866	7.42201	7.48528	0.00837272	1.31004	10.7222	1.63588
2022-11-02 03:25:00	7.29891	0.19023	31.0432	6.96196	7.50838	4.39359	2.5584	0.0533596	130.185	3.45118	7.42193	7.48514	0.00841109	1.30748	10.7233	1.63595
2022-11-02 03:30:00	7.30127	0.190643	31.1541	6.97376	7.50842	4.39311	2.55877	0.053518	130.165	3.4537	7.42187	7.485	0.0084495	1.30494	10.7244	1.63602
2022-11-02 03:35:00	7.30376	0.191054	31.2647	6.98556	7.50848	4.39263	2.5591	0.0536765	130.146	3.45621	7.42182	7.48486	0.00848797	1.30241	10.7255	1.63609
2022-11-02 03:40:00	7.30638	0.191461	31.3749	6.99737	7.50856	4.39215	2.5594	0.0538349	130.126	3.45872	7.4218	7.48472	0.00852648	1.29989	10.7267	1.63616
2022-11-02 03:45:00	7.30914	0.191866	31.4847	7.00918	7.50866	4.39167	2.55966	0.0539934	130.106	3.46123	7.42178	7.48458	0.00856504	1.29738	10.7278	1.63623
2022-11-02 03:50:00	7.31203	0.192267	31.5942	7.02099	7.50878	4.39119	2.5599	0.0541518	130.087	3.46375	7.42178	7.48444	0.00860364	1.29487	10.729	1.6363
2022-11-02 03:55:00	7.31506	0.192666	31.7033	7.0328	7.50892	4.3907	2.56012	0.0543102	130.068	3.46628	7.4218	7.48431	0.0086423	1.29238	10.7301	1.63637
2022-11-02 04:00:00	7.31825	0.193061	31.812	7.04462	7.50908	4.39022	2.56031	0.0544686	130.048	3.46882	7.42184	7.48417	0.00868101	1.2899	10.7313	1.63644
2022-11-02 04:05:00	7.32158	0.193453	31.9203	7.05643	7.50927	4.38973	2.56049	0.054627	130.029	3.47137	7.42189	7.48403	0.00871976	1.28743	10.7325	1.63651
2022-11-02 04:10:00	7.32507	0.193841	32.0281	7.06825	7.50947	4.38924	2.56066	0.0547854	130.01	3.47393	7.42196	7.48389	0.00875857	1.28496	10.7337	1.63658
2022-11-02 04:15:00	7.32872	0.194227	32.1356	7.08008	7.5097	4.38875	2.56083	0.0549437	129.991	3.47652	7.42204	7.48375	0.00879743	1.28251	10.7349	1.63665
2022-11-02 04:20:00	7.33253	0.194609	32.2426	7.0919	7.50995	4.38825	2.56098	0.0551021	129.972	3.47913	7.42214	7.48361	0.00883635	1.28007	10.7361	1.63672
2022-11-02 04:25:00	7.33651	0.194988	32.3492	7.10373	7.51023	4.38776	2.56114	0.0552605	129.954	3.48177	7.42227	7.48347	0.00887531	1.27763	10.7373	1.63679
2022-11-02 04:30:00	7.34067	0.195363	32.4553	7.11556	7.51053	4.38726	2.56129	0.0554189	129.935	3.48443	7.4224	7.48333	0.00891433	1.27521	10.7386	1.63686
2022-11-02 04:35:00	7.34499	0.195735	32.5609	7.12739	7.51086	4.38676	2.56145	0.0555772	129.917	3.48713	7.42256	7.48319	0.0089534	1.27279	10.7398	1.63693
2022-11-02 04:40:00	7.34949	0.196103	32.6661	7.13922	7.51122	4.38625	2.56162	0.0557356	129.898	3.48986	7.42274	7.48306	0.00899254	1.27039	10.7411	1.637
2022-11-02 04:45:00	7.35418	0.196468	32.7708	7.15105	7.5116	4.38575	2.5618	0.055894	129.88	3.49263	7.42293	7.48292	0.00903172	1.26799	10.7424	1.63707
2022-11-02 04:50:00	7.35904	0.196829	32.875	7.16289	7.51201	4.38524	2.56199	0.0560524	129.862	3.49545	7.42314	7.48278	0.00907097	1.26561	10.7436	1.63714
2022-11-02 04:55:00	7.3641	0.197187	32.9787	7.17473	7.51245	4.38473	2.56219	0.0562108	129.844	3.4983	7.42337	7.48264	0.00911027	1.26323	10.7449	1.63721
2022-11-02 05:00:00	7.36934	0.197541	33.0818	7.18657	7.51292	4.38422	2.56242	0.0563691	129.826	3.50122	7.42363	7.4825	0.00914962	1.26086	10.7462	1.63728
2022-11-02 05:05:00	7.37478	0.197891	33.1845	7.19841	7.51341	4.3837	2.56266	0.0565275	129.808	3.50418	7.4239	7.48236	0.00918904	1.25851	10.7476	1.63735
2022-11-02 05:10:00	7.3804	0.198238	33.2867	7.21025	7.51394	4.38318	2.56293	0.056686	129.79	3.50721	7.42419	7.48222	0.00922852	1.25616	10.7489	1.63742
2022-11-02 05:15:00	7.38623	0.19858	33.3883	7.2221	7.5145	4.38266	2.56322	0.0568444	129.773	3.5103	7.4245	7.48208	0.00926806	1.25382	10.7502	1.63749
2022-11-02 05:20:00	7.39224	0.19892	33.4893	7.23395	7.5151	4.38213	2.56355	0.0570028	129.755	3.51347	7.42483	7.48194	0.00930766	1.25149	10.7516	1.63756
2022-11-02 05:25:00	7.39846	0.199255	33.5898	7.2458	7.51572	4.3816	2.56391	0.0571613	129.738	3.51671	7.42519	7.48181	0.00934732	1.24917	10.7529	1.63763
2022-11-02 05:30:00	7.40487	0.199586	33.6897	7.25765	7.51638	4.38107	2.56431	0.0573197	129.72	3.52004	7.42556	7.48167	0.00938705	1.24686	10.7543	1.63769
2022-11-02 05:35:00	7.41148	0.199913	33.7891	7.2695	7.51707	4.38054	2.56476	0.0574782	129.703	3.52346	7.42595	7.48153	0.00942684	1.24456	10.7557	1.63776
2022-11-02 05:40:00	7.41829	0.200237	33.8879	7.28135	7.5178	4.38	2.56526	0.0576367	129.686	3.52698	7.42637	7.48139	0.00946669	1.24227	10.7571	1.63783
2022-11-02 05:45:00	7.4253	0.200556	33.9861	7.2932	7.51856	4.37946	2.56583	0.0577952	129.669	3.53062	7.42681	7.48125	0.00950661	1.23998	10.7585	1.6379
2022-11-02 05:50:00	7.4325	0.200872	34.0837	7.30506	7.51936	4.37891	2.56646	0.0579537	129.653	3.53438	7.42727	7.48111	0.0095466	1.23771	10.7599	1.63797
2022-11-02 05:55:00	7.4399	0.201183	34.1807	7.31692	7.52019	4.37837	2.56718	0.0581123	129.636	3.53828	7.42775	7.48097	0.00958666	1.23545	10.7613	1.63804
2022-11-02 06:00:00	7.44749	0.201491	34.277	7.32878	7.52106	4.37781	2.568	0.0582709	129.619	3.54232	7.42826	7.48083	0.00962678	1.23319	10.7628	1.63811
2022-11-02 06:05:00	7.45527	0.201794	34.3728	7.34064	7.52197	4.37726	2.56892	0.0584295	129.603	3.54652	7.42879	7.48069	0.00966697	1.23095	10.7642	1.63818
2022-11-02 06:10:00	7.46324	0.202093	34.4679	7.3525	7.52291	4.3767	2.56996	0.0585881	129.586	3.5509	7.42934	7.48056	0.00970723	1.22871	10.7657	1.63825
2022-11-02 06:15:00	7.47139	0.202388	34.5623	7.36436	7.5239	4.37613	2.57115	0.0587468	129.57	3.55548	7.42991	7.48042	0.00974757	1.22648	10.7672	1.63832
2022-11-02 06:20:00	7.47973	0.202679	34.6561	7.37622	7.52492	4.37557	2.57249	0.0589055	129.554	3.56026	7.43051	7.48028	0.00978797	1.22426	10.7686	1.63839
2022-11-02 06:25:00	7.48824	0.202966	34.7493	7.38809	7.52598	4.37499	2.57401	0.0590642	129.538	3.56528	7.43113	7.48014	0.00982845	1.22205	10.7701	1.63846
2022-11-02 06:30:00	7.49692	0.203248	34.8418	7.39995	7.52707	4.37442	2.57573	0.059223	129.522	3.57054	7.43177	7.48	0.009869	1.21985	10.7716	1.63853
2022-11-02 06:35:00	7.50575	0.203526	34.9336	7.41182	7.52749	4.37384	2.57767	0.0593818	129.506	3.57609	7.43244	7.47702	0.00990963	1.21766	10.7731	1.6386
2022-11-02 06:40:00	7.51475	0.203799	35.0247	7.42369	7.52795	4.37325	2.57985	0.0595406	129.491	3.58192	7.43313	7.47405	0.00995033	1.21548	10.7747	1.63867
2022-11-02 06:45:00	7.5239	0.204069	35.1151	7.43556	7.52845	4.37267	2.5823	0.0596995	129.475	3.58808	7.43384	7.47107	0.00999111	1.21331	10.7762	1.63874
2022-11-02 06:50:00	7.53319	0.204334	35.2048	7.44743	7.52898	4.37207	2.58504	0.0598584	129.459	3.59458	7.43458	7.4681	0.010032	1.21114	10.7777	1.63881
2022-11-02 06:55:00	7.54263	0.204594	35.2939	7.4593	7.52956	4.37147	2.5881	0.0600174	129.444	3.60146	7.43534	7.46512	0.0100729	1.20899	10.7793	1.63888
2022-11-02 07:00:00	7.55219	0.20485	35.3822	7.47117	7.53017	4.37087	2.5915	0.0601764	129.429	3.60873	7.43612	7.46214	0.0101139	1.20684	10.7808	1.63895
2022-11-02 07:05:00	7.56188	0.205102	35.4697	7.48304	7.53083	4.37026	2.59526	0.0603354	129.414	3.61643	7.43693	7.45917	0.010155	1.20471	10.7824	1.63902
2022-11-02 07:10:00	7.57169	0.205349	35.5566	7.49491	7.53152	4.36965	2.59941	0.0604945	129.399	3.62458	7.43776	7.45619	0.0101962	1.20258	10.784	1.63909
2022-11-02 07:15:00	7.5816	0.205591	35.6427	7.50679	7.53225	4.36904	2.60397	0.0606537	129.384	3.63322	7.43862	7.45321	0.0102375	1.20046	10.7856	1.63916
2022-11-02 07:20:00	7.5916	0.205829	35.7281	7.51866	7.53302	4.36841	2.60896	0.0608128	129.369	3.64236	7.43949	7.45024	0.0102788	1.19835	10.7872	1.63923
2022-11-02 07:25:00	7.60169	0.206063	35.8127	7.53054	7.53383	4.36779	2.61441	0.0609721	129.354	3.65204	7.4404	7.44726	0.0103202	1.19625	10.7888	1.6393
2022-11-02 07:30:00	7.61186	0.206292	35.8965	7.54242	7.53468	4.36715	2.62031	0.0611314	129.34	3.66228	7.44132	7.44429	0.0103617	1.19415	10.7904	1.63937
2022-11-02 07:35:00	7.62208	0.206574	35.9402	7.55297	7.53556	4.36652	2.6267	0.0612908	129.325	3.6731	7.44227	7.44131	0.0105174	1.19321	10.7934	1.63943
2022-11-02 07:40:00	7.63236	0.206851	35.9831	7.56353	7.53648	4.36587	2.63357	0.0614502	129.311	3.68454	7.44324	7.43833	0.0106731	1.19227	10.7964	1.6395
2022-11-02 07:45:00	7.64267	0.207123	36.0253	7.57409	7.53744	4.36523	2.64094	0.0616096	129.297	3.69661	7.44423	7.43536	0.0108289	1.19134	10.7994	1.63957
2022-11-02 07:50:00	7.65301	0.207391	36.0666	7.58465	7.53843	4.36457	2.64881	0.0617692	129.283	3.70933	7.44524	7.43238	0.0109848	1.19042	10.8024	1.63964
2022-11-02 07:55:00	7.66336	0.207654	36.1072	7.59521	7.53945	4.36391	2.65718	0.0619288	129.269	3.72272	7.44627	7.4294	0.0111408	1.18951	10.8054	1.63971
2022-11-02 08:00:00	7.67371	0.207912	36.1469	7.60577	7.54051	4.36325	2.66605	0.0620884	129.255	3.7368	7.44733	7.42643	0.0112969	1.18861	10.8084	1.63978
2022-11-02 08:05:00	7.68404	0.208166	36.1858	7.61633	7.54161	4.36258	2.6754	0.0622482	129.241	3.75157	7.4484	7.42345	0.0114531	1.18771	10.8115	1.63985
2022-11-02 08:10:00	7.69434	0.208415	36.224	7.62689	7.54273	4.3619	2.68523	0.062408	129.228	3.76705	7.4495	7.42048	0.0116094	1.18683	10.8145	1.63992
2022-11-02 08:15:00	7.7046	0.208659	36.2612	7.63745	7.54389	4.36122	2.69551	0.0625678	129.214	3.78324	7.45062	7.4175	0.0117657	1.18595	10.8176	1.63999
2022-11-02 08:20:00	7.7148	0.208898	36.2977	7.64802	7.54508	4.36053	2.70622	0.0627278	129.201	3.80013	7.45175	7.41452	0.0119222	1.18508	10.8206	1.64006
2022-11-02 08:25:00	7.72493	0.209132	36.3333	7.65858	7.54629	4.35984	2.71734	0.0628878	129.187	3.81774	7.4529	7.41155	0.0120788	1.18422	10.8237	1.64013
2022-11-02 08:30:00	7.73497	0.209362	36.3681	7.66914	7.54753	4.35914	2.72884	0.0630479	129.174	3.83604	7.45407	7.40857	0.0122355	1.18337	10.8268	1.6402
2022-11-02 08:35:00	7.7449	0.209587	36.402	7.67971	7.5488	4.35843	2.74069	0.0632081	129.161	3.85504	7.45526	7.4056	0.0123922	1.18253	10.8298	1.64027
2022-11-02 08:40:00	7.75472	0.209806	36.4351	7.69027	7.5501	4.35772	2.75285	0.0633683	129.148	3.8747	7.45646	7.40262	0.0125491	1.18169	10.8329	1.64034
2022-11-02 08:45:00	7.7644	0.210021	36.4673	7.70083	7.55142	4.357	2.76527	0.0635286	129.135	3.89501	7.45768	7.39964	0.0127061	1.18087	10.836	1.64041
2022-11-02 08:50:00	7.77392	0.210231	36.4986	7.7114	7.55276	4.35627	2.77792	0.063689	129.123	3.91595	7.45892	7.39667	0.0128632	1.18005	10.8392	1.64048
2022-11-02 08:55:00	7.78328	0.210436	36.529	7.72196	7.55412	4.35554	2.79076	0.0638495	129.11	3.93747	7.46017	7.39369	0.0130204	1.17924	10.8423	1.64055
2022-11-02 09:00:00	7.79246	0.210636	36.5586	7.73253	7.55551	4.3548	2.80372	0.0640101	129.097	3.95955	7.46143	7.39071	0.0131777	1.17844	10.8454	1.64062
2022-11-02 09:05:00	7.80144	0.210832	36.5873	7.7431	7.55691	4.35405	2.81677	0.0641708	129.085	3.98214	7.4627	7.38774	0.0133351	1.17765	10.8485	1.64069
2022-11-02 09:10:00	7.8102	0.211022	36.6151	7.75366	7.55832	4.3533	2.82986	0.0643315	129.073	4.0052	7.46399	7.38476	0.0134926	1.17687	10.8517	1.64076
2022-11-02 09:15:00	7.81874	0.211207	36.642	7.76423	7.55975	4.35254	2.84293	0.0644924	129.061	4.02866	7.46528	7.38179	0.0136502	1.17609	10.8548	1.64083
2022-11-02 09:20:00	7.82703	0.211387	36.668	7.7748	7.5612	4.35178	2.85593	0.0646533	129.049	4.05248	7.46659	7.37881	0.0138079	1.17532	10.858	1.6409
2022-11-02 09:25:00	7.83506	0.211563	36.693	7.78536	7.56265	4.351	2.86882	0.0648143	129.037	4.0766	7.4679	7.37583	0.0139658	1.17457	10.8611	1.64097
2022-11-02 09:30:00	7.84281	0.211733	36.7172	7.79593	7.56412	4.35022	2.88154	0.0649755	129.025	4.10094	7.46923	7.37286	0.0141238	1.17382	10.8643	1.64104
2022-11-02 09:35:00	7.85028	0.211898	36.7404	7.8065	7.56559	4.34943	2.89404	0.0651367	129.013	4.12544	7.47056	7.36988	0.0142819	1.17307	10.8675	1.64111
2022-11-02 09:40:00	7.85744	0.212059	36.7628	7.81706	7.56707	4.34864	2.90628	0.065298	129.002	4.15003	7.47189	7.3669	0.0144401	1.17234	10.8707	1.64117
2022-11-02 09:45:00	7.86428	0.212214	36.7842	7.82763	7.56855	4.34783	2.9182	0.0654595	128.99	4.17462	7.47323	7.36393	0.0145984	1.17162	10.8739	1.64124
2022-11-02 09:50:00	7.87079	0.212364	36.8046	7.8382	7.57003	4.34702	2.92977	0.065621	128.979	4.19914	7.47457	7.36095	0.0147568	1.1709	10.8771	1.64131
2022-11-02 09:55:00	7.87696	0.212509	36.8241	7.84877	7.57151	4.34621	2.94093	0.0657826	128.967	4.2235	7.47592	7.35798	0.0149154	1.17019	10.8803	1.64138
2022-11-02 10:00:00	7.88277	0.212649	36.8427	7.85934	7.57299	4.34538	2.95165	0.0659444	128.956	4.24763	7.47726	7.355	0.0150741	1.16949	10.8835	1.64145
2022-11-02 10:05:00	7.88822	0.212784	36.8604	7.8699	7.57447	4.34455	2.96189	0.0661062	128.945	4.27143	7.47861	7.35202	0.0152329	1.1688	10.8867	1.64152
2022-11-02 10:10:00	7.89328	0.212914	36.877	7.88047	7.57594	4.34371	2.97162	0.0662682	128.934	4.29482	7.47995	7.34905	0.0153919	1.16811	10.8899	1.64159
2022-11-02 10:15:00	7.89795	0.213039	36.8928	7.89104	7.5774	4.34286	2.9808	0.0664302	128.923	4.31772	7.4813	7.34607	0.0155509	1.16744	10.8931	1.64166
2022-11-02 10:20:00	7.90222	0.213159	36.9075	7.90161	7.57885	4.342	2.9894	0.0665924	128.913	4.34004	7.48264	7.3431	0.0157101	1.16677	10.8964	1.64173
2022-11-02 10:25:00	7.90608	0.213274	36.9213	7.91218	7.58029	4.34114	2.99739	0.0667547	128.902	4.3617	7.48397	7.34012	0.0158695	1.16611	10.8996	1.6418
2022-11-02 10:30:00	7.90952	0.213384	36.9342	7.92275	7.58172	4.34026	3.00476	0.0669171	128.892	4.38263	7.4853	7.33714	0.0160289	1.16546	10.9029	1.64187
2022-11-02 10:35:00	7.91254	0.213488	36.946	7.93332	7.58312	4.33938	3.01147	0.0670796	128.881	4.40273	7.48662	7.33417	0.0161885	1.16481	10.9061	1.64194
2022-11-02 10:40:00	7.91512	0.213588	36.9569	7.94388	7.58451	4.33849	3.01752	0.0672423	128.871	4.42195	7.48793	7.33119	0.0163483	1.16418	10.9094	1.64201
2022-11-02 10:45:00	7.91726	0.213682	36.9669	7.95445	7.58588	4.33759	3.02289	0.067405	128.861	4.44021	7.48923	7.32821	0.0165081	1.16355	10.9126	1.64208
2022-11-02 10:50:00	7.91896	0.213772	36.9758	7.96502	7.58723	4.33669	3.02757	0.0675679	128.851	4.45745	7.49053	7.32524	0.0166682	1.16293	10.9159	1.64215
2022-11-02 10:55:00	7.9202	0.213856	36.9837	7.97559	7.58855	4.33577	3.03154	0.0677309	128.841	4.47361	7.49181	7.32226	0.0168283	1.16232	10.9192	1.64222
2022-11-02 11:00:00	7.92099	0.213935	36.9907	7.98616	7.58984	4.33485	3.03481	0.067894	128.831	4.48864	7.49307	7.31929	0.0169886	1.16172	10.9225	1.64229
2022-11-02 11:05:00	7.92133	0.21401	36.9967	7.99673	7.59111	4.33392	3.03737	0.0680573	128.822	4.50249	7.49432	7.31631	0.017149	1.16112	10.9257	1.64236
2022-11-02 11:10:00	7.92121	0.214079	37.0017	8.0073	7.59234	4.33298	3.03922	0.0682207	128.812	4.51513	7.49556	7.31333	0.0173096	1.16053	10.929	1.64243
2022-11-02 11:15:00	7.92062	0.214143	37.0057	8.01786	7.59354	4.33203	3.04036	0.0683842	128.802	4.52653	7.49678	7.31036	0.0174703	1.15995	10.9323	1.6425
2022-11-02 11:20:00	7.91958	0.214202	37.0087	8.02843	7.59471	4.33107	3.0408	0.0685478	128.793	4.53666	7.49798	7.30738	0.0176312	1.15938	10.9356	1.64257
2022-11-02 11:25:00	7.91808	0.214256	37.0106	8.039	7.59584	4.3301	3.04054	0.0687116	128.784	4.54551	7.49915	7.3044	0.0177922	1.15882	10.9389	1.64264
2022-11-02 11:30:00	7.91612	0.214305	37.0116	8.04957	7.59694	4.32912	3.0396	0.0688755	128.775	4.55307	7.50031	7.30143	0.0179534	1.15826	10.9422	1.64271
2022-11-02 11:35:00	7.91371	0.214349	37.0116	8.06014	7.59799	4.32813	3.03798	0.0690395	128.766	4.55934	7.50145	7.29845	0.0181147	1.15772	10.9455	1.64278
2022-11-02 11:40:00	7.91085	0.214388	37.0106	8.0707	7.599	4.32714	3.03571	0.0692036	128.757	4.56432	7.50256	7.29548	0.0182762	1.15718	10.9488	1.64285
2022-11-02 11:45:00	7.90755	0.214422	37.0086	8.08127	7.59997	4.32613	3.03279	0.0693679	128.748	4.56803	7.50365	7.2925	0.0184379	1.15664	10.9521	1.64291
2022-11-02 11:50:00	7.9038	0.214451	37.0055	8.09184	7.60089	4.32512	3.02924	0.0695324	128.739	4.57049	7.50471	7.28952	0.0185997	1.15612	10.9554	1.64298
2022-11-02 11:55:00	7.89963	0.214475	37.0015	8.10241	7.60177	4.3241	3.02508	0.0696969	128.731	4.57173	7.50574	7.28655	0.0187616	1.1556	10.9588	1.64305
2022-11-02 12:00:00	7.89502	0.214494	36.9964	8.11297	7.6026	4.32306	3.02033	0.0698617	128.722	4.57178	7.50675	7.28357	0.0189237	1.15509	10.9621	1.64312
2022-11-02 12:05:00	7.89001	0.214508	36.9903	8.12354	7.60338	4.32202	3.01501	0.0700265	128.714	4.57068	7.50772	7.2806	0.019086	1.15459	10.9654	1.64319
2022-11-02 12:10:00	7.88458	0.214517	36.9833	8.13411	7.6041	4.32097	3.00914	0.0701915	128.705	4.56847	7.50866	7.27762	0.0192485	1.1541	10.9687	1.64326
2022-11-02 12:15:00	7.87876	0.214521	36.9751	8.14467	7.60478	4.3199	3.00274	0.0703566	128.697	4.5652	7.50958	7.27464	0.0194111	1.15361	10.9721	1.64333
2022-11-02 12:20:00	7.87255	0.21452	36.966	8.15524	7.6054	4.31883	2.99585	0.0705219	128.689	4.56092	7.51045	7.27167	0.0195739	1.15313	10.9754	1.6434
2022-11-02 12:25:00	7.86597	0.214514	36.9559	8.16581	7.60597	4.31775	2.98847	0.0706873	128.681	4.55569	7.5113	7.26869	0.0197368	1.15266	10.9787	1.64347
2022-11-02 12:30:00	7.85902	0.214504	36.9447	8.17637	7.60648	4.31666	2.98063	0.0708529	128.673	4.54955	7.5121	7.26571	0.0198999	1.1522	10.9821	1.64354
2022-11-02 12:35:00	7.85173	0.214488	36.9325	8.18694	7.60694	4.31555	2.97237	0.0710186	128.665	4.54257	7.51287	7.26274	0.0200632	1.15175	10.9854	1.64361
2022-11-02 12:40:00	7.8441	0.214467	36.9193	8.1975	7.60734	4.31444	2.96369	0.0711844	128.658	4.5348	7.51361	7.25976	0.0202267	1.1513	10.9888	1.64368
2022-11-02 12:45:00	7.83615	0.214442	36.9051	8.20807	7.60767	4.31332	2.95464	0.0713504	128.65	4.5263	7.5143	7.25679	0.0203903	1.15086	10.9921	1.64375
2022-11-02 12:50:00	7.8279	0.214412	36.8898	8.21864	7.60795	4.31218	2.94523	0.0715165	128.643	4.51712	7.51496	7.25381	0.0205541	1.15043	10.9954	1.64382
2022-11-02 12:55:00	7.81936	0.214377	36.8736	8.2292	7.60817	4.31104	2.9355	0.0716828	128.635	4.50733	7.51557	7.25083	0.0207181	1.15	10.9988	1.64389
2022-11-02 13:00:00	7.81054	0.214337	36.8563	8.23976	7.60833	4.30989	2.92545	0.0718493	128.628	4.49696	7.51614	7.24786	0.0208823	1.14959	11.0021	1.64396
2022-11-02 13:05:00	7.80146	0.214293	36.838	8.25033	7.60843	4.30872	2.91513	0.0720158	128.621	4.48606	7.51667	7.24488	0.0210467	1.14918	11.0055	1.64403
2022-11-02 13:10:00	7.79214	0.214243	36.8187	8.26089	7.60846	4.30754	2.90455	0.0721826	128.614	4.47469	7.51716	7.2419	0.0212112	1.14877	11.0088	1.6441
2022-11-02 13:15:00	7.7826	0.214189	36.7983	8.27146	7.60844	4.30636	2.89373	0.0723495	128.607	4.46287	7.5176	7.23893	0.0213759	1.14838	11.0122	1.64417
2022-11-02 13:20:00	7.77286	0.21413	36.7769	8.28202	7.60835	4.30516	2.88271	0.0725165	128.6	4.45064	7.51799	7.23595	0.0215409	1.14799	11.0155	1.64424
2022-11-02 13:25:00	7.76292	0.214067	36.7545	8.29258	7.60819	4.30395	2.87151	0.0726837	128.593	4.43804	7.51834	7.23298	0.021706	1.14761	11.0189	1.64431
2022-11-02 13:30:00	7.75281	0.213999	36.7311	8.30315	7.60798	4.30274	2.86014	0.072851	128.587	4.42508	7.51865	7.23	0.0218713	1.14724	11.0222	1.64438
2022-11-02 13:35:00	7.74255	0.213926	36.7067	8.31371	7.6077	4.30151	2.84863	0.0730185	128.58	4.41179	7.51891	7.23065	0.0220368	1.14688	11.0256	1.64445
2022-11-02 13:40:00	7.73215	0.213848	36.6813	8.32427	7.60736	4.30027	2.83701	0.0731861	128.574	4.39817	7.51912	7.2313	0.0222024	1.14652	11.0289	1.64452
2022-11-02 13:45:00	7.72163	0.213766	36.6548	8.33484	7.60696	4.29901	2.82528	0.0733539	128.567	4.38423	7.51928	7.23194	0.0223683	1.14617	11.0323	1.64459
2022-11-02 13:50:00	7.71102	0.213679	36.6274	8.3454	7.60649	4.29775	2.81349	0.0735219	128.561	4.36997	7.51939	7.23259	0.0225344	1.14583	11.0356	1.64466
2022-11-02 13:55:00	7.70032	0.213588	36.5989	8.35596	7.60597	4.29648	2.80163	0.07369	128.555	4.35539	7.51946	7.23324	0.0227007	1.14549	11.039	1.64472
2022-11-02 14:00:00	7.68955	0.213492	36.5694	8.36652	7.60538	4.29519	2.78974	0.0738582	128.549	4.34048	7.51947	7.23389	0.0228672	1.14516	11.0423	1.64479
2022-11-02 14:05:00	7.67874	0.213392	36.5389	8.37708	7.60473	4.29389	2.77782	0.0740266	128.543	4.32523	7.51944	7.23454	0.0230339	1.14484	11.0457	1.64486
2022-11-02 14:10:00	7.66789	0.213287	36.5074	8.38764	7.60402	4.29259	2.76591	0.0741952	128.537	4.30961	7.51935	7.23519	0.0232008	1.14453	11.049	1.64493
2022-11-02 14:15:00	7.65704	0.213178	36.4749	8.3982	7.60324	4.29127	2.75401	0.0743639	128.531	4.29361	7.51922	7.23583	0.0233679	1.14423	11.0524	1.645
2022-11-02 14:20:00	7.64618	0.213064	36.4414	8.40876	7.60241	4.28994	2.74214	0.0745328	128.525	4.27721	7.51904	7.23648	0.0235352	1.14393	11.0557	1.64507
2022-11-02 14:25:00	7.63534	0.212946	36.4069	8.41932	7.60152	4.28859	2.73033	0.0747018	128.52	4.26037	7.5188	7.23713	0.0237027	1.14364	11.0591	1.64514
2022-11-02 14:30:00	7.62454	0.212824	36.3714	8.42988	7.60058	4.28724	2.71857	0.074871	128.514	4.24308	7.51852	7.23778	0.0238705	1.14335	11.0624	1.64521
2022-11-02 14:35:00	7.61378	0.212697	36.3348	8.44044	7.59957	4.28587	2.7069	0.0750403	128.509	4.2253	7.51819	7.23843	0.0240384	1.14308	11.0658	1.64528
2022-11-02 14:40:00	7.60308	0.212566	36.2973	8.451	7.59851	4.28449	2.69531	0.0752098	128.503	4.20702	7.51781	7.23907	0.0242066	1.14281	11.0691	1.64535
2022-11-02 14:45:00	7.59247	0.21243	36.2589	8.46156	7.59739	4.2831	2.68384	0.0753794	128.498	4.18821	7.51738	7.23972	0.024375	1.14254	11.0724	1.64542
2022-11-02 14:50:00	7.58194	0.212291	36.2194	8.47212	7.59622	4.2817	2.67248	0.0755492	128.493	4.16884	7.5169	7.24037	0.0245436	1.14229	11.0758	1.64549
2022-11-02 14:55:00	7.57152	0.212147	36.1789	8.48268	7.595	4.28029	2.66127	0.0757191	128.488	4.14889	7.51637	7.24102	0.0247125	1.14204	11.0791	1.64556
2022-11-02 15:00:00	7.56121	0.211999	36.1375	8.49324	7.59373	4.27886	2.65019	0.0758892	128.483	4.12836	7.5158	7.24167	0.0248815	1.1418	11.0824	1.64563
2022-11-02 15:05:00	7.55103	0.211846	36.095	8.50379	7.5924	4.27742	2.63928	0.0760594	128.478	4.10722	7.51518	7.24231	0.0250508	1.14157	11.0858	1.6457
2022-11-02 15:10:00	7.54099	0.21169	36.0516	8.51435	7.59102	4.27597	2.62854	0.0762298	128.473	4.08547	7.51451	7.24296	0.0252203	1.14134	11.0891	1.64577
2022-11-02 15:15:00	7.53109	0.21153	36.0073	8.52491	7.5896	4.27451	2.61799	0.0764004	128.468	4.0631	7.5138	7.24361	0.0253901	1.14112	11.0924	1.64584
2022-11-02 15:20:00	7.52136	0.211365	35.9619	8.53546	7.58813	4.27304	2.60763	0.0765711	128.463	4.04011	7.51304	7.24426	0.02556	1.14091	11.0957	1.64591
2022-11-02 15:25:00	7.51179	0.211197	35.9156	8.54602	7.58661	4.27155	2.59748	0.0767419	128.459	4.01652	7.51223	7.24491	0.0257302	1.1407	11.099	1.64598
2022-11-02 15:30:00	7.50239	0.211024	35.8683	8.55658	7.58505	4.27005	2.58756	0.0769129	128.454	3.99232	7.51139	7.24556	0.0259007	1.14051	11.1024	1.64605
2022-11-02 15:35:00	7.49318	0.210848	35.8201	8.56713	7.58345	4.26854	2.57786	0.077084	128.45	3.96754	7.5105	7.2462	0.0260714	1.14032	11.1057	1.64612
2022-11-02 15:40:00	7.48416	0.210668	35.7709	8.57769	7.5818	4.26702	2.5684	0.0772553	128.445	3.94219	7.50957	7.24685	0.0262423	1.14013	11.109	1.64619
2022-11-02 15:45:00	7.47534	0.210484	35.7208	8.58825	7.58012	4.26548	2.55919	0.0774267	128.441	3.91631	7.5086	7.2475	0.0264134	1.13995	11.1123	1.64626
2022-11-02 15:50:00	7.46671	0.210296	35.6697	8.5988	7.5784	4.26393	2.55024	0.0775983	128.437	3.88991	7.50759	7.24815	0.0265848	1.13978	11.1156	1.64633
2022-11-02 15:55:00	7.4583	0.210104	35.6177	8.60936	7.57664	4.26237	2.54156	0.07777	128.433	3.86303	7.50654	7.2488	0.0267565	1.13962	11.1189	1.6464
2022-11-02 16:00:00	7.45009	0.209908	35.5647	8.61991	7.57484	4.26079	2.53316	0.0779419	128.429	3.8357	7.50546	7.24944	0.0269284	1.13946	11.1222	1.64646
2022-11-02 16:05:00	7.4421	0.209709	35.5108	8.63047	7.57301	4.25921	2.52504	0.0781139	128.425	3.80798	7.50434	7.25009	0.0271005	1.13932	11.1254	1.64653
2022-11-02 16:10:00	7.43433	0.209506	35.456	8.64102	7.57115	4.25761	2.51721	0.0782861	128.421	3.7799	7.50319	7.25074	0.0272729	1.13917	11.1287	1.6466
2022-11-02 16:15:00	7.42677	0.2093	35.4003	8.65158	7.56925	4.25599	2.50968	0.0784584	128.417	3.7515	7.502	7.25139	0.0274456	1.13904	11.132	1.64667
2022-11-02 16:20:00	7.41944	0.20909	35.3436	8.66213	7.56733	4.25437	2.50245	0.0786308	128.413	3.72285	7.50078	7.25204	0.0276185	1.13891	11.1353	1.64674
2022-11-02 16:25:00	7.41233	0.208876	35.286	8.67269	7.56538	4.25273	2.49552	0.0788034	128.409	3.69398	7.49954	7.25269	0.0277916	1.13879	11.1385	1.64681
2022-11-02 16:30:00	7.40544	0.208659	35.2275	8.68324	7.5634	4.25108	2.4889	0.0789761	128.406	3.66495	7.49826	7.25333	0.027965	1.13867	11.1418	1.64688
2022-11-02 16:35:00	7.39878	0.208438	35.1682	8.6938	7.5614	4.24941	2.4826	0.0791489	128.402	3.63582	7.49696	7.25398	0.0281387	1.13856	11.1451	1.64695
2022-11-02 16:40:00	7.39234	0.208214	35.1079	8.70435	7.55938	4.24773	2.4766	0.0793219	128.399	3.60663	7.49563	7.25463	0.0283126	1.13846	11.1483	1.64702
2022-11-02 16:45:00	7.38612	0.207986	35.0467	8.7149	7.55733	4.24604	2.47092	0.079495	128.395	3.57746	7.49428	7.25528	0.0284868	1.13837	11.1516	1.64709
2022-11-02 16:50:00	7.38012	0.207756	34.9846	8.72546	7.55526	4.24434	2.46554	0.0796683	128.392	3.54835	7.49291	7.25593	0.0286613	1.13828	11.1548	1.64716
2022-11-02 16:55:00	7.37434	0.207521	34.9216	8.73601	7.55318	4.24262	2.46048	0.0798416	128.388	3.51935	7.49152	7.25657	0.028836	1.1382	11.158	1.64723
2022-11-02 17:00:00	7.36878	0.207284	34.8578	8.74657	7.55108	4.24089	2.45573	0.0800151	128.385	3.49054	7.4901	7.25722	0.029011	1.13813	11.1613	1.6473
2022-11-02 17:05:00	7.36343	0.207043	34.7931	8.75712	7.54896	4.23915	2.45127	0.0801888	128.382	3.46197	7.48867	7.25787	0.0291863	1.13806	11.1645	1.64737
2022-11-02 17:10:00	7.3583	0.206799	34.7275	8.76768	7.54683	4.23739	2.44712	0.0803625	128.379	3.43369	7.48723	7.25852	0.0293618	1.138	11.1677	1.64744
2022-11-02 17:15:00	7.35337	0.206552	34.6611	8.77823	7.54468	4.23562	2.44326	0.0805364	128.376	3.40576	7.48577	7.25917	0.0295376	1.13794	11.1709	1.64751
2022-11-02 17:20:00	7.34865	0.206302	34.5938	8.78878	7.54252	4.23384	2.43968	0.0807104	128.373	3.37824	7.48429	7.25981	0.0297137	1.1379	11.1741	1.64758
2022-11-02 17:25:00	7.34412	0.206049	34.5256	8.79934	7.54036	4.23204	2.43639	0.0808845	128.37	3.35119	7.48281	7.26046	0.0298901	1.13785	11.1773	1.64765
2022-11-02 17:30:00	7.33979	0.205793	34.4566	8.80989	7.53818	4.23023	2.43337	0.0810588	128.367	3.32465	7.48132	7.26111	0.0300667	1.13782	11.1805	1.64772
2022-11-02 17:35:00	7.33566	0.205534	34.3868	8.82045	7.536	4.22841	2.43061	0.0812332	128.364	3.29869	7.47982	7.26176	0.0302436	1.13779	11.1837	1.64779
2022-11-02 17:40:00	7.33171	0.205272	34.3161	8.831	7.53381	4.22657	2.42811	0.0814076	128.361	3.27334	7.47831	7.26241	0.0304208	1.13777	11.1869	1.64786
2022-11-02 17:45:00	7.32795	0.205007	34.2446	8.84156	7.53162	4.22472	2.42585	0.0815822	128.358	3.24867	7.4768	7.26306	0.0305983	1.13776	11.1901	1.64793
2022-11-02 17:50:00	7.32436	0.204739	34.1723	8.85211	7.52942	4.22285	2.42383	0.0817569	128.355	3.22472	7.47528	7.2637	0.0307761	1.13775	11.1932	1.648
2022-11-02 17:55:00	7.32094	0.204469	34.0992	8.86267	7.52723	4.22098	2.42204	0.0819318	128.353	3.20153	7.47376	7.26435	0.0309542	1.13775	11.1964	1.64807
2022-11-02 18:00:00	7.3177	0.204196	34.0253	8.87323	7.52503	4.21908	2.42047	0.0821067	128.35	3.17914	7.47224	7.265	0.0311325	1.13775	11.1995	1.64814
2022-11-02 18:05:00	7.31461	0.20392	33.9505	8.88378	7.52283	4.21718	2.4191	0.0822817	128.348	3.15759	7.47073	7.26565	0.0313112	1.13776	11.2027	1.6482
2022-11-02 18:10:00	7.31169	0.203641	33.875	8.89434	7.52064	4.21526	2.41793	0.0824568	128.345	3.13692	7.46921	7.2663	0.0314901	1.13778	11.2058	1.64827
2022-11-02 18:15:00	7.30891	0.20336	33.7987	8.90489	7.51845	4.21333	2.41695	0.0826321	128.342	3.11715	7.4677	7.26694	0.0316694	1.13781	11.2089	1.64834
2022-11-02 18:20:00	7.30628	0.203077	33.7216	8.91545	7.51626	4.21138	2.41614	0.0828074	128.34	3.0983	7.4662	7.26759	0.0318489	1.13784	11.2121	1.64841
2022-11-02 18:25:00	7.30379	0.202791	33.6437	8.92601	7.51408	4.20942	2.4155	0.0829828	128.337	3.08041	7.4647	7.26824	0.0320287	1.13787	11.2152	1.64848
2022-11-02 18:30:00	7.30144	0.202502	33.5651	8.93657	7.5119	4.20745	2.41501	0.0831583	128.335	3.06349	7.4632	7.26889	0.0322088	1.13792	11.2183	1.64855
2022-11-02 18:35:00	7.29922	0.202211	33.4857	8.94713	7.50973	4.20546	2.41467	0.083334	128.333	3.04755	7.46172	7.26954	0.0323893	1.13797	11.2214	1.64862
2022-11-02 18:40:00	7.29712	0.201918	33.4056	8.95769	7.50757	4.20346	2.41446	0.0835097	128.33	3.0326	7.46025	7.27019	0.03257	1.13803	11.2245	1.64869
2022-11-02 18:45:00	7.29515	0.201622	33.3247	8.96825	7.50542	4.20144	2.41438	0.0836854	128.328	3.01864	7.45878	7.27083	0.0327511	1.13809	11.2275	1.64876
2022-11-02 18:50:00	7.29329	0.201324	33.243	8.97881	7.50328	4.19942	2.41441	0.0838613	128.326	3.00567	7.45733	7.27148	0.0329324	1.13816	11.2306	1.64883
2022-11-02 18:55:00	7.29153	0.201024	33.1606	8.98937	7.50115	4.19737	2.41455	0.0840373	128.323	2.99368	7.45589	7.27213	0.0331141	1.13823	11.2337	1.6489
2022-11-02 19:00:00	7.28989	0.200722	33.0775	8.99993	7.49904	4.19532	2.4148	0.0842133	128.321	2.98267	7.45447	7.27278	0.033296	1.13831	11.2367	1.64897
2022-11-02 19:05:00	7.28834	0.200417	32.9937	9.01049	7.49693	4.19325	2.41513	0.0843894	128.319	2.97261	7.45306	7.27343	0.0334783	1.1384	11.2398	1.64904
2022-11-02 19:10:00	7.28688	0.200111	32.9092	9.02106	7.49484	4.19116	2.41554	0.0845656	128.317	2.96351	7.45167	7.27407	0.0336609	1.1385	11.2428	1.64911
2022-11-02 19:15:00	7.28552	0.199802	32.824	9.03162	7.49277	4.18906	2.41604	0.0847419	128.314	2.95532	7.45029	7.27472	0.0338438	1.1386	11.2459	1.64918
2022-11-02 19:20:00	7.28424	0.199492	32.738	9.04219	7.49071	4.18695	2.4166	0.0849182	128.312	2.94802	7.44893	7.27537	0.034027	1.1387	11.2489	1.64925
2022-11-02 19:25:00	7.28304	0.19918	32.6514	9.05275	7.48867	4.18482	2.41722	0.0850946	128.31	2.9416	7.44759	7.27602	0.0342106	1.13882	11.2519	1.64932
2022-11-02 19:30:00	7.28191	0.198865	32.5641	9.06332	7.48664	4.18268	2.41791	0.085271	128.308	2.93601	7.44626	7.27667	0.0343944	1.13894	11.2549	1.64939
2022-11-02 19:35:00	7.28086	0.198549	32.4761	9.07389	7.48463	4.18053	2.41864	0.0854476	128.306	2.93122	7.44495	7.27731	0.0345786	1.13906	11.2579	1.64946
2022-11-02 19:40:00	7.27987	0.198231	32.3875	9.08446	7.48264	4.17836	2.41943	0.0856241	128.304	2.92721	7.44367	7.27796	0.0347631	1.13919	11.2609	1.64953
2022-11-02 19:45:00	7.27895	0.197912	32.2982	9.09503	7.48067	4.17618	2.42026	0.0858007	128.302	2.92392	7.4424	7.27861	0.0349479	1.13933	11.2639	1.6496
2022-11-02 19:50:00	7.27809	0.19759	32.2082	9.1056	7.47872	4.17398	2.42113	0.0859774	128.299	2.92134	7.44115	7.27926	0.0351331	1.13947	11.2668	1.64967
2022-11-02 19:55:00	7.27728	0.197268	32.1176	9.11617	7.47678	4.17177	2.42204	0.0861541	128.297	2.91941	7.43993	7.27991	0.0353186	1.13962	11.2698	1.64974
2022-11-02 20:00:00	7.27652	0.196943	32.0263	9.12674	7.47487	4.16955	2.42298	0.0863309	128.295	2.9181	7.43872	7.28056	0.0355044	1.13978	11.2727	1.64981
2022-11-02 20:05:00	7.27582	0.196617	31.9344	9.13732	7.47298	4.16731	2.42395	0.0865077	128.293	2.91738	7.43754	7.2812	0.0356905	1.13994	11.2757	1.64988
2022-11-02 20:10:00	7.27515	0.19629	31.8419	9.1479	7.4711	4.16506	2.42496	0.0866846	128.291	2.91719	7.43637	7.28185	0.035877	1.14011	11.2786	1.64994
2022-11-02 20:15:00	7.27453	0.195961	31.7488	9.15848	7.46925	4.1628	2.42599	0.0868615	128.289	2.91751	7.43523	7.2825	0.0360638	1.14028	11.2815	1.65001
2022-11-02 20:20:00	7.27395	0.19563	31.6551	9.16906	7.46742	4.16052	2.42706	0.0870384	128.287	2.9183	7.43411	7.28315	0.036251	1.14046	11.2844	1.65008
2022-11-02 20:25:00	7.2734	0.195299	31.5608	9.17964	7.46561	4.15822	2.42815	0.0872153	128.285	2.91952	7.43301	7.2838	0.0364385	1.14064	11.2873	1.65015
2022-11-02 20:30:00	7.27288	0.194966	31.4658	9.19022	7.46382	4.15591	2.42926	0.0873923	128.283	2.92114	7.43194	7.28444	0.0366263	1.14084	11.2902	1.65022
2022-11-02 20:35:00	7.27239	0.194631	31.3703	9.20081	7.46205	4.15359	2.4304	0.0875693	128.281	2.92311	7.43088	7.28509	0.0368144	1.14103	11.2931	1.65029
2022-11-02 20:40:00	7.27193	0.194296	31.2742	9.21139	7.46031	4.15126	2.43157	0.0877463	128.278	2.92542	7.42985	7.28574	0.0370029	1.14124	11.296	1.65036
2022-11-02 20:45:00	7.2715	0.193959	31.1776	9.22198	7.45858	4.14891	2.43276	0.0879234	128.276	2.92803	7.42883	7.28639	0.0371918	1.14145	11.2988	1.65043
2022-11-02 20:50:00	7.27108	0.193622	31.0804	9.23257	7.45688	4.14654	2.43398	0.0881004	128.274	2.9309	7.42784	7.28704	0.037381	1.14166	11.3017	1.6505
2022-11-02 20:55:00	7.27069	0.193283	30.9826	9.24316	7.4552	4.14417	2.43522	0.0882775	128.272	2.93401	7.42687	7.28769	0.0375705	1.14188	11.3045	1.65057
2022-11-02 21:00:00	7.27031	0.192943	30.8843	9.25376	7.45354	4.14178	2.43649	0.0884545	128.27	2.93733	7.42593	7.28833	0.0377604	1.14211	11.3074	1.65064
2022-11-02 21:05:00	7.26995	0.192603	30.7854	9.26436	7.4519	4.13937	2.43779	0.0886316	128.267	2.94085	7.425	7.28898	0.0379506	1.14234	11.3102	1.65071
2022-11-02 21:10:00	7.26961	0.192261	30.686	9.27496	7.45029	4.13695	2.43911	0.0888086	128.265	2.94453	7.42409	7.28963	0.0381412	1.14258	11.313	1.65078
2022-11-02 21:15:00	7.26927	0.191919	30.5861	9.28556	7.44869	4.13452	2.44046	0.0889857	128.263	2.94835	7.4232	7.29028	0.0383321	1.14282	11.3158	1.65085
2022-11-02 21:20:00	7.26895	0.191575	30.4857	9.29616	7.44712	4.13207	2.44183	0.0891628	128.261	2.95229	7.42234	7.29093	0.0385234	1.14307	11.3186	1.65092
2022-11-02 21:25:00	7.26863	0.191231	30.3847	9.30677	7.44557	4.12961	2.44322	0.0893398	128.258	2.95634	7.42149	7.29157	0.038715	1.14333	11.3214	1.65099
2022-11-02 21:30:00	7.26832	0.190887	30.2833	9.31738	7.44403	4.12714	2.44464	0.0895168	128.256	2.96047	7.42067	7.29222	0.038907	1.14359	11.3241	1.65106
2022-11-02 21:35:00	7.26802	0.190541	30.1813	9.32799	7.44252	4.12465	2.44609	0.0896938	128.254	2.96468	7.41986	7.29287	0.0390993	1.14385	11.3269	1.65113
2022-11-02 21:40:00	7.26772	0.190195	30.0789	9.3386	7.44103	4.12215	2.44756	0.0898708	128.251	2.96895	7.41907	7.29352	0.039292	1.14413	11.3296	1.6512
2022-11-02 21:45:00	7.26742	0.189849	29.976	9.34922	7.43956	4.11963	2.44904	0.0900478	128.249	2.97326	7.4183	7.29417	0.039485	1.1444	11.3324	1.65127
2022-11-02 21:50:00	7.26713	0.189501	29.8726	9.35984	7.43811	4.1171	2.45055	0.0902247	128.246	2.97761	7.41755	7.29481	0.0396784	1.14469	11.3351	1.65134
2022-11-02 21:55:00	7.26684	0.189154	29.7688	9.37046	7.43667	4.11456	2.45208	0.0904016	128.244	2.98198	7.41682	7.29546	0.0398722	1.14498	11.3378	1.65141
2022-11-02 22:00:00	7.26655	0.188806	29.6645	9.38109	7.43526	4.112	2.45363	0.0905784	128.241	2.98637	7.4161	7.29611	0.0400663	1.14527	11.3405	1.65148
2022-11-02 22:05:00	7.26625	0.188457	29.5598	9.39172	7.43386	4.10943	2.45519	0.0907552	128.238	2.99076	7.41541	7.29676	0.0402608	1.14557	11.3432	1.65155
2022-11-02 22:10:00	7.26596	0.188108	29.4546	9.40235	7.43249	4.10685	2.45676	0.090932	128.236	2.99516	7.41472	7.29741	0.0404557	1.14587	11.3459	1.65162
2022-11-02 22:15:00	7.26567	0.187759	29.349	9.41299	7.43113	4.10425	2.45835	0.0911087	128.233	2.99955	7.41406	7.29806	0.0406509	1.14619	11.3486	1.65169
2022-11-02 22:20:00	7.26537	0.18741	29.243	9.42363	7.42978	4.10164	2.45994	0.0912854	128.23	3.00393	7.41341	7.2987	0.0408465	1.1465	11.3512	1.65175
2022-11-02 22:25:00	7.26507	0.18706	29.1365	9.43427	7.42846	4.09902	2.46154	0.091462	128.227	3.00831	7.41278	7.29935	0.0410424	1.14682	11.3539	1.65182
2022-11-02 22:30:00	7.26476	0.18671	29.0297	9.44492	7.42715	4.09638	2.46315	0.0916386	128.224	3.01266	7.41217	7.3	0.0412387	1.14715	11.3565	1.65189
2022-11-02 22:35:00	7.26445	0.18636	28.9224	9.45557	7.42586	4.09373	2.46476	0.0918151	128.221	3.01701	7.41156	7.30065	0.0414354	1.14748	11.3591	1.65196
2022-11-02 22:40:00	7.26414	0.18601	28.8148	9.46623	7.42458	4.09106	2.46636	0.0919915	128.218	3.02133	7.41098	7.3013	0.0416325	1.14782	11.3618	1.65203
2022-11-02 22:45:00	7.26382	0.18566	28.7067	9.47689	7.42332	4.08838	2.46796	0.0921678	128.215	3.02563	7.41041	7.30194	0.0418299	1.14816	11.3644	1.6521
2022-11-02 22:50:00	7.2635	0.18531	28.5983	9.48755	7.42207	4.08569	2.46956	0.0923441	128.212	3.02992	7.40985	7.30259	0.0420277	1.14851	11.367	1.65217
2022-11-02 22:55:00	7.26317	0.18496	28.4895	9.49822	7.42084	4.08299	2.47115	0.0925203	128.209	3.03419	7.40931	7.30324	0.0422258	1.14887	11.3695	1.65224
2022-11-02 23:00:00	7.26284	0.18461	28.3804	9.50889	7.41962	4.08027	2.47272	0.0926964	128.206	3.03844	7.40878	7.30389	0.0424244	1.14923	11.3721	1.65231
2022-11-02 23:05:00	7.2625	0.18426	28.2709	9.51956	7.41841	4.07754	2.47429	0.0928725	128.202	3.04268	7.40826	7.30454	0.0426233	1.14959	11.3747	1.65238
2022-11-02 23:10:00	7.26216	0.18391	28.161	9.53025	7.41722	4.0748	2.47583	0.0930484	128.199	3.0469	7.40776	7.30519	0.0428225	1.14996	11.3772	1.65245
2022-11-02 23:15:00	7.26181	0.183561	28.0508	9.54093	7.41604	4.07204	2.47736	0.0932243	128.195	3.05111	7.40727	7.30583	0.0430222	1.15033	11.3798	1.65252
2022-11-02 23:20:00	7.26146	0.183212	27.9403	9.55162	7.41488	4.06927	2.47887	0.0934	128.192	3.0553	7.4068	7.30648	0.0432222	1.15071	11.3823	1.65259
2022-11-02 23:25:00	7.2611	0.182863	27.8295	9.56232	7.41372	4.06648	2.48036	0.0935757	128.188	3.05949	7.40633	7.30713	0.0434226	1.1511	11.3848	1.65266
2022-11-02 23:30:00	7.26074	0.182514	27.7183	9.57302	7.41258	4.06369	2.48182	0.0937512	128.184	3.06367	7.40588	7.30778	0.0436234	1.15149	11.3873	1.65273
2022-11-02 23:35:00	7.26038	0.182166	27.6068	9.58372	7.41145	4.06088	2.48326	0.0939266	128.181	3.06785	7.40544	7.30843	0.0438246	1.15189	11.3898	1.6528
2022-11-02 23:40:00	7.26	0.181818	27.495	9.59444	7.41032	4.05806	2.48467	0.0941019	128.177	3.07202	7.40502	7.30907	0.0440261	1.15229	11.3923	1.65287
2022-11-02 23:45:00	7.25963	0.181471	27.3829	9.60515	7.40921	4.05522	2.48605	0.0942771	128.173	3.0762	7.4046	7.30972	0.0442281	1.15269	11.3948	1.65294
2022-11-02 23:50:00	7.25925	0.181124	27.2705	9.61587	7.40812	4.05237	2.4874	0.0944522	128.169	3.08037	7.4042	7.31037	0.0444304	1.1531	11.3972	1.65301
2022-11-02 23:55:00	7.25887	0.180778	27.1579	9.6266	7.40703	4.04951	2.48872	0.0946272	128.164	3.08455	7.40381	7.31102	0.0446331	1.15352	11.3997	1.65308
2022-11-03	7.25848	0.180432	27.0449	9.63734	7.40595	4.04664	2.49	0.094802	128.16	3.08873	7.40343	7.31167	0.0448361	1.15394	11.4021	1.65315
2022-11-03 00:05:00	7.25809	0.180087	26.9317	9.64808	7.40488	4.04376	2.49125	0.0949767	128.156	3.09291	7.40306	7.31231	0.0450396	1.15436	11.4046	1.65322
2022-11-03 00:10:00	7.2577	0.179742	26.8182	9.65882	7.40382	4.04086	2.49246	0.0951512	128.151	3.09711	7.4027	7.31296	0.0452434	1.15479	11.407	1.65329
2022-11-03 00:15:00	7.25731	0.179399	26.7045	9.66958	7.40277	4.03795	2.49364	0.0953257	128.147	3.1013	7.40235	7.31361	0.0454476	1.15523	11.4094	1.65336
2022-11-03 00:20:00	7.25692	0.179056	26.5905	9.68033	7.40172	4.03502	2.49478	0.0954999	128.142	3.10551	7.40202	7.31426	0.0456522	1.15567	11.4118	1.65343
2022-11-03 00:25:00	7.25652	0.178713	26.4763	9.6911	7.40069	4.03209	2.49587	0.095674	128.137	3.10972	7.40169	7.31491	0.0458572	1.15612	11.4142	1.65349
2022-11-03 00:30:00	7.25613	0.178372	26.3618	9.70187	7.39967	4.02914	2.49693	0.095848	128.132	3.11395	7.40138	7.31556	0.0460625	1.15657	11.4165	1.65356
2022-11-03 00:35:00	7.25573	0.178031	26.2471	9.71265	7.39865	4.02618	2.49793	0.0960218	128.127	3.11817	7.40107	7.3162	0.0462683	1.15702	11.4189	1.65363
2022-11-03 00:40:00	7.25534	0.177691	26.1322	9.72344	7.39764	4.02321	2.4989	0.0961955	128.122	3.12241	7.40078	7.31685	0.0464744	1.15748	11.4213	1.6537
2022-11-03 00:45:00	7.25495	0.177352	26.0171	9.73423	7.39665	4.02023	2.49982	0.096369	128.117	3.12665	7.4005	7.3175	0.0466809	1.15794	11.4236	1.65377
2022-11-03 00:50:00	7.25456	0.177014	25.9018	9.74503	7.39566	4.01723	2.50069	0.0965423	128.112	3.1309	7.40023	7.31815	0.0468879	1.15841	11.4259	1.65384
2022-11-03 00:55:00	7.25417	0.176677	25.7862	9.75584	7.39468	4.01422	2.5015	0.0967154	128.106	3.13515	7.39997	7.3188	0.0470951	1.15889	11.4283	1.65391
2022-11-03 01:00:00	7.25379	0.176341	25.6705	9.76666	7.3937	4.0112	2.50227	0.0968884	128.101	3.13941	7.39972	7.31944	0.0473028	1.15937	11.4306	1.65398
2022-11-03 01:05:00	7.25341	0.176006	25.5546	9.77748	7.39274	4.00817	2.50298	0.0970612	128.095	3.14366	7.39948	7.32009	0.0475109	1.15985	11.4329	1.65405
2022-11-03 01:10:00	7.25304	0.175673	25.4385	9.78831	7.39178	4.00513	2.50364	0.0972338	128.089	3.14792	7.39925	7.32074	0.0477193	1.16034	11.4352	1.65412
2022-11-03 01:15:00	7.25268	0.17534	25.3222	9.79915	7.39084	4.00208	2.50424	0.0974063	128.083	3.15217	7.39903	7.32139	0.0479282	1.16083	11.4374	1.65419
2022-11-03 01:20:00	7.25232	0.175008	25.2057	9.81	7.3899	3.99901	2.50478	0.0975785	128.077	3.15643	7.39882	7.32204	0.0481374	1.16133	11.4397	1.65426
2022-11-03 01:25:00	7.25198	0.174678	25.0891	9.82086	7.38897	3.99593	2.50525	0.0977505	128.071	3.16067	7.39862	7.32269	0.048347	1.16183	11.4419	1.65433
2022-11-03 01:30:00	7.25164	0.174348	24.9724	9.83172	7.38805	3.99284	2.50567	0.0979224	128.065	3.16492	7.39844	7.32333	0.048557	1.16234	11.4442	1.6544
2022-11-03 01:35:00	7.25131	0.17402	24.8554	9.8426	7.38714	3.98974	2.50602	0.098094	128.058	3.16915	7.39826	7.32398	0.0487674	1.16285	11.4464	1.65447
2022-11-03 01:40:00	7.251	0.173694	24.7384	9.85348	7.38624	3.98663	2.5063	0.0982655	128.052	3.17337	7.39809	7.32463	0.0489782	1.16336	11.4486	1.65454
2022-11-03 01:45:00	7.2507	0.173368	24.6212	9.86437	7.38535	3.98351	2.50652	0.0984367	128.045	3.17758	7.39793	7.32528	0.0491893	1.16388	11.4509	1.65461
2022-11-03 01:50:00	7.25042	0.173044	24.5038	9.87528	7.38447	3.98038	2.50666	0.0986077	128.038	3.18178	7.39779	7.32593	0.0494009	1.16441	11.4531	1.65468
2022-11-03 01:55:00	7.25016	0.172721	24.3863	9.88619	7.3836	3.97723	2.50674	0.0987785	128.031	3.18596	7.39765	7.32657	0.0496128	1.16494	11.4553	1.65475
2022-11-03 02:00:00	7.24991	0.1724	24.2687	9.89711	7.38274	3.97408	2.50675	0.0989491	128.024	3.19012	7.39752	7.32722	0.0498252	1.16547	11.4574	1.65482
2022-11-03 02:05:00	7.24969	0.17208	24.151	9.90804	7.38189	3.97091	2.50668	0.0991195	128.017	3.19426	7.39741	7.32787	0.0500379	1.16601	11.4596	1.65489
2022-11-03 02:10:00	7.24948	0.171761	24.0332	9.91898	7.38105	3.96773	2.50655	0.0992896	128.009	3.19838	7.3973	7.32852	0.050251	1.16655	11.4618	1.65496
2022-11-03 02:15:00	7.24931	0.171444	23.9153	9.92993	7.38023	3.96455	2.50634	0.0994595	128.002	3.20248	7.3972	7.32917	0.0504645	1.1671	11.4639	1.65503
2022-11-03 02:20:00	7.24916	0.171128	23.7973	9.94089	7.37941	3.96135	2.50607	0.0996292	127.994	3.20655	7.39712	7.32981	0.0506784	1.16765	11.4661	1.6551
2022-11-03 02:25:00	7.24903	0.170814	23.6792	9.95187	7.37861	3.95814	2.50572	0.0997987	127.986	3.21059	7.39704	7.33046	0.0508926	1.1682	11.4682	1.65517
2022-11-03 02:30:00	7.24894	0.170502	23.561	9.96285	7.37782	3.95492	2.50531	0.0999679	127.978	3.2146	7.39697	7.33111	0.0511073	1.16876	11.4703	1.65523
2022-11-03 02:35:00	7.24889	0.170191	23.4427	9.97384	7.37705	3.95169	2.50483	0.100137	127.97	3.21857	7.39691	7.33176	0.0513223	1.16933	11.4724	1.6553
2022-11-03 02:40:00	7.24887	0.169881	23.3243	9.98485	7.37628	3.94845	2.50429	0.100306	127.961	3.22252	7.39686	7.33241	0.0515378	1.1699	11.4745	1.65537
2022-11-03 02:45:00	7.24889	0.169574	23.2059	9.99587	7.37553	3.94521	2.50368	0.100474	127.953	3.22643	7.39682	7.33306	0.0517536	1.17047	11.4766	1.65544
2022-11-03 02:50:00	7.24896	0.169267	23.0874	10.0069	7.3748	3.94195	2.50302	0.100642	127.944	3.2303	7.39679	7.3337	0.0519698	1.17104	11.4787	1.65551
2022-11-03 02:55:00	7.24907	0.168963	22.9689	10.0179	7.37408	3.93868	2.5023	0.10081	127.936	3.23413	7.39677	7.33435	0.0521864	1.17163	11.4807	1.65558
2022-11-03 03:00:00	7.24923	0.16866	22.8502	10.029	7.37338	3.9354	2.50153	0.100978	127.927	3.23791	7.39676	7.335	0.0524033	1.17221	11.4828	1.65565
2022-11-03 03:05:00	7.24944	0.168359	22.7316	10.0401	7.37269	3.93211	2.50072	0.101145	127.917	3.24166	7.39676	7.33565	0.0526207	1.1728	11.4848	1.65572
2022-11-03 03:10:00	7.24971	0.16806	22.6129	10.0511	7.37202	3.92882	2.49986	0.101312	127.908	3.24535	7.39676	7.3363	0.0528385	1.17339	11.4869	1.65579
2022-11-03 03:15:00	7.25004	0.167762	22.4941	10.0622	7.37136	3.92551	2.49896	0.101479	127.899	3.249	7.39678	7.33694	0.0530566	1.17399	11.4889	1.65586
2022-11-03 03:20:00	7.25043	0.167467	22.3753	10.0733	7.37072	3.92219	2.49803	0.101646	127.889	3.2526	7.3968	7.33759	0.0532751	1.17459	11.4909	1.65593
2022-11-03 03:25:00	7.2509	0.167173	22.2565	10.0844	7.3701	3.91887	2.49707	0.101812	127.879	3.25615	7.39683	7.33824	0.053494	1.1752	11.4929	1.656
2022-11-03 03:30:00	7.25143	0.16688	22.1377	10.0956	7.3695	3.91554	2.49608	0.101978	127.869	3.25965	7.39687	7.33889	0.0537133	1.1758	11.4949	1.65607
2022-11-03 03:35:00	7.25204	0.16659	22.0188	10.1067	7.36891	3.91219	2.49508	0.102144	127.859	3.2631	7.39691	7.33954	0.0539329	1.17642	11.4969	1.65614
2022-11-03 03:40:00	7.25273	0.166302	21.8999	10.1179	7.36835	3.90884	2.49406	0.10231	127.849	3.26649	7.39697	7.34019	0.054153	1.17703	11.4989	1.65621
2022-11-03 03:45:00	7.25351	0.166015	21.781	10.129	7.3678	3.90548	2.49303	0.102475	127.838	3.26983	7.39703	7.34083	0.0543734	1.17766	11.5009	1.65628
2022-11-03 03:50:00	7.25438	0.16573	21.6621	10.1402	7.36727	3.90211	2.49199	0.10264	127.828	3.27311	7.3971	7.34148	0.0545942	1.17828	11.5028	1.65635
2022-11-03 03:55:00	7.25534	0.165448	21.5432	10.1514	7.36677	3.89873	2.49095	0.102804	127.817	3.27634	7.39717	7.34213	0.0548154	1.17891	11.5048	1.65642
2022-11-03 04:00:00	7.25641	0.165167	21.4243	10.1626	7.36628	3.89535	2.48992	0.102969	127.806	3.27951	7.39725	7.34278	0.055037	1.17954	11.5067	1.65649
2022-11-03 04:05:00	7.25758	0.164888	21.3055	10.1738	7.36581	3.89195	2.48889	0.103133	127.795	3.28262	7.39734	7.34343	0.0552589	1.18018	11.5086	1.65656
2022-11-03 04:10:00	7.25886	0.164611	21.1866	10.1851	7.36537	3.88855	2.48787	0.103297	127.783	3.28568	7.39744	7.34407	0.0554812	1.18082	11.5106	1.65663
2022-11-03 04:15:00	7.26026	0.164336	21.0677	10.1963	7.36495	3.88514	2.48687	0.10346	127.772	3.28868	7.39753	7.34472	0.0557039	1.18146	11.5125	1.6567
2022-11-03 04:20:00	7.26179	0.164063	20.9489	10.2076	7.36454	3.88172	2.48588	0.103623	127.76	3.29163	7.39764	7.34537	0.055927	1.18211	11.5144	1.65677
2022-11-03 04:25:00	7.26344	0.163792	20.83	10.2189	7.36416	3.8783	2.48491	0.103786	127.748	3.29453	7.39775	7.34602	0.0561505	1.18276	11.5163	1.65684
2022-11-03 04:30:00	7.26522	0.163524	20.7112	10.2302	7.3638	3.87486	2.48396	0.103948	127.736	3.29738	7.39787	7.34667	0.0563743	1.18342	11.5182	1.65691
2022-11-03 04:35:00	7.26714	0.163257	20.5925	10.2415	7.36347	3.87142	2.48302	0.104111	127.724	3.30017	7.39799	7.34731	0.0565985	1.18407	11.52	1.65697
2022-11-03 04:40:00	7.26921	0.162992	20.4737	10.2529	7.36315	3.86797	2.48211	0.104273	127.711	3.30292	7.39811	7.34796	0.0568231	1.18474	11.5219	1.65704
2022-11-03 04:45:00	7.27142	0.162729	20.355	10.2642	7.36286	3.86452	2.48122	0.104434	127.698	3.30561	7.39824	7.34861	0.057048	1.1854	11.5238	1.65711
2022-11-03 04:50:00	7.27379	0.162469	20.2364	10.2756	7.36259	3.86105	2.48035	0.104595	127.686	3.30826	7.39837	7.34926	0.0572733	1.18607	11.5256	1.65718
2022-11-03 04:55:00	7.27632	0.16221	20.1178	10.287	7.36234	3.85758	2.4795	0.104756	127.673	3.31086	7.39851	7.34991	0.057499	1.18675	11.5275	1.65725
2022-11-03 05:00:00	7.27902	0.161954	19.9992	10.2984	7.36212	3.85411	2.47867	0.104917	127.659	3.31341	7.39864	7.35056	0.0577251	1.18742	11.5293	1.65732
2022-11-03 05:05:00	7.28189	0.1617	19.8807	10.3098	7.36191	3.85062	2.47786	0.105077	127.646	3.31591	7.39879	7.3512	0.0579515	1.1881	11.5311	1.65739
2022-11-03 05:10:00	7.28494	0.161448	19.7623	10.3212	7.36173	3.84713	2.47706	0.105237	127.632	3.31837	7.39893	7.35185	0.0581783	1.18879	11.5329	1.65746
2022-11-03 05:15:00	7.28817	0.161198	19.6439	10.3327	7.36157	3.84364	2.47627	0.105397	127.618	3.32077	7.39907	7.3525	0.0584055	1.18947	11.5347	1.65753
2022-11-03 05:20:00	7.29158	0.16095	19.5256	10.3441	7.36144	3.84013	2.4755	0.105556	127.604	3.32312	7.39922	7.35315	0.058633	1.19016	11.5365	1.6576
2022-11-03 05:25:00	7.29518	0.160705	19.4074	10.3556	7.36132	3.83662	2.47473	0.105715	127.59	3.32541	7.39937	7.3538	0.0588609	1.19086	11.5383	1.65767
2022-11-03 05:30:00	7.29898	0.160461	19.2892	10.3671	7.36123	3.83311	2.47396	0.105873	127.576	3.32764	7.39951	7.35444	0.0590891	1.19155	11.5401	1.65774
2022-11-03 05:35:00	7.30298	0.16022	19.1711	10.3787	7.36115	3.82958	2.47319	0.106032	127.561	3.32981	7.39966	7.35509	0.0593177	1.19226	11.5419	1.65781
2022-11-03 05:40:00	7.30717	0.159981	19.0531	10.3902	7.3611	3.82606	2.47243	0.10619	127.547	3.3319	7.39981	7.35574	0.0595467	1.19296	11.5437	1.65788
2022-11-03 05:45:00	7.31158	0.159744	18.9352	10.4018	7.36106	3.82252	2.47166	0.106347	127.532	3.33391	7.39996	7.35639	0.0597761	1.19367	11.5454	1.65795
2022-11-03 05:50:00	7.31619	0.15951	18.8173	10.4134	7.36105	3.81899	2.47088	0.106504	127.516	3.33582	7.4001	7.35704	0.0600057	1.19438	11.5472	1.65802
2022-11-03 05:55:00	7.32101	0.159277	18.6995	10.425	7.36105	3.81544	2.47009	0.106661	127.501	3.33763	7.40025	7.35769	0.0602358	1.19509	11.5489	1.65809
2022-11-03 06:00:00	7.32605	0.159047	18.5819	10.4366	7.36108	3.81189	2.46929	0.106818	127.486	3.33933	7.40039	7.35833	0.0604662	1.19581	11.5506	1.65816
2022-11-03 06:05:00	7.3313	0.15882	18.4643	10.4482	7.36112	3.80834	2.46847	0.106974	127.47	3.3409	7.40053	7.35898	0.0606969	1.19653	11.5524	1.65823
2022-11-03 06:10:00	7.33676	0.158594	18.3468	10.4599	7.36117	3.80478	2.46765	0.10713	127.454	3.34232	7.40067	7.35963	0.0609281	1.19725	11.5541	1.6583
2022-11-03 06:15:00	7.34244	0.158371	18.2294	10.4716	7.36125	3.80121	2.46681	0.107285	127.438	3.34358	7.40081	7.36028	0.0611595	1.19798	11.5558	1.65837
2022-11-03 06:20:00	7.34833	0.15815	18.1122	10.4833	7.36134	3.79764	2.46596	0.10744	127.421	3.34467	7.40094	7.36093	0.0613913	1.19871	11.5575	1.65844
2022-11-03 06:25:00	7.35444	0.157931	17.995	10.495	7.36144	3.79407	2.46509	0.107595	127.405	3.34556	7.40107	7.36157	0.0616235	1.19944	11.5592	1.65851
2022-11-03 06:30:00	7.36076	0.157714	17.8779	10.5068	7.36156	3.79049	2.46423	0.107749	127.388	3.34624	7.40119	7.36222	0.061856	1.20018	11.5609	1.65858
2022-11-03 06:35:00	7.36729	0.1575	17.761	10.5185	7.36169	3.78691	2.46335	0.107903	127.371	3.34669	7.40131	7.36287	0.0620888	1.20092	11.5626	1.65865
2022-11-03 06:40:00	7.37403	0.157288	17.6442	10.5303	7.36183	3.78332	2.46248	0.108057	127.354	3.34688	7.40143	7.36352	0.062322	1.20166	11.5642	1.65872
2022-11-03 06:45:00	7.38098	0.157078	17.5275	10.5422	7.36198	3.77973	2.46161	0.10821	127.337	3.34681	7.40154	7.36417	0.0625556	1.20241	11.5659	1.65878
2022-11-03 06:50:00	7.38812	0.156871	17.4109	10.554	7.36215	3.77614	2.46076	0.108363	127.319	3.34644	7.40164	7.36481	0.0627894	1.20315	11.5676	1.65885
2022-11-03 06:55:00	7.39546	0.156666	17.2944	10.5658	7.36232	3.77254	2.45992	0.108516	127.301	3.34578	7.40174	7.36546	0.0630236	1.20391	11.5692	1.65892
2022-11-03 07:00:00	7.40299	0.156463	17.1781	10.5777	7.3625	3.76894	2.45911	0.108668	127.283	3.34479	7.40183	7.36611	0.0632582	1.20466	11.5708	1.65899
2022-11-03 07:05:00	7.41071	0.156263	17.0618	10.5896	7.36269	3.76533	2.45834	0.10882	127.265	3.34347	7.40191	7.36676	0.0634931	1.20542	11.5725	1.65906
2022-11-03 07:10:00	7.4186	0.156065	16.9458	10.6016	7.36288	3.76172	2.4576	0.108971	127.247	3.3418	7.40199	7.36741	0.0637283	1.20618	11.5741	1.65913
2022-11-03 07:15:00	7.42666	0.155869	16.8298	10.6135	7.36308	3.75811	2.45692	0.109122	127.229	3.33978	7.40206	7.36806	0.0639639	1.20694	11.5757	1.6592
2022-11-03 07:20:00	7.43488	0.155675	16.714	10.6255	7.36328	3.7545	2.4563	0.109273	127.21	3.33739	7.40212	7.3687	0.0641997	1.20771	11.5774	1.65927
2022-11-03 07:25:00	7.44326	0.155484	16.5983	10.6375	7.36349	3.75088	2.45575	0.109423	127.191	3.33463	7.40218	7.36935	0.064436	1.20847	11.579	1.65934
2022-11-03 07:30:00	7.45177	0.155295	16.4828	10.6495	7.3637	3.74726	2.45527	0.109573	127.172	3.33151	7.40222	7.37	0.0646725	1.20925	11.5806	1.65941
2022-11-03 07:35:00	7.46034	0.155067	16.4183	10.6589	7.36452	3.74363	2.45488	0.109723	127.153	3.32802	7.40226	7.36819	0.0647398	1.20826	11.5839	1.65948
2022-11-03 07:40:00	7.46903	0.154842	16.3539	10.6683	7.36535	3.74001	2.45457	0.109872	127.133	3.32416	7.40229	7.36639	0.0648074	1.20727	11.5872	1.65955
2022-11-03 07:45:00	7.47782	0.154618	16.2898	10.6777	7.36618	3.73638	2.45436	0.110021	127.113	3.31995	7.40231	7.36458	0.0648754	1.20629	11.5906	1.65962
2022-11-03 07:50:00	7.48672	0.154397	16.2257	10.6871	7.367	3.73275	2.45423	0.110169	127.093	3.31541	7.40232	7.36278	0.0649436	1.20531	11.5939	1.65969
2022-11-03 07:55:00	7.49569	0.154179	16.1618	10.6966	7.36782	3.72912	2.45421	0.110317	127.073	3.31054	7.40232	7.36097	0.0650122	1.20433	11.5972	1.65976
2022-11-03 08:00:00	7.50473	0.153962	16.0981	10.7061	7.36864	3.72549	2.45428	0.110465	127.053	3.30536	7.40232	7.35917	0.0650811	1.20336	11.6005	1.65983
2022-11-03 08:05:00	7.51382	0.153748	16.0345	10.7156	7.36945	3.72185	2.45444	0.110612	127.033	3.29991	7.4023	7.35736	0.0651503	1.20239	11.6038	1.6599
2022-11-03 08:10:00	7.52295	0.153537	15.9711	10.7252	7.37026	3.71822	2.45469	0.110759	127.012	3.29421	7.40228	7.35556	0.0652198	1.20142	11.6071	1.65997
2022-11-03 08:15:00	7.5321	0.153327	15.9078	10.7348	7.37105	3.71458	2.45501	0.110906	126.991	3.28828	7.40224	7.35375	0.0652897	1.20045	11.6104	1.66004
2022-11-03 08:20:00	7.54126	0.15312	15.8447	10.7444	7.37185	3.71094	2.45542	0.111052	126.97	3.28216	7.4022	7.35194	0.0653598	1.19948	11.6137	1.66011
2022-11-03 08:25:00	7.55041	0.152915	15.7818	10.754	7.37263	3.7073	2.45588	0.111198	126.949	3.27588	7.40214	7.35014	0.0654302	1.19852	11.617	1.66018
2022-11-03 08:30:00	7.55953	0.152713	15.719	10.7636	7.37341	3.70366	2.4564	0.111343	126.928	3.26949	7.40208	7.34833	0.065501	1.19756	11.6202	1.66025
2022-11-03 08:35:00	7.56861	0.152513	15.6564	10.7733	7.37417	3.70002	2.45695	0.111488	126.906	3.26301	7.402	7.34653	0.065572	1.19661	11.6235	1.66032
2022-11-03 08:40:00	7.57763	0.152315	15.5939	10.783	7.37493	3.69638	2.45753	0.111633	126.884	3.2565	7.40192	7.34472	0.0656434	1.19565	11.6268	1.66039
2022-11-03 08:45:00	7.58657	0.152119	15.5316	10.7928	7.37567	3.69273	2.45811	0.111777	126.862	3.24999	7.40183	7.34292	0.065715	1.1947	11.63	1.66046
2022-11-03 08:50:00	7.59541	0.151926	15.4695	10.8025	7.3764	3.68909	2.45869	0.111921	126.84	3.24352	7.40173	7.34111	0.065787	1.19375	11.6333	1.66052
2022-11-03 08:55:00	7.60414	0.151735	15.4076	10.8123	7.37712	3.68545	2.45924	0.112064	126.818	3.23713	7.40162	7.33931	0.0658592	1.1928	11.6365	1.66059
2022-11-03 09:00:00	7.61274	0.151546	15.3458	10.8222	7.37783	3.68181	2.45975	0.112207	126.795	3.23087	7.4015	7.3375	0.0659318	1.19186	11.6397	1.66066
2022-11-03 09:05:00	7.62119	0.151359	15.2843	10.832	7.37853	3.67817	2.46021	0.11235	126.773	3.22477	7.40137	7.33569	0.0660046	1.19092	11.643	1.66073
2022-11-03 09:10:00	7.62947	0.151175	15.2229	10.8419	7.37921	3.67452	2.4606	0.112492	126.75	3.21888	7.40124	7.33389	0.0660777	1.18998	11.6462	1.6608
2022-11-03 09:15:00	7.63757	0.150993	15.1616	10.8518	7.37988	3.67088	2.4609	0.112634	126.727	3.21324	7.40109	7.33208	0.0661511	1.18904	11.6494	1.66087
2022-11-03 09:20:00	7.64547	0.150814	15.1006	10.8617	7.38053	3.66724	2.4611	0.112776	126.704	3.20787	7.40094	7.33028	0.0662248	1.1881	11.6526	1.66094
2022-11-03 09:25:00	7.65315	0.150636	15.0397	10.8717	7.38118	3.6636	2.4612	0.112917	126.68	3.20282	7.40078	7.32847	0.0662987	1.18717	11.6558	1.66101
2022-11-03 09:30:00	7.6606	0.150461	14.979	10.8817	7.3818	3.65996	2.46117	0.113058	126.657	3.19811	7.40061	7.32667	0.0663729	1.18624	11.659	1.66108
2022-11-03 09:35:00	7.66779	0.150288	14.9186	10.8917	7.38242	3.65633	2.46103	0.113198	126.633	3.19378	7.40044	7.32486	0.0664474	1.18531	11.6622	1.66115
2022-11-03 09:40:00	7.67473	0.150117	14.8582	10.9018	7.38302	3.65269	2.46075	0.113338	126.609	3.18985	7.40025	7.32306	0.0665222	1.18438	11.6654	1.66122
2022-11-03 09:45:00	7.68138	0.149949	14.7981	10.9118	7.3836	3.64906	2.46034	0.113478	126.585	3.18635	7.40007	7.32125	0.0665973	1.18346	11.6686	1.66129
2022-11-03 09:50:00	7.68774	0.149783	14.7382	10.922	7.38417	3.64542	2.45979	0.113617	126.561	3.1833	7.39987	7.31944	0.0666726	1.18254	11.6718	1.66136
2022-11-03 09:55:00	7.69379	0.149619	14.6785	10.9321	7.38473	3.64179	2.45911	0.113756	126.537	3.18071	7.39967	7.31764	0.0667482	1.18162	11.675	1.66143
2022-11-03 10:00:00	7.69953	0.149457	14.6189	10.9423	7.38527	3.63816	2.4583	0.113894	126.512	3.1786	7.39946	7.31583	0.066824	1.1807	11.6781	1.6615
2022-11-03 10:05:00	7.70493	0.149297	14.5596	10.9525	7.3858	3.63454	2.45736	0.114033	126.487	3.17698	7.39925	7.31403	0.0669002	1.17978	11.6813	1.66157
2022-11-03 10:10:00	7.70999	0.14914	14.5004	10.9627	7.38632	3.63091	2.45631	0.11417	126.463	3.17586	7.39903	7.31222	0.0669765	1.17887	11.6845	1.66164
2022-11-03 10:15:00	7.71469	0.148985	14.4415	10.973	7.38682	3.62729	2.45515	0.114308	126.438	3.17524	7.39881	7.31042	0.0670532	1.17796	11.6876	1.66171
2022-11-03 10:20:00	7.71903	0.148832	14.3827	10.9833	7.38731	3.62367	2.45389	0.114445	126.412	3.17512	7.39858	7.30861	0.06713	1.17705	11.6908	1.66178
2022-11-03 10:25:00	7.723	0.148681	14.3242	10.9936	7.38779	3.62005	2.45255	0.114581	126.387	3.1755	7.39835	7.30681	0.0672072	1.17614	11.6939	1.66185
2022-11-03 10:30:00	7.7266	0.148532	14.2658	11.004	7.38825	3.61644	2.45113	0.114717	126.362	3.17636	7.39811	7.305	0.0672846	1.17524	11.6971	1.66192
2022-11-03 10:35:00	7.72981	0.148386	14.2076	11.0144	7.3887	3.61283	2.44965	0.114853	126.336	3.1777	7.39787	7.30319	0.0673622	1.17433	11.7002	1.66199
2022-11-03 10:40:00	7.73262	0.148241	14.1497	11.0248	7.38914	3.60922	2.44813	0.114989	126.31	3.17951	7.39763	7.30139	0.0674401	1.17343	11.7033	1.66206
2022-11-03 10:45:00	7.73505	0.148099	14.0919	11.0353	7.38957	3.60562	2.44658	0.115124	126.284	3.18175	7.39738	7.29958	0.0675182	1.17253	11.7065	1.66213
2022-11-03 10:50:00	7.73708	0.147959	14.0344	11.0458	7.38999	3.60201	2.44501	0.115258	126.258	3.18441	7.39713	7.29778	0.0675965	1.17163	11.7096	1.6622
2022-11-03 10:55:00	7.73871	0.147821	13.9771	11.0563	7.39039	3.59842	2.44345	0.115393	126.232	3.18746	7.39688	7.29597	0.0676751	1.17074	11.7127	1.66226
2022-11-03 11:00:00	7.73993	0.147685	13.9199	11.0668	7.39079	3.59482	2.4419	0.115527	126.206	3.19087	7.39663	7.29417	0.067754	1.16984	11.7158	1.66233
2022-11-03 11:05:00	7.74076	0.147552	13.863	11.0774	7.39118	3.59124	2.44038	0.11566	126.18	3.1946	7.39637	7.29236	0.067833	1.16895	11.719	1.6624
2022-11-03 11:10:00	7.74119	0.14742	13.8063	11.0881	7.39155	3.58765	2.4389	0.115793	126.153	3.19862	7.39611	7.29056	0.0679123	1.16806	11.7221	1.66247
2022-11-03 11:15:00	7.74123	0.147291	13.7498	11.0987	7.39192	3.58407	2.43748	0.115926	126.126	3.20289	7.39585	7.28875	0.0679918	1.16717	11.7252	1.66254
2022-11-03 11:20:00	7.74087	0.147163	13.6935	11.1094	7.39228	3.58049	2.43613	0.116058	126.099	3.20736	7.39559	7.28694	0.0680716	1.16628	11.7283	1.66261
2022-11-03 11:25:00	7.74012	0.147038	13.6374	11.1201	7.39263	3.57692	2.43486	0.11619	126.072	3.21198	7.39533	7.28514	0.0681515	1.16539	11.7314	1.66268
2022-11-03 11:30:00	7.73899	0.146914	13.5816	11.1309	7.39297	3.57336	2.43368	0.116322	126.045	3.21671	7.39507	7.28333	0.0682317	1.16451	11.7344	1.66275
2022-11-03 11:35:00	7.73748	0.146793	13.5259	11.1417	7.39331	3.56979	2.43261	0.116453	126.018	3.2215	7.3948	7.28153	0.0683121	1.16363	11.7375	1.66282
2022-11-03 11:40:00	7.73561	0.146674	13.4705	11.1525	7.39364	3.56624	2.43164	0.116584	125.991	3.2263	7.39454	7.27972	0.0683927	1.16275	11.7406	1.66289
2022-11-03 11:45:00	7.73337	0.146557	13.4153	11.1634	7.39396	3.56269	2.43079	0.116715	125.964	3.23104	7.39427	7.27792	0.0684735	1.16187	11.7437	1.66296
2022-11-03 11:50:00	7.73078	0.146442	13.3603	11.1743	7.39427	3.55914	2.43007	0.116845	125.936	3.23568	7.39401	7.27611	0.0685545	1.16099	11.7468	1.66303
2022-11-03 11:55:00	7.72785	0.146329	13.3055	11.1852	7.39458	3.5556	2.42947	0.116975	125.908	3.24017	7.39374	7.27431	0.0686358	1.16012	11.7498	1.6631
2022-11-03 12:00:00	7.72459	0.146217	13.251	11.1962	7.39489	3.55207	2.429	0.117104	125.881	3.24444	7.39347	7.2725	0.0687172	1.15924	11.7529	1.66317
2022-11-03 12:05:00	7.72101	0.146108	13.1967	11.2072	7.39519	3.54854	2.42866	0.117234	125.853	3.24846	7.3932	7.27069	0.0687988	1.15837	11.756	1.66324
2022-11-03 12:10:00	7.71713	0.146001	13.1426	11.2182	7.39548	3.54501	2.42846	0.117362	125.825	3.25216	7.39293	7.26889	0.0688807	1.1575	11.759	1.66331
2022-11-03 12:15:00	7.71295	0.145896	13.0887	11.2293	7.39577	3.5415	2.4284	0.117491	125.797	3.2555	7.39266	7.26708	0.0689627	1.15663	11.7621	1.66338
2022-11-03 12:20:00	7.70849	0.145793	13.035	11.2404	7.39605	3.53799	2.42846	0.117619	125.769	3.25842	7.39239	7.26528	0.0690449	1.15576	11.7651	1.66345
2022-11-03 12:25:00	7.70376	0.145691	12.9816	11.2515	7.39634	3.53448	2.42865	0.117746	125.74	3.26089	7.39212	7.26347	0.0691273	1.15489	11.7682	1.66352
2022-11-03 12:30:00	7.69879	0.145592	12.9284	11.2627	7.39661	3.53099	2.42897	0.117874	125.712	3.26286	7.39185	7.26167	0.0692099	1.15403	11.7712	1.66359
2022-11-03 12:35:00	7.69357	0.145495	12.8754	11.2739	7.39689	3.5275	2.42941	0.118	125.684	3.2643	7.39157	7.25986	0.0692927	1.15316	11.7743	1.66366
2022-11-03 12:40:00	7.68814	0.145399	12.8227	11.2852	7.39716	3.52401	2.42996	0.118127	125.655	3.26516	7.3913	7.25806	0.0693756	1.1523	11.7773	1.66373
2022-11-03 12:45:00	7.6825	0.145306	12.7702	11.2965	7.39742	3.52054	2.43061	0.118253	125.627	3.26542	7.39103	7.25625	0.0694587	1.15144	11.7803	1.6638
2022-11-03 12:50:00	7.67667	0.145214	12.7179	11.3078	7.39769	3.51707	2.43137	0.118379	125.598	3.26504	7.39075	7.25444	0.069542	1.15058	11.7834	1.66387
2022-11-03 12:55:00	7.67067	0.145124	12.6658	11.3192	7.39795	3.51361	2.43221	0.118505	125.569	3.26401	7.39047	7.25264	0.0696255	1.14972	11.7864	1.66394
2022-11-03 13:00:00	7.66451	0.145036	12.614	11.3306	7.3982	3.51015	2.43314	0.11863	125.54	3.26231	7.39019	7.25083	0.0697092	1.14887	11.7894	1.664
2022-11-03 13:05:00	7.6582	0.14495	12.5624	11.342	7.39846	3.5067	2.43413	0.118755	125.512	3.25992	7.38991	7.24903	0.069793	1.14801	11.7924	1.66407
2022-11-03 13:10:00	7.65177	0.144866	12.511	11.3535	7.39871	3.50327	2.43519	0.118879	125.483	3.25683	7.38963	7.24722	0.0698769	1.14716	11.7955	1.66414
2022-11-03 13:15:00	7.64523	0.144784	12.4599	11.365	7.39896	3.49983	2.43629	0.119003	125.454	3.25303	7.38935	7.24542	0.0699611	1.1463	11.7985	1.66421
2022-11-03 13:20:00	7.6386	0.144703	12.409	11.3765	7.3992	3.49641	2.43744	0.119127	125.425	3.24853	7.38906	7.24361	0.0700454	1.14545	11.8015	1.66428
2022-11-03 13:25:00	7.63189	0.144624	12.3584	11.3881	7.39945	3.493	2.43861	0.11925	125.396	3.24333	7.38877	7.24181	0.0701298	1.1446	11.8045	1.66435
2022-11-03 13:30:00	7.62511	0.144547	12.308	11.3997	7.39969	3.48959	2.4398	0.119373	125.366	3.23743	7.38848	7.24	0.0702144	1.14375	11.8075	1.66442
2022-11-03 13:35:00	7.61828	0.144472	12.2578	11.4114	7.39993	3.48619	2.44099	0.119496	125.317	3.23084	7.38819	7.23963	0.0702992	1.1429	11.8105	1.66449
2022-11-03 13:40:00	7.61142	0.144399	12.2079	11.4231	7.40016	3.4828	2.44218	0.119618	125.268	3.22358	7.3879	7.23926	0.0703841	1.14206	11.8135	1.66456
2022-11-03 13:45:00	7.60454	0.144327	12.1582	11.4348	7.4004	3.47942	2.44335	0.11974	125.219	3.21566	7.3876	7.23889	0.0704691	1.14121	11.8165	1.66463
2022-11-03 13:50:00	7.59765	0.144258	12.1088	11.4466	7.40063	3.47605	2.4445	0.119862	125.169	3.20711	7.3873	7.23852	0.0705543	1.14037	11.8195	1.6647
2022-11-03 13:55:00	7.59076	0.144189	12.0596	11.4584	7.40086	3.47269	2.44561	0.119983	125.12	3.19794	7.38699	7.23815	0.0706396	1.13952	11.8224	1.66477
2022-11-03 14:00:00	7.5839	0.144123	12.0106	11.4702	7.40108	3.46933	2.44669	0.120104	125.071	3.18819	7.38669	7.23778	0.070725	1.13868	11.8254	1.66484
2022-11-03 14:05:00	7.57706	0.144059	11.9619	11.4821	7.4013	3.46599	2.44771	0.120225	125.021	3.17788	7.38638	7.23741	0.0708106	1.13784	11.8284	1.66491
2022-11-03 14:10:00	7.57027	0.143996	11.9134	11.494	7.40152	3.46266	2.44868	0.120345	124.972	3.16704	7.38606	7.23704	0.0708963	1.137	11.8314	1.66498
2022-11-03 14:15:00	7.56353	0.143934	11.8652	11.506	7.40174	3.45933	2.44958	0.120465	124.922	3.1557	7.38574	7.23667	0.0709822	1.13616	11.8344	1.66505
2022-11-03 14:20:00	7.55686	0.143875	11.8172	11.518	7.40195	3.45602	2.45042	0.120585	124.873	3.1439	7.38542	7.2363	0.0710681	1.13532	11.8373	1.66512
2022-11-03 14:25:00	7.55026	0.143817	11.7695	11.53	7.40215	3.45271	2.45119	0.120704	124.823	3.13167	7.3851	7.23593	0.0711542	1.13449	11.8403	1.66519
2022-11-03 14:30:00	7.54373	0.143761	11.722	11.5421	7.40236	3.44941	2.45188	0.120824	124.774	3.11904	7.38477	7.23556	0.0712404	1.13365	11.8433	1.66526
2022-11-03 14:35:00	7.5373	0.143707	11.6748	11.5542	7.40256	3.44613	2.45249	0.120942	124.724	3.10605	7.38444	7.23519	0.0713267	1.13281	11.8462	1.66533
2022-11-03 14:40:00	7.53097	0.143654	11.6278	11.5663	7.40276	3.44285	2.45302	0.121061	124.675	3.09274	7.3841	7.23481	0.0714131	1.13198	11.8492	1.6654
2022-11-03 14:45:00	7.52474	0.143603	11.5811	11.5785	7.40295	3.43959	2.45347	0.121179	124.625	3.07914	7.38376	7.23444	0.0714996	1.13115	11.8521	1.66547
2022-11-03 14:50:00	7.51863	0.143553	11.5346	11.5907	7.40313	3.43634	2.45384	0.121296	124.576	3.06528	7.38341	7.23407	0.0715863	1.13031	11.8551	1.66554
2022-11-03 14:55:00	7.51262	0.143505	11.4884	11.603	7.40332	3.43309	2.45413	0.121414	124.526	3.05121	7.38307	7.2337	0.071673	1.12948	11.858	1.66561
2022-11-03 15:00:00	7.50674	0.143459	11.4425	11.6153	7.4035	3.42986	2.45434	0.121531	124.477	3.03696	7.38271	7.23333	0.0717599	1.12865	11.861	1.66568
2022-11-03 15:05:00	7.50099	0.143414	11.3968	11.6277	7.40367	3.42664	2.45447	0.121648	124.427	3.02256	7.38236	7.23296	0.0718468	1.12782	11.8639	1.66575
2022-11-03 15:10:00	7.49536	0.143371	11.3513	11.64	7.40384	3.42343	2.45453	0.121764	124.378	3.00806	7.382	7.23259	0.0719338	1.12699	11.8669	1.66581
2022-11-03 15:15:00	7.48987	0.143329	11.3061	11.6524	7.404	3.42023	2.45451	0.12188	124.328	2.99348	7.38163	7.23222	0.0720209	1.12617	11.8698	1.66588
2022-11-03 15:20:00	7.48451	0.143289	11.2612	11.6649	7.40416	3.41704	2.45443	0.121996	124.279	2.97885	7.38126	7.23185	0.0721081	1.12534	11.8727	1.66595
2022-11-03 15:25:00	7.47929	0.14325	11.2165	11.6774	7.40431	3.41386	2.45428	0.122111	124.23	2.96423	7.38089	7.23148	0.0721954	1.12451	11.8757	1.66602
2022-11-03 15:30:00	7.4742	0.143213	11.1721	11.6899	7.40446	3.41069	2.45407	0.122227	124.18	2.94962	7.38052	7.23111	0.0722828	1.12369	11.8786	1.66609
2022-11-03 15:35:00	7.46925	0.143178	11.1279	11.7025	7.4046	3.40754	2.45379	0.122342	124.131	2.93508	7.38014	7.23074	0.0723703	1.12286	11.8815	1.66616
2022-11-03 15:40:00	7.46444	0.143144	11.0841	11.7151	7.40473	3.4044	2.45347	0.122456	124.082	2.92063	7.37976	7.23037	0.0724578	1.12204	11.8844	1.66623
2022-11-03 15:45:00	7.45977	0.143111	11.0404	11.7278	7.40486	3.40127	2.45309	0.12257	124.033	2.90631	7.37937	7.23	0.0725454	1.12121	11.8874	1.6663
2022-11-03 15:50:00	7.45523	0.14308	10.9971	11.7405	7.40498	3.39815	2.45266	0.122684	123.983	2.89214	7.37898	7.22963	0.0726331	1.12039	11.8903	1.66637
2022-11-03 15:55:00	7.45083	0.143051	10.954	11.7532	7.40509	3.39504	2.45219	0.122798	123.934	2.87817	7.37859	7.22926	0.0727208	1.11957	11.8932	1.66644
2022-11-03 16:00:00	7.44656	0.143023	10.9111	11.7659	7.4052	3.39194	2.45168	0.122911	123.885	2.86442	7.3782	7.22889	0.0728086	1.11875	11.8961	1.66651
2022-11-03 16:05:00	7.44243	0.142996	10.8686	11.7787	7.4053	3.38886	2.45114	0.123024	123.836	2.85092	7.37781	7.22852	0.0728965	1.11793	11.899	1.66658
2022-11-03 16:10:00	7.43842	0.142971	10.8263	11.7916	7.40539	3.38579	2.45056	0.123137	123.787	2.83771	7.37741	7.22815	0.0729844	1.11711	11.9019	1.66665
2022-11-03 16:15:00	7.43454	0.142947	10.7842	11.8045	7.40548	3.38273	2.44996	0.12325	123.739	2.82483	7.37701	7.22778	0.0730724	1.11629	11.9048	1.66672
2022-11-03 16:20:00	7.43078	0.142925	10.7425	11.8174	7.40556	3.37969	2.44933	0.123362	123.69	2.81229	7.37661	7.22741	0.0731604	1.11547	11.9077	1.66679
2022-11-03 16:25:00	7.42714	0.142904	10.701	11.8303	7.40563	3.37666	2.44867	0.123474	123.641	2.80014	7.37621	7.22704	0.0732485	1.11465	11.9106	1.66686
2022-11-03 16:30:00	7.42362	0.142884	10.6597	11.8433	7.4057	3.37364	2.448	0.123585	123.593	2.78842	7.3758	7.22667	0.0733367	1.11383	11.9135	1.66693
2022-11-03 16:35:00	7.42021	0.142866	10.6188	11.8564	7.40576	3.37063	2.44731	0.123696	123.544	2.77714	7.3754	7.2263	0.0734248	1.11302	11.9164	1.667
2022-11-03 16:40:00	7.41691	0.14285	10.5781	11.8695	7.40581	3.36764	2.44661	0.123807	123.496	2.76635	7.375	7.22593	0.0735131	1.1122	11.9193	1.66707
2022-11-03 16:45:00	7.41371	0.142834	10.5377	11.8826	7.40585	3.36466	2.4459	0.123918	123.447	2.75607	7.37459	7.22556	0.0736013	1.11138	11.9222	1.66714
2022-11-03 16:50:00	7.41061	0.14282	10.4976	11.8957	7.40588	3.36169	2.44518	0.124029	123.399	2.74634	7.37419	7.22519	0.0736896	1.11057	11.9251	1.66721
2022-11-03 16:55:00	7.4076	0.142808	10.4577	11.9089	7.40591	3.35873	2.44445	0.124139	123.351	2.73719	7.37379	7.22481	0.073778	1.10975	11.928	1.66728
2022-11-03 17:00:00	7.40469	0.142796	10.4181	11.9221	7.40593	3.35579	2.44371	0.124248	123.303	2.72866	7.37339	7.22444	0.0738663	1.10894	11.9308	1.66735
2022-11-03 17:05:00	7.40186	0.142786	10.3788	11.9354	7.40594	3.35287	2.44298	0.124358	123.255	2.72076	7.37298	7.22407	0.0739547	1.10813	11.9337	1.66742
2022-11-03 17:10:00	7.39912	0.142777	10.3398	11.9487	7.40594	3.34995	2.44224	0.124467	123.207	2.71352	7.37259	7.2237	0.0740431	1.10731	11.9366	1.66749
2022-11-03 17:15:00	7.39645	0.14277	10.301	11.962	7.40594	3.34705	2.4415	0.124576	123.16	2.70698	7.37219	7.22333	0.0741316	1.1065	11.9395	1.66755
2022-11-03 17:20:00	7.39386	0.142764	10.2626	11.9754	7.40593	3.34416	2.44077	0.124685	123.112	2.70115	7.37179	7.22296	0.07422	1.10569	11.9423	1.66762
2022-11-03 17:25:00	7.39133	0.142759	10.2244	11.9888	7.40591	3.34129	2.44005	0.124793	123.065	2.69606	7.3714	7.22259	0.0743085	1.10488	11.9452	1.66769
2022-11-03 17:30:00	7.38887	0.142755	10.1865	12.0023	7.40588	3.33843	2.43932	0.124902	123.018	2.69172	7.37101	7.22222	0.074397	1.10406	11.9481	1.66776
2022-11-03 17:35:00	7.38646	0.142753	10.1488	12.0158	7.40585	3.33559	2.43861	0.125009	122.97	2.68815	7.37063	7.22185	0.0744855	1.10325	11.9509	1.66783
2022-11-03 17:40:00	7.38411	0.142752	10.1115	12.0293	7.4058	3.33276	2.43791	0.125117	122.923	2.68537	7.37024	7.22148	0.074574	1.10244	11.9538	1.6679
2022-11-03 17:45:00	7.38181	0.142752	10.0744	12.0429	7.40575	3.32994	2.43722	0.125224	122.876	2.68337	7.36986	7.22111	0.0746625	1.10163	11.9566	1.66797
2022-11-03 17:50:00	7.37956	0.142754	10.0376	12.0565	7.4057	3.32714	2.43654	0.125331	122.83	2.68217	7.36949	7.22074	0.074751	1.10082	11.9595	1.66804
2022-11-03 17:55:00	7.37735	0.142756	10.0011	12.0701	7.40563	3.32435	2.43587	0.125438	122.783	2.68176	7.36912	7.22037	0.0748395	1.10001	11.9623	1.66811
2022-11-03 18:00:00	7.37517	0.14276	9.96492	12.0838	7.40556	3.32158	2.43522	0.125545	122.737	2.68214	7.36876	7.22	0.074928	1.0992	11.9652	1.66818
2022-11-03 18:05:00	7.37303	0.142765	9.929	12.0975	7.40548	3.31882	2.43458	0.125651	122.69	2.6833	7.3684	7.21963	0.0750165	1.09839	11.968	1.66825
2022-11-03 18:10:00	7.37093	0.142771	9.89336	12.1113	7.4054	3.31607	2.43397	0.125757	122.644	2.68523	7.36804	7.21926	0.075105	1.09759	11.9709	1.66832
2022-11-03 18:15:00	7.36884	0.142779	9.85801	12.1251	7.4053	3.31334	2.43337	0.125862	122.598	2.68792	7.36769	7.21889	0.0751935	1.09678	11.9737	1.66839
2022-11-03 18:20:00	7.36679	0.142788	9.82295	12.1389	7.40521	3.31063	2.43279	0.125968	122.553	2.69132	7.36735	7.21852	0.075282	1.09597	11.9766	1.66846
2022-11-03 18:25:00	7.36475	0.142797	9.78818	12.1528	7.4051	3.30793	2.43223	0.126073	122.507	2.69543	7.36701	7.21815	0.0753705	1.09516	11.9794	1.66853
2022-11-03 18:30:00	7.36273	0.142808	9.7537	12.1667	7.40499	3.30524	2.43169	0.126178	122.462	2.70021	7.36668	7.21778	0.0754589	1.09435	11.9822	1.6686
2022-11-03 18:35:00	7.36073	0.14282	9.71951	12.1806	7.40487	3.30257	2.43117	0.126283	122.416	2.70563	7.36636	7.21741	0.0755473	1.09355	11.985	1.66867
2022-11-03 18:40:00	7.35874	0.142833	9.68561	12.1946	7.40474	3.29992	2.43068	0.126387	122.371	2.71164	7.36604	7.21704	0.0756357	1.09274	11.9879	1.66874
2022-11-03 18:45:00	7.35676	0.142848	9.652	12.2086	7.40461	3.29728	2.4302	0.126491	122.326	2.71821	7.36573	7.21667	0.0757241	1.09193	11.9907	1.66881
2022-11-03 18:50:00	7.35478	0.142863	9.61868	12.2227	7.40448	3.29465	2.42975	0.126595	122.282	2.72529	7.36543	7.2163	0.0758124	1.09113	11.9935	1.66888
2022-11-03 18:55:00	7.35281	0.14288	9.58566	12.2367	7.40433	3.29204	2.42932	0.126699	122.237	2.73283	7.36514	7.21593	0.0759007	1.09032	11.9963	1.66895
2022-11-03 19:00:00	7.35084	0.142897	9.55293	12.2509	7.40418	3.28945	2.4289	0.126802	122.193	2.74079	7.36485	7.21556	0.075989	1.08951	11.9992	1.66902
2022-11-03 19:05:00	7.34888	0.142916	9.5205	12.265	7.40403	3.28687	2.42851	0.126905	122.149	2.74911	7.36457	7.21519	0.0760772	1.08871	12.002	1.66909
2022-11-03 19:10:00	7.34691	0.142936	9.48836	12.2792	7.40387	3.2843	2.42813	0.127008	122.105	2.75775	7.3643	7.21481	0.0761654	1.0879	12.0048	1.66916
2022-11-03 19:15:00	7.34494	0.142957	9.45652	12.2934	7.40371	3.28175	2.42777	0.12711	122.061	2.76664	7.36404	7.21444	0.0762536	1.0871	12.0076	1.66923
2022-11-03 19:20:00	7.34297	0.142979	9.42498	12.3077	7.40354	3.27922	2.42743	0.127213	122.018	2.77575	7.36378	7.21407	0.0763417	1.08629	12.0104	1.66929
2022-11-03 19:25:00	7.34099	0.143002	9.39373	12.322	7.40337	3.2767	2.4271	0.127315	121.975	2.78501	7.36354	7.2137	0.0764297	1.08548	12.0132	1.66936
2022-11-03 19:30:00	7.33901	0.143026	9.36278	12.3363	7.40319	3.2742	2.42678	0.127417	121.932	2.79437	7.3633	7.21333	0.0765177	1.08468	12.016	1.66943
2022-11-03 19:35:00	7.33702	0.143051	9.33213	12.3507	7.40301	3.27171	2.42647	0.127518	121.889	2.8038	7.36307	7.21296	0.0766057	1.08387	12.0188	1.6695
2022-11-03 19:40:00	7.33502	0.143077	9.30178	12.3651	7.40283	3.26924	2.42617	0.12762	121.846	2.81324	7.36285	7.21259	0.0766936	1.08307	12.0216	1.66957
2022-11-03 19:45:00	7.33301	0.143104	9.27173	12.3795	7.40264	3.26679	2.42587	0.127721	121.804	2.82264	7.36263	7.21222	0.0767814	1.08226	12.0244	1.66964
2022-11-03 19:50:00	7.33099	0.143132	9.24198	12.394	7.40245	3.26435	2.42557	0.127822	121.762	2.83197	7.36243	7.21185	0.0768692	1.08146	12.0272	1.66971
2022-11-03 19:55:00	7.32896	0.143161	9.21252	12.4085	7.40225	3.26192	2.42527	0.127922	121.72	2.84118	7.36223	7.21148	0.0769569	1.08065	12.0299	1.66978
2022-11-03 20:00:00	7.32693	0.143191	9.18338	12.4231	7.40205	3.25951	2.42497	0.128022	121.678	2.85024	7.36204	7.21111	0.0770446	1.07985	12.0327	1.66985
2022-11-03 20:05:00	7.32488	0.143223	9.15453	12.4376	7.40185	3.25712	2.42467	0.128123	121.637	2.85912	7.36186	7.21074	0.0771322	1.07905	12.0355	1.66992
2022-11-03 20:10:00	7.32282	0.143255	9.12598	12.4523	7.40165	3.25475	2.42435	0.128222	121.596	2.86778	7.36169	7.21037	0.0772197	1.07824	12.0383	1.66999
2022-11-03 20:15:00	7.32076	0.143288	9.09774	12.4669	7.40144	3.25239	2.42402	0.128322	121.555	2.87621	7.36153	7.21	0.0773071	1.07744	12.0411	1.67006
2022-11-03 20:20:00	7.31868	0.143322	9.0698	12.4816	7.40123	3.25004	2.42368	0.128421	121.514	2.88438	7.36138	7.20963	0.0773945	1.07663	12.0438	1.67013
2022-11-03 20:25:00	7.31659	0.143357	9.04217	12.4963	7.40102	3.24771	2.42332	0.128521	121.474	2.89226	7.36123	7.20926	0.0774818	1.07583	12.0466	1.6702
2022-11-03 20:30:00	7.3145	0.143393	9.01483	12.511	7.40081	3.2454	2.42294	0.128619	121.434	2.89986	7.36109	7.20889	0.077569	1.07502	12.0494	1.67027
2022-11-03 20:35:00	7.3124	0.14343	8.98781	12.5258	7.4006	3.24311	2.42255	0.128718	121.394	2.90714	7.36096	7.20852	0.0776561	1.07422	12.0521	1.67034
2022-11-03 20:40:00	7.31028	0.143467	8.96109	12.5406	7.40038	3.24083	2.42212	0.128816	121.354	2.91412	7.36084	7.20815	0.0777432	1.07341	12.0549	1.67041
2022-11-03 20:45:00	7.30816	0.143506	8.93467	12.5554	7.40016	3.23856	2.42168	0.128915	121.315	2.92077	7.36072	7.20778	0.0778302	1.07261	12.0577	1.67048
2022-11-03 20:50:00	7.30604	0.143546	8.90856	12.5703	7.39995	3.23631	2.42121	0.129013	121.276	2.9271	7.36062	7.20741	0.077917	1.0718	12.0604	1.67055
2022-11-03 20:55:00	7.30391	0.143586	8.88275	12.5852	7.39973	3.23408	2.42071	0.12911	121.237	2.9331	7.36052	7.20704	0.0780038	1.071	12.0632	1.67062
2022-11-03 21:00:00	7.30177	0.143628	8.85726	12.6001	7.39951	3.23187	2.42018	0.129208	121.199	2.93879	7.36042	7.20668	0.0780905	1.07019	12.0659	1.67069
2022-11-03 21:05:00	7.29963	0.14367	8.83206	12.6151	7.39929	3.22967	2.41962	0.129305	121.161	2.94416	7.36034	7.20631	0.0781771	1.06939	12.0687	1.67076
2022-11-03 21:10:00	7.29749	0.143713	8.80718	12.6301	7.39907	3.22749	2.41903	0.129402	121.123	2.94922	7.36026	7.20594	0.0782636	1.06858	12.0714	1.67083
2022-11-03 21:15:00	7.29534	0.143757	8.7826	12.6451	7.39885	3.22532	2.41841	0.129499	121.085	2.95398	7.36019	7.20557	0.07835	1.06778	12.0742	1.6709
2022-11-03 21:20:00	7.2932	0.143802	8.75833	12.6602	7.39863	3.22317	2.41776	0.129595	121.048	2.95844	7.36012	7.2052	0.0784363	1.06697	12.0769	1.67097
2022-11-03 21:25:00	7.29106	0.143848	8.73437	12.6753	7.39841	3.22104	2.41708	0.129692	121.011	2.96263	7.36007	7.20484	0.0785225	1.06617	12.0796	1.67103
2022-11-03 21:30:00	7.28891	0.143895	8.71072	12.6904	7.39819	3.21892	2.41636	0.129788	120.974	2.96655	7.36001	7.20447	0.0786086	1.06536	12.0824	1.6711
2022-11-03 21:35:00	7.28678	0.143942	8.68737	12.7055	7.39797	3.21682	2.41562	0.129883	120.938	2.97021	7.35997	7.2041	0.0786945	1.06456	12.0851	1.67117
2022-11-03 21:40:00	7.28464	0.143991	8.66433	12.7207	7.39775	3.21473	2.41485	0.129979	120.902	2.97362	7.35993	7.20374	0.0787804	1.06375	12.0878	1.67124
2022-11-03 21:45:00	7.28252	0.14404	8.64161	12.7359	7.39753	3.21267	2.41404	0.130074	120.866	2.97681	7.3599	7.20337	0.0788662	1.06295	12.0906	1.67131
2022-11-03 21:50:00	7.2804	0.14409	8.61918	12.7512	7.39732	3.21061	2.41321	0.13017	120.83	2.97979	7.35987	7.20301	0.0789518	1.06214	12.0933	1.67138
2022-11-03 21:55:00	7.27829	0.144141	8.59707	12.7664	7.3971	3.20858	2.41235	0.130265	120.795	2.98256	7.35984	7.20265	0.0790373	1.06134	12.096	1.67145
2022-11-03 22:00:00	7.27619	0.144192	8.57527	12.7817	7.39689	3.20656	2.41146	0.130359	120.76	2.98515	7.35983	7.20229	0.0791227	1.06053	12.0987	1.67152
2022-11-03 22:05:00	7.27411	0.144245	8.55378	12.7971	7.39668	3.20456	2.41054	0.130454	120.726	2.98757	7.35981	7.20193	0.079208	1.05972	12.1014	1.67159
2022-11-03 22:10:00	7.27203	0.144298	8.53259	12.8124	7.39647	3.20257	2.4096	0.130548	120.692	2.98983	7.35981	7.20157	0.0792932	1.05892	12.1041	1.67166
2022-11-03 22:15:00	7.26998	0.144352	8.51172	12.8278	7.39626	3.2006	2.40863	0.130642	120.658	2.99196	7.3598	7.20121	0.0793782	1.05811	12.1068	1.67173
2022-11-03 22:20:00	7.26794	0.144407	8.49115	12.8432	7.39605	3.19865	2.40764	0.130736	120.624	2.99395	7.3598	7.20086	0.0794631	1.0573	12.1096	1.6718
2022-11-03 22:25:00	7.26592	0.144462	8.47089	12.8586	7.39585	3.19671	2.40663	0.130829	120.591	2.99584	7.35981	7.20051	0.0795479	1.0565	12.1123	1.67187
2022-11-03 22:30:00	7.26392	0.144519	8.45095	12.8741	7.39565	3.19479	2.40559	0.130923	120.558	2.99762	7.35982	7.20016	0.0796325	1.05569	12.115	1.67194
2022-11-03 22:35:00	7.26194	0.144576	8.43131	12.8896	7.39545	3.19289	2.40453	0.131016	120.526	2.99932	7.35983	7.19982	0.0797171	1.05488	12.1177	1.67201
2022-11-03 22:40:00	7.25999	0.144634	8.41197	12.9051	7.39525	3.191	2.40345	0.131109	120.493	3.00095	7.35985	7.19948	0.0798014	1.05408	12.1203	1.67208
2022-11-03 22:45:00	7.25806	0.144692	8.39295	12.9206	7.39506	3.18913	2.40235	0.131201	120.462	3.00251	7.35987	7.19914	0.0798857	1.05327	12.123	1.67215
2022-11-03 22:50:00	7.25616	0.144752	8.37424	12.9362	7.39487	3.18727	2.40123	0.131294	120.43	3.00402	7.3599	7.19881	0.0799698	1.05246	12.1257	1.67222
2022-11-03 22:55:00	7.25428	0.144812	8.35583	12.9518	7.39468	3.18543	2.40009	0.131386	120.399	3.0055	7.35992	7.19848	0.0800538	1.05165	12.1284	1.67229
2022-11-03 23:00:00	7.25244	0.144873	8.33774	12.9674	7.39449	3.18361	2.39893	0.131478	120.368	3.00695	7.35996	7.19817	0.0801376	1.05085	12.1311	1.67236
2022-11-03 23:05:00	7.25062	0.144934	8.31995	12.9831	7.39431	3.18181	2.39776	0.13157	120.338	3.00838	7.35999	7.19785	0.0802213	1.05004	12.1338	1.67243
2022-11-03 23:10:00	7.24884	0.144997	8.30247	12.9987	7.39413	3.18002	2.39657	0.131661	120.308	3.0098	7.36003	7.19755	0.0803048	1.04923	12.1365	1.6725
2022-11-03 23:15:00	7.24709	0.14506	8.2853	13.0144	7.39395	3.17824	2.39537	0.131753	120.278	3.01122	7.36006	7.19726	0.0803882	1.04842	12.1391	1.67257
2022-11-03 23:20:00	7.24537	0.145123	8.26843	13.0301	7.39378	3.17649	2.39414	0.131844	120.248	3.01264	7.36011	7.19698	0.0804714	1.04761	12.1418	1.67264
2022-11-03 23:25:00	7.24369	0.145188	8.25187	13.0459	7.39361	3.17475	2.39291	0.131935	120.219	3.01408	7.36015	7.19671	0.0805545	1.0468	12.1445	1.67271
2022-11-03 23:30:00	7.24204	0.145253	8.23562	13.0616	7.39345	3.17302	2.39166	0.132025	120.191	3.01554	7.3602	7.19645	0.0806374	1.04599	12.1471	1.67278
2022-11-03 23:35:00	7.24044	0.145319	8.21968	13.0774	7.39328	3.17131	2.3904	0.132116	120.162	3.01703	7.36024	7.19621	0.0807202	1.04518	12.1498	1.67284
2022-11-03 23:40:00	7.23887	0.145385	8.20404	13.0932	7.39313	3.16962	2.38913	0.132206	120.134	3.01854	7.36029	7.19599	0.0808028	1.04437	12.1524	1.67291
2022-11-03 23:45:00	7.23734	0.145452	8.1887	13.1091	7.39297	3.16795	2.38784	0.132296	120.107	3.02009	7.36035	7.19579	0.0808853	1.04356	12.1551	1.67298
2022-11-03 23:50:00	7.23585	0.14552	8.17367	13.1249	7.39282	3.16629	2.38655	0.132386	120.08	3.02168	7.3604	7.19561	0.0809676	1.04275	12.1578	1.67305
2022-11-03 23:55:00	7.2344	0.145589	8.15895	13.1408	7.39267	3.16464	2.38524	0.132475	120.053	3.02331	7.36046	7.19545	0.0810498	1.04194	12.1604	1.67312
2022-11-04	7.23299	0.145658	8.14453	13.1567	7.39253	3.16302	2.38393	0.132565	120.026	3.02498	7.36051	7.19532	0.0811318	1.04113	12.163	1.67319
2022-11-04 00:05:00	7.23163	0.145727	8.13042	13.1726	7.39239	3.16141	2.38261	0.132654	120	3.0267	7.36057	7.19523	0.0812136	1.04032	12.1657	1.67326
2022-11-04 00:10:00	7.2303	0.145798	8.1166	13.1886	7.39226	3.15981	2.38129	0.132743	119.975	3.02846	7.36063	7.19516	0.0812952	1.03951	12.1683	1.67333
2022-11-04 00:15:00	7.22902	0.145869	8.10309	13.2045	7.39213	3.15823	2.37996	0.132831	119.949	3.03028	7.36069	7.19514	0.0813767	1.03869	12.171	1.6734
2022-11-04 00:20:00	7.22778	0.145941	8.08989	13.2205	7.392	3.15667	2.37862	0.13292	119.924	3.03214	7.36075	7.19516	0.081458	1.03788	12.1736	1.67347
2022-11-04 00:25:00	7.22658	0.146013	8.07698	13.2365	7.39188	3.15512	2.37729	0.133008	119.9	3.03405	7.36082	7.19523	0.0815392	1.03707	12.1762	1.67354
2022-11-04 00:30:00	7.22543	0.146086	8.06438	13.2525	7.39176	3.15359	2.37595	0.133096	119.876	3.03601	7.36088	7.19535	0.0816202	1.03626	12.1789	1.67361
2022-11-04 00:35:00	7.22432	0.146159	8.05207	13.2686	7.39164	3.15207	2.37461	0.133184	119.852	3.03802	7.36095	7.19552	0.081701	1.03544	12.1815	1.67368
2022-11-04 00:40:00	7.22325	0.146234	8.04007	13.2846	7.39153	3.15057	2.37328	0.133272	119.828	3.04007	7.36101	7.19577	0.0817816	1.03463	12.1841	1.67375
2022-11-04 00:45:00	7.22223	0.146308	8.02836	13.3007	7.39142	3.14909	2.37195	0.133359	119.805	3.04217	7.36108	7.19609	0.081862	1.03382	12.1867	1.67382
2022-11-04 00:50:00	7.22124	0.146384	8.01696	13.3168	7.39132	3.14762	2.37062	0.133446	119.783	3.04432	7.36114	7.19648	0.0819423	1.033	12.1893	1.67389
2022-11-04 00:55:00	7.2203	0.14646	8.00585	13.3329	7.39122	3.14617	2.3693	0.133533	119.761	3.04651	7.36121	7.19697	0.0820224	1.03219	12.1919	1.67396
2022-11-04 01:00:00	7.2194	0.146536	7.99503	13.349	7.39113	3.14473	2.36798	0.13362	119.739	3.04875	7.36128	7.19755	0.0821023	1.03137	12.1946	1.67403
2022-11-04 01:05:00	7.21854	0.146613	7.98452	13.3652	7.39104	3.14331	2.36668	0.133707	119.717	3.05103	7.36135	7.19823	0.0821821	1.03056	12.1972	1.6741
2022-11-04 01:10:00	7.21772	0.146691	7.97429	13.3814	7.39095	3.14191	2.36538	0.133793	119.696	3.05335	7.36142	7.19904	0.0822616	1.02974	12.1998	1.67417
2022-11-04 01:15:00	7.21694	0.146769	7.96437	13.3975	7.39087	3.14052	2.3641	0.133879	119.676	3.05572	7.36149	7.19997	0.082341	1.02893	12.2024	1.67424
2022-11-04 01:20:00	7.2162	0.146848	7.95473	13.4137	7.39079	3.13914	2.36284	0.133965	119.655	3.05812	7.36156	7.20104	0.0824202	1.02811	12.205	1.67431
2022-11-04 01:25:00	7.21549	0.146928	7.94539	13.43	7.39071	3.13778	2.36159	0.134051	119.636	3.06056	7.36163	7.20227	0.0824992	1.0273	12.2075	1.67438
2022-11-04 01:30:00	7.21482	0.147008	7.93634	13.4462	7.39064	3.13644	2.36035	0.134136	119.616	3.06304	7.3617	7.20366	0.082578	1.02648	12.2101	1.67445
2022-11-04 01:35:00	7.21419	0.147088	7.92758	13.4624	7.39057	3.13511	2.35914	0.134221	119.597	3.06556	7.36177	7.20524	0.0826566	1.02566	12.2127	1.67452
2022-11-04 01:40:00	7.21359	0.147169	7.91911	13.4787	7.39051	3.1338	2.35795	0.134306	119.579	3.06811	7.36184	7.20702	0.082735	1.02485	12.2153	1.67458
2022-11-04 01:45:00	7.21303	0.147251	7.91093	13.495	7.39045	3.1325	2.35679	0.134391	119.56	3.07069	7.36191	7.20901	0.0828133	1.02403	12.2179	1.67465
2022-11-04 01:50:00	7.2125	0.147333	7.90303	13.5112	7.3904	3.13122	2.35565	0.134476	119.543	3.07332	7.36198	7.21124	0.0828913	1.02321	12.2205	1.67472
2022-11-04 01:55:00	7.212	0.147415	7.89543	13.5275	7.39034	3.12995	2.35454	0.13456	119.525	3.07597	7.36205	7.21373	0.0829692	1.02239	12.223	1.67479
2022-11-04 02:00:00	7.21153	0.147498	7.8881	13.5439	7.39029	3.1287	2.35346	0.134645	119.508	3.07866	7.36212	7.2165	0.0830468	1.02157	12.2256	1.67486
2022-11-04 02:05:00	7.21109	0.147582	7.88107	13.5602	7.39025	3.12746	2.35241	0.134729	119.492	3.08138	7.36219	7.21957	0.0831243	1.02076	12.2282	1.67493
2022-11-04 02:10:00	7.21068	0.147666	7.87431	13.5765	7.39021	3.12624	2.35139	0.134812	119.476	3.08413	7.36226	7.22296	0.0832015	1.01994	12.2307	1.675
2022-11-04 02:15:00	7.2103	0.147751	7.86784	13.5929	7.39017	3.12503	2.35042	0.134896	119.46	3.08691	7.36233	7.2267	0.0832786	1.01912	12.2333	1.67507
2022-11-04 02:20:00	7.20994	0.147836	7.86165	13.6092	7.39013	3.12383	2.34948	0.134979	119.445	3.08972	7.3624	7.23083	0.0833555	1.0183	12.2358	1.67514
2022-11-04 02:25:00	7.2096	0.147921	7.85574	13.6256	7.3901	3.12266	2.34858	0.135062	119.43	3.09256	7.36247	7.23535	0.0834321	1.01748	12.2384	1.67521
2022-11-04 02:30:00	7.20929	0.148008	7.8501	13.642	7.39007	3.12149	2.34772	0.135145	119.415	3.09542	7.36254	7.24032	0.0835086	1.01666	12.2409	1.67528
2022-11-04 02:35:00	7.20901	0.148094	7.84475	13.6584	7.39005	3.12034	2.3469	0.135228	119.401	3.09831	7.36261	7.24576	0.0835849	1.01584	12.2435	1.67535
2022-11-04 02:40:00	7.20875	0.148181	7.83967	13.6748	7.39003	3.11921	2.34613	0.135311	119.387	3.10122	7.36267	7.2517	0.0836609	1.01502	12.246	1.67542
2022-11-04 02:45:00	7.2085	0.148269	7.83486	13.6912	7.39001	3.11809	2.34541	0.135393	119.374	3.10415	7.36274	7.25818	0.0837368	1.01419	12.2485	1.67549
2022-11-04 02:50:00	7.20828	0.148357	7.83033	13.7076	7.38999	3.11698	2.34473	0.135475	119.361	3.1071	7.3628	7.26524	0.0838124	1.01337	12.2511	1.67556
2022-11-04 02:55:00	7.20808	0.148445	7.82607	13.7241	7.38998	3.11589	2.34409	0.135557	119.349	3.11007	7.36287	7.27291	0.0838879	1.01255	12.2536	1.67563
2022-11-04 03:00:00	7.2079	0.148534	7.82208	13.7405	7.38997	3.11481	2.34351	0.135639	119.337	3.11305	7.36293	7.28124	0.0839631	1.01173	12.2561	1.6757
2022-11-04 03:05:00	7.20774	0.148623	7.81836	13.7569	7.38996	3.11375	2.34297	0.13572	119.326	3.11604	7.36299	7.29026	0.0840382	1.01091	12.2587	1.67577
2022-11-04 03:10:00	7.20759	0.148713	7.81491	13.7734	7.38996	3.1127	2.34248	0.135802	119.314	3.11905	7.36305	7.30003	0.084113	1.01008	12.2612	1.67584
2022-11-04 03:15:00	7.20747	0.148803	7.81173	13.7899	7.38996	3.11166	2.34203	0.135883	119.304	3.12206	7.36311	7.31058	0.0841876	1.00926	12.2637	1.67591
2022-11-04 03:20:00	7.20736	0.148894	7.80881	13.8063	7.38996	3.11064	2.34163	0.135963	119.293	3.12507	7.36316	7.32197	0.084262	1.00843	12.2662	1.67598
2022-11-04 03:25:00	7.20728	0.148985	7.80615	13.8228	7.38997	3.10964	2.34127	0.136044	119.284	3.12808	7.36322	7.33424	0.0843362	1.00761	12.2687	1.67605
2022-11-04 03:30:00	7.20721	0.149076	7.80376	13.8393	7.38998	3.10864	2.34095	0.136125	119.274	3.1311	7.36327	7.34744	0.0844102	1.00679	12.2712	1.67612
2022-11-04 03:35:00	7.20716	0.149168	7.80162	13.8558	7.38999	3.10766	2.34067	0.136205	119.265	3.1341	7.36332	7.36162	0.084484	1.00596	12.2737	1.67619
2022-11-04 03:40:00	7.20714	0.14926	7.79975	13.8723	7.39	3.1067	2.34043	0.136285	119.257	3.1371	7.36336	7.37684	0.0845575	1.00514	12.2762	1.67626
2022-11-04 03:45:00	7.20713	0.149353	7.79813	13.8888	7.39002	3.10574	2.34022	0.136365	119.248	3.14008	7.36341	7.39315	0.0846309	1.00431	12.2787	1.67632
2022-11-04 03:50:00	7.20715	0.149446	7.79677	13.9053	7.39004	3.10481	2.34005	0.136444	119.241	3.14305	7.36345	7.4106	0.084704	1.00349	12.2812	1.67639
2022-11-04 03:55:00	7.2072	0.14954	7.79566	13.9218	7.39006	3.10388	2.3399	0.136524	119.233	3.14601	7.36348	7.42925	0.0847769	1.00266	12.2837	1.67646
2022-11-04 04:00:00	7.20727	0.149633	7.7948	13.9383	7.39009	3.10297	2.33977	0.136603	119.226	3.14894	7.36351	7.44915	0.0848496	1.00183	12.2862	1.67653
2022-11-04 04:05:00	7.20737	0.149728	7.7942	13.9548	7.39012	3.10207	2.33967	0.136682	119.22	3.15185	7.36354	7.47037	0.0849221	1.00101	12.2886	1.6766
2022-11-04 04:10:00	7.2075	0.149822	7.79384	13.9713	7.39015	3.10118	2.33958	0.136761	119.214	3.15474	7.36356	7.49296	0.0849944	1.00018	12.2911	1.67667
2022-11-04 04:15:00	7.20767	0.149917	7.79374	13.9878	7.39018	3.10031	2.3395	0.136839	119.208	3.15761	7.36358	7.51697	0.0850664	0.999351	12.2936	1.67674
2022-11-04 04:20:00	7.20787	0.150012	7.79387	14.0043	7.39022	3.09945	2.33943	0.136918	119.203	3.16045	7.36359	7.54246	0.0851382	0.998524	12.2961	1.67681
2022-11-04 04:25:00	7.20811	0.150108	7.79426	14.0208	7.39026	3.0986	2.33937	0.136996	119.198	3.16327	7.3636	7.5695	0.0852099	0.997696	12.2985	1.67688
2022-11-04 04:30:00	7.2084	0.150204	7.79488	14.0374	7.3903	3.09777	2.3393	0.137074	119.194	3.16607	7.36359	7.59813	0.0852812	0.996867	12.301	1.67695
2022-11-04 04:35:00	7.20873	0.150301	7.79575	14.0539	7.39034	3.09695	2.33923	0.137152	119.19	3.16885	7.36359	7.62842	0.0853524	0.996038	12.3034	1.67702
2022-11-04 04:40:00	7.20911	0.150397	7.79685	14.0704	7.39039	3.09614	2.33916	0.13723	119.187	3.17161	7.36357	7.66041	0.0854234	0.995209	12.3059	1.67709
2022-11-04 04:45:00	7.20954	0.150494	7.7982	14.0869	7.39044	3.09534	2.33907	0.137307	119.183	3.17436	7.36354	7.69417	0.0854941	0.99438	12.3083	1.67716
2022-11-04 04:50:00	7.21003	0.150592	7.79977	14.1034	7.39049	3.09456	2.33898	0.137384	119.181	3.1771	7.36351	7.72974	0.0855646	0.99355	12.3108	1.67723
2022-11-04 04:55:00	7.21059	0.150689	7.80158	14.12	7.39054	3.09379	2.33886	0.137461	119.179	3.17984	7.36346	7.76718	0.0856349	0.99272	12.3132	1.6773
2022-11-04 05:00:00	7.21121	0.150787	7.80363	14.1365	7.3906	3.09303	2.33873	0.137538	119.177	3.18258	7.36341	7.80654	0.085705	0.99189	12.3156	1.67737
2022-11-04 05:05:00	7.21191	0.150886	7.8059	14.153	7.39065	3.09228	2.33858	0.137615	119.175	3.18534	7.36334	7.84786	0.0857748	0.99106	12.3181	1.67744
2022-11-04 05:10:00	7.21269	0.150984	7.8084	14.1695	7.39071	3.09155	2.33841	0.137691	119.174	3.18812	7.36326	7.89118	0.0858445	0.990229	12.3205	1.67751
2022-11-04 05:15:00	7.21355	0.151083	7.81112	14.186	7.39077	3.09082	2.33822	0.137767	119.174	3.19092	7.36316	7.93655	0.0859139	0.989398	12.3229	1.67758
2022-11-04 05:20:00	7.2145	0.151182	7.81407	14.2025	7.39083	3.09011	2.33801	0.137843	119.174	3.19377	7.36306	7.98401	0.0859831	0.988566	12.3253	1.67765
2022-11-04 05:25:00	7.21555	0.151282	7.81725	14.219	7.39089	3.08941	2.33778	0.137919	119.174	3.19666	7.36293	7.16926	0.086052	0.987734	12.3278	1.67772
2022-11-04 05:30:00	7.2167	0.151382	7.82064	14.2355	7.39096	3.08873	2.33752	0.137995	119.175	3.19961	7.36279	7.16889	0.0861208	0.986902	12.3302	1.67779
2022-11-04 05:35:00	7.21795	0.151482	7.82425	14.252	7.39102	3.08805	2.33725	0.13807	119.176	3.20262	7.36263	7.16852	0.0861893	0.98607	12.3326	1.67786
2022-11-04 05:40:00	7.21932	0.151582	7.82808	14.2685	7.39108	3.08739	2.33697	0.138146	119.177	3.2057	7.36246	7.16815	0.0862576	0.985237	12.335	1.67793
2022-11-04 05:45:00	7.22082	0.151683	7.83212	14.2849	7.39115	3.08673	2.33667	0.138221	119.179	3.20887	7.36226	7.16778	0.0863256	0.984404	12.3374	1.678
2022-11-04 05:50:00	7.22244	0.151783	7.83637	14.3014	7.39121	3.08609	2.33636	0.138296	119.182	3.21211	7.36204	7.16741	0.0863935	0.983571	12.3398	1.67806
2022-11-04 05:55:00	7.22419	0.151885	7.84084	14.3179	7.39127	3.08546	2.33604	0.13837	119.185	3.21545	7.3618	7.16704	0.0864611	0.982738	12.3421	1.67813
2022-11-04 06:00:00	7.22608	0.151986	7.84551	14.3343	7.39133	3.08484	2.33571	0.138445	119.188	3.21887	7.36153	7.16667	0.0865285	0.981904	12.3445	1.6782
2022-11-04 06:05:00	7.22812	0.152088	7.85039	14.3508	7.39139	3.08424	2.33538	0.138519	119.192	3.22238	7.36124	7.1663	0.0865956	0.98107	12.3469	1.67827
2022-11-04 06:10:00	7.23031	0.152189	7.85547	14.3672	7.39145	3.08364	2.33506	0.138593	119.196	3.22598	7.36092	7.16593	0.0866626	0.980236	12.3493	1.67834
2022-11-04 06:15:00	7.23266	0.152292	7.86076	14.3836	7.3915	3.08305	2.33473	0.138667	119.2	3.22965	7.36058	7.16556	0.0867293	0.979401	12.3517	1.67841
2022-11-04 06:20:00	7.23518	0.152394	7.86624	14.4001	7.39155	3.08248	2.33442	0.138741	119.205	3.23339	7.3602	7.16519	0.0867958	0.978566	12.354	1.67848
2022-11-04 06:25:00	7.23786	0.152496	7.87193	14.4165	7.3916	3.08191	2.33411	0.138814	119.21	3.23719	7.35979	7.16481	0.0868621	0.977731	12.3564	1.67855
2022-11-04 06:30:00	7.24072	0.152599	7.87781	14.4329	7.39164	3.08136	2.33381	0.138888	119.216	3.24103	7.35934	7.16444	0.0869281	0.976896	12.3587	1.67862
2022-11-04 06:35:00	7.24376	0.152702	7.88388	14.4493	7.39168	3.08082	2.33353	0.138961	119.222	3.24488	7.35886	7.16407	0.0869939	0.97606	12.3611	1.67869
2022-11-04 06:40:00	7.24699	0.152805	7.89014	14.4656	7.39171	3.08028	2.33326	0.139034	119.229	3.24874	7.35834	7.1637	0.0870595	0.975224	12.3634	1.67876
2022-11-04 06:45:00	7.25041	0.152909	7.8966	14.482	7.39173	3.07976	2.333	0.139107	119.236	3.25256	7.35779	7.16333	0.0871249	0.974388	12.3658	1.67883
2022-11-04 06:50:00	7.25403	0.153012	7.90324	14.4984	7.39174	3.07925	2.33275	0.139179	119.243	3.25633	7.35719	7.16296	0.08719	0.973552	12.3681	1.6789
2022-11-04 06:55:00	7.25784	0.153116	7.91007	14.5147	7.39175	3.07875	2.33252	0.139252	119.251	3.26	7.35654	7.16259	0.0872549	0.972715	12.3705	1.67897
2022-11-04 07:00:00	7.26185	0.15322	7.91708	14.531	7.39174	3.07825	2.3323	0.139324	119.259	3.26355	7.35586	7.16222	0.0873196	0.971878	12.3728	1.67904
2022-11-04 07:05:00	7.26607	0.153324	7.92427	14.5474	7.39173	3.07777	2.33208	0.139396	119.267	3.26694	7.35512	7.16185	0.0873841	0.971041	12.3751	1.67911
2022-11-04 07:10:00	7.2705	0.153429	7.93165	14.5637	7.3917	3.0773	2.33186	0.139468	119.276	3.27012	7.35433	7.16148	0.0874483	0.970204	12.3774	1.67918
2022-11-04 07:15:00	7.27513	0.153533	7.9392	14.5799	7.39166	3.07684	2.33164	0.13954	119.286	3.27307	7.3535	7.16111	0.0875124	0.969367	12.3798	1.67925
2022-11-04 07:20:00	7.27997	0.153638	7.94692	14.5962	7.39161	3.07638	2.33141	0.139612	119.296	3.27574	7.3526	7.16074	0.0875761	0.968529	12.3821	1.67932
2022-11-04 07:25:00	7.28503	0.153742	7.95481	14.6125	7.39154	3.07594	2.33116	0.139683	119.306	3.27808	7.35166	7.16037	0.0876397	0.967691	12.3844	1.67939
2022-11-04 07:30:00	7.29029	0.153847	7.96288	14.6287	7.39145	3.0755	2.33089	0.139754	119.316	3.28007	7.35065	7.16	0.0877031	0.966853	12.3867	1.67946
2022-11-04 07:35:00	7.29932	0.153953	7.97111	14.6449	7.39116	3.07508	2.33058	0.139825	119.327	3.28167	7.34958	7.1575	0.0877662	0.966015	12.389	1.67953
2022-11-04 07:40:00	7.30855	0.154058	7.97952	14.6611	7.39086	3.07466	2.33024	0.139896	119.339	3.28283	7.34845	7.155	0.0878291	0.965176	12.3913	1.6796
2022-11-04 07:45:00	7.31799	0.154163	7.98808	14.6773	7.39053	3.07425	2.32984	0.139967	119.35	3.28353	7.34726	7.1525	0.0878917	0.964337	12.3935	1.67967
2022-11-04 07:50:00	7.32763	0.154269	7.99681	14.6935	7.39018	3.07386	2.32939	0.140037	119.363	3.28375	7.346	7.15	0.0879542	0.963498	12.3958	1.67974
2022-11-04 07:55:00	7.33746	0.154374	8.00569	14.7097	7.38981	3.07347	2.32887	0.140108	119.375	3.28345	7.34467	7.1475	0.0880164	0.962659	12.3981	1.67981
2022-11-04 08:00:00	7.34748	0.15448	8.01473	14.7258	7.38941	3.07309	2.32827	0.140178	119.388	3.28262	7.34327	7.145	0.0880784	0.96182	12.4004	1.67987
2022-11-04 08:05:00	7.35769	0.154586	8.02393	14.7419	7.38899	3.07271	2.3276	0.140248	119.401	3.28124	7.3418	7.1425	0.0881402	0.96098	12.4026	1.67994
2022-11-04 08:10:00	7.36807	0.154692	8.03328	14.758	7.38854	3.07235	2.32683	0.140318	119.415	3.27932	7.34025	7.14	0.0882017	0.960141	12.4049	1.68001
2022-11-04 08:15:00	7.37863	0.154798	8.04278	14.7741	7.38806	3.07199	2.32596	0.140388	119.429	3.27684	7.33863	7.1375	0.0882631	0.959301	12.4072	1.68008
2022-11-04 08:20:00	7.38935	0.154904	8.05243	14.7901	7.38756	3.07165	2.325	0.140457	119.444	3.27383	7.33692	7.135	0.0883242	0.958461	12.4094	1.68015
2022-11-04 08:25:00	7.40021	0.155011	8.06223	14.8062	7.38702	3.07131	2.32394	0.140526	119.459	3.2703	7.33514	7.1325	0.0883851	0.957621	12.4117	1.68022
2022-11-04 08:30:00	7.41123	0.155117	8.07217	14.8222	7.38645	3.07098	2.32277	0.140596	119.474	3.26627	7.33328	7.13	0.0884457	0.95678	12.4139	1.68029
2022-11-04 08:35:00	7.42237	0.155224	8.08225	14.8382	7.38584	3.07066	2.32151	0.140665	119.49	3.26177	7.33133	7.1275	0.0885062	0.95594	12.4161	1.68036
2022-11-04 08:40:00	7.43363	0.15533	8.09247	14.8541	7.3852	3.07034	2.32015	0.140734	119.506	3.25686	7.3293	7.125	0.0885664	0.955099	12.4184	1.68043
2022-11-04 08:45:00	7.445	0.155437	8.10283	14.8701	7.38452	3.07004	2.31869	0.140802	119.522	3.25157	7.32718	7.1225	0.0886264	0.954259	12.4206	1.6805
2022-11-04 08:50:00	7.45647	0.155543	8.11333	14.886	7.3838	3.06974	2.31716	0.140871	119.539	3.24597	7.32497	7.12	0.0886862	0.953418	12.4228	1.68057
2022-11-04 08:55:00	7.46802	0.15565	8.12395	14.9019	7.38305	3.06945	2.31556	0.140939	119.556	3.24014	7.32268	7.1175	0.0887458	0.952577	12.425	1.68064
2022-11-04 09:00:00	7.47963	0.155757	8.13471	14.9178	7.38225	3.06916	2.3139	0.141008	119.574	3.23414	7.3203	7.115	0.0888052	0.951736	12.4272	1.68071
2022-11-04 09:05:00	7.49129	0.155864	8.1456	14.9336	7.38141	3.06889	2.3122	0.141076	119.591	3.22805	7.31782	7.1125	0.0888643	0.950894	12.4294	1.68078
2022-11-04 09:10:00	7.503	0.155971	8.15661	14.9494	7.38053	3.06862	2.31047	0.141144	119.61	3.22198	7.31526	7.11	0.0889232	0.950053	12.4316	1.68085
2022-11-04 09:15:00	7.51472	0.156078	8.16775	14.9652	7.37961	3.06835	2.30875	0.141212	119.628	3.21601	7.31261	7.1075	0.0889819	0.949211	12.4338	1.68092
2022-11-04 09:20:00	7.52644	0.156185	8.17901	14.981	7.37864	3.0681	2.30705	0.141279	119.647	3.21024	7.30986	7.105	0.0890404	0.94837	12.436	1.68099
2022-11-04 09:25:00	7.53816	0.156292	8.19039	14.9967	7.37762	3.06785	2.30539	0.141347	119.667	3.20479	7.30702	7.1025	0.0890987	0.947528	12.4382	1.68106
2022-11-04 09:30:00	7.54984	0.156399	8.20188	15.0124	7.37656	3.06761	2.3038	0.141414	119.687	3.19976	7.3041	7.1	0.0891567	0.946686	12.4404	1.68113
2022-11-04 09:35:00	7.56148	0.156506	8.2135	15.0281	7.37545	3.06738	2.30231	0.141482	119.707	3.19527	7.30108	7.0975	0.0892146	0.945844	12.4426	1.6812
2022-11-04 09:40:00	7.57305	0.156613	8.22522	15.0438	7.37429	3.06715	2.30093	0.141549	119.727	3.19141	7.29797	7.095	0.0892722	0.945003	12.4447	1.68127
2022-11-04 09:45:00	7.58453	0.156721	8.23706	15.0594	7.37309	3.06693	2.2997	0.141616	119.748	3.18831	7.29477	7.0925	0.0893296	0.94416	12.4469	1.68134
2022-11-04 09:50:00	7.59592	0.156828	8.24901	15.075	7.37183	3.06672	2.29864	0.141683	119.769	3.18606	7.29148	7.09	0.0893868	0.943318	12.449	1.68141
2022-11-04 09:55:00	7.60719	0.156935	8.26106	15.0905	7.37053	3.06651	2.29777	0.141749	119.791	3.18477	7.28811	7.0875	0.0894438	0.942476	12.4512	1.68148
2022-11-04 10:00:00	7.61832	0.157042	8.27322	15.1061	7.36918	3.06631	2.29711	0.141816	119.812	3.18454	7.28464	7.085	0.0895006	0.941634	12.4533	1.68155
2022-11-04 10:05:00	7.6293	0.157149	8.28548	15.1216	7.36777	3.06611	2.29669	0.141882	119.835	3.18546	7.2811	7.0825	0.0895572	0.940792	12.4555	1.68161
2022-11-04 10:10:00	7.64011	0.157256	8.29784	15.137	7.36632	3.06592	2.29653	0.141949	119.857	3.18761	7.27747	7.08	0.0896135	0.939949	12.4576	1.68168
2022-11-04 10:15:00	7.65072	0.157364	8.3103	15.1525	7.36482	3.06574	2.29662	0.142015	119.88	3.19106	7.27375	7.0775	0.0896697	0.939107	12.4597	1.68175
2022-11-04 10:20:00	7.66114	0.157471	8.32285	15.1679	7.36327	3.06556	2.297	0.142081	119.903	3.19587	7.26996	7.075	0.0897256	0.938264	12.4618	1.68182
2022-11-04 10:25:00	7.67133	0.157578	8.3355	15.1832	7.36167	3.06539	2.29767	0.142147	119.927	3.20209	7.26609	7.0725	0.0897813	0.937422	12.4639	1.68189
2022-11-04 10:30:00	7.68128	0.157685	8.34825	15.1986	7.36002	3.06522	2.29862	0.142213	119.951	3.20975	7.26215	7.07	0.0898369	0.936579	12.466	1.68196
2022-11-04 10:35:00	7.69098	0.157792	8.36108	15.2139	7.35833	3.06506	2.29988	0.142278	119.975	3.21889	7.25813	7.0675	0.0898922	0.935737	12.4681	1.68203
2022-11-04 10:40:00	7.70041	0.157899	8.374	15.2291	7.35659	3.06491	2.30142	0.142344	120	3.22951	7.25404	7.065	0.0899473	0.934894	12.4702	1.6821
2022-11-04 10:45:00	7.70955	0.158006	8.387	15.2444	7.3548	3.06476	2.30326	0.142409	120.025	3.2416	7.24989	7.0625	0.0900022	0.934052	12.4723	1.68217
2022-11-04 10:50:00	7.7184	0.158113	8.40009	15.2596	7.35297	3.06461	2.30538	0.142475	120.05	3.25515	7.24567	7.06	0.0900569	0.933209	12.4744	1.68224
2022-11-04 10:55:00	7.72694	0.15822	8.41327	15.2747	7.35109	3.06447	2.30777	0.14254	120.076	3.27011	7.24139	7.0575	0.0901114	0.932366	12.4765	1.68231
2022-11-04 11:00:00	7.73516	0.158327	8.42652	15.2898	7.34918	3.06434	2.31042	0.142605	120.102	3.28646	7.23706	7.055	0.0901657	0.931524	12.4786	1.68238
2022-11-04 11:05:00	7.74305	0.158434	8.43985	15.3049	7.34722	3.06421	2.31332	0.14267	120.128	3.30413	7.23267	7.0525	0.0902199	0.930681	12.4806	1.68245
2022-11-04 11:10:00	7.75059	0.15854	8.45325	15.32	7.34522	3.06409	2.31643	0.142735	120.155	3.32304	7.22823	7.05	0.0902738	0.929839	12.4827	1.68252
2022-11-04 11:15:00	7.75779	0.158647	8.46673	15.335	7.34318	3.06397	2.31975	0.1428	120.181	3.34312	7.22375	7.0475	0.0903275	0.928996	12.4847	1.68259
2022-11-04 11:20:00	7.76462	0.158754	8.48028	15.3499	7.34111	3.06385	2.32326	0.142865	120.209	3.36427	7.21922	7.045	0.090381	0.928154	12.4868	1.68266
2022-11-04 11:25:00	7.77108	0.15886	8.4939	15.3649	7.339	3.06374	2.32693	0.142929	120.236	3.38641	7.21466	7.0425	0.0904343	0.927311	12.4888	1.68273
2022-11-04 11:30:00	7.77717	0.158967	8.50758	15.3798	7.33686	3.06364	2.33073	0.142994	120.264	3.40941	7.21006	7.04	0.0904874	0.926469	12.4908	1.6828
2022-11-04 11:35:00	7.78287	0.159073	8.52134	15.3946	7.3347	3.06354	2.33465	0.143058	120.292	3.43318	7.20543	7.0375	0.0905403	0.925626	12.4929	1.68287
2022-11-04 11:40:00	7.7882	0.159179	8.53515	15.4094	7.3325	3.06344	2.33866	0.143122	120.321	3.45759	7.20078	7.035	0.090593	0.924784	12.4949	1.68294
2022-11-04 11:45:00	7.79313	0.159286	8.54903	15.4242	7.33027	3.06335	2.34274	0.143187	120.349	3.48253	7.1961	7.0325	0.0906456	0.923942	12.4969	1.68301
2022-11-04 11:50:00	7.79768	0.159392	8.56297	15.4389	7.32802	3.06326	2.34687	0.143251	120.379	3.50788	7.19141	7.03	0.0906979	0.923099	12.4989	1.68308
2022-11-04 11:55:00	7.80183	0.159498	8.57696	15.4536	7.32576	3.06318	2.35102	0.143315	120.408	3.53353	7.1867	7.0275	0.0907501	0.922257	12.5009	1.68315
2022-11-04 12:00:00	7.8056	0.159604	8.59102	15.4682	7.32347	3.0631	2.35518	0.143379	120.438	3.55936	7.18199	7.025	0.090802	0.921415	12.5029	1.68322
2022-11-04 12:05:00	7.80897	0.15971	8.60512	15.4828	7.32116	3.06302	2.35932	0.143442	120.468	3.58526	7.17727	7.0225	0.0908538	0.920573	12.5049	1.68329
2022-11-04 12:10:00	7.81195	0.159815	8.61928	15.4973	7.31884	3.06295	2.36343	0.143506	120.498	3.61112	7.17256	7.02	0.0909054	0.919731	12.5069	1.68335
2022-11-04 12:15:00	7.81456	0.159921	8.63349	15.5118	7.31651	3.06288	2.36749	0.14357	120.529	3.63685	7.16784	7.0175	0.0909568	0.918889	12.5088	1.68342
2022-11-04 12:20:00	7.81677	0.160026	8.64775	15.5263	7.31417	3.06281	2.37149	0.143633	120.559	3.66234	7.16314	7.015	0.091008	0.918047	12.5108	1.68349
2022-11-04 12:25:00	7.81862	0.160132	8.66205	15.5407	7.31182	3.06275	2.37542	0.143697	120.591	3.68751	7.15844	7.0125	0.091059	0.917206	12.5127	1.68356
2022-11-04 12:30:00	7.82009	0.160237	8.6764	15.5551	7.30946	3.06269	2.37926	0.14376	120.622	3.71228	7.15377	7.01	0.0911098	0.916364	12.5147	1.68363
2022-11-04 12:35:00	7.8212	0.160342	8.6908	15.5694	7.30711	3.06264	2.38301	0.143824	120.654	3.73658	7.14911	7.0075	0.0911605	0.915523	12.5166	1.6837
2022-11-04 12:40:00	7.82196	0.160447	8.70523	15.5836	7.30476	3.06259	2.38666	0.143887	120.686	3.76033	7.14448	7.005	0.091211	0.914681	12.5186	1.68377
2022-11-04 12:45:00	7.82237	0.160552	8.71971	15.5979	7.3024	3.06254	2.39021	0.14395	120.718	3.78348	7.13987	7.0025	0.0912613	0.91384	12.5205	1.68384
2022-11-04 12:50:00	7.82244	0.160657	8.73422	15.612	7.30006	3.06249	2.39364	0.144013	120.751	3.80597	7.1353	7	0.0913114	0.912999	12.5224	1.68391
2022-11-04 12:55:00	7.82218	0.160761	8.74877	15.6262	7.29772	3.06245	2.39697	0.144077	120.783	3.82777	7.13076	6.9975	0.0913613	0.912158	12.5243	1.68398
2022-11-04 13:00:00	7.82161	0.160866	8.76335	15.6402	7.29539	3.06241	2.40018	0.14414	120.817	3.84882	7.12627	6.995	0.0914111	0.911317	12.5263	1.68405
2022-11-04 13:05:00	7.82073	0.16097	8.77797	15.6543	7.29308	3.06237	2.40327	0.144203	120.85	3.86909	7.12181	6.9925	0.0914607	0.910476	12.5282	1.68412
2022-11-04 13:10:00	7.81956	0.161074	8.79261	15.6682	7.29078	3.06234	2.40626	0.144266	120.884	3.88855	7.1174	6.99	0.0915101	0.909636	12.5301	1.68419
2022-11-04 13:15:00	7.81811	0.161178	8.80729	15.6822	7.28849	3.06231	2.40912	0.144328	120.918	3.90717	7.11303	6.9875	0.0915593	0.908796	12.5319	1.68426
2022-11-04 13:20:00	7.81639	0.161282	8.822	15.696	7.28623	3.06228	2.41188	0.144391	120.952	3.92492	7.10872	6.985	0.0916084	0.907955	12.5338	1.68433
2022-11-04 13:25:00	7.81442	0.161386	8.83673	15.7099	7.28399	3.06225	2.41453	0.144454	120.986	3.94178	7.10446	6.94823	0.0916573	0.907115	12.5357	1.6844
2022-11-04 13:30:00	7.81221	0.16149	8.85148	15.7236	7.28177	3.06223	2.41707	0.144517	121.021	3.95773	7.10026	6.847	0.091706	0.906275	12.5376	1.68447
2022-11-04 13:35:00	7.80977	0.161593	8.86626	15.7374	7.27957	3.06221	2.4195	0.144579	121.059	3.97274	7.09611	6.85289	0.0917546	0.905436	12.5394	1.68454
2022-11-04 13:40:00	7.80713	0.161696	8.88106	15.751	7.27741	3.06219	2.42183	0.144642	121.098	3.98679	7.09203	6.85801	0.091803	0.904596	12.5413	1.68461
2022-11-04 13:45:00	7.80428	0.161799	8.89589	15.7646	7.27527	3.06217	2.42406	0.144705	121.137	3.99985	7.08801	6.86241	0.0918512	0.903757	12.5431	1.68468
2022-11-04 13:50:00	7.80125	0.161902	8.91073	15.7782	7.27316	3.06215	2.42619	0.144767	121.176	4.01191	7.08405	6.86615	0.0918992	0.902918	12.5449	1.68475
2022-11-04 13:55:00	7.79806	0.162005	8.92558	15.7917	7.27108	3.06214	2.42822	0.14483	121.216	4.02293	7.08016	6.86926	0.0919471	0.902079	12.5468	1.68482
2022-11-04 14:00:00	7.79472	0.162107	8.94045	15.8051	7.26904	3.06213	2.43016	0.144892	121.255	4.03289	7.07633	6.87179	0.0919949	0.90124	12.5486	1.68489
2022-11-04 14:05:00	7.79123	0.16221	8.95534	15.8185	7.26703	3.06212	2.43199	0.144955	121.295	4.04176	7.07258	6.87378	0.0920425	0.900402	12.5504	1.68496
2022-11-04 14:10:00	7.78763	0.162312	8.97024	15.8318	7.26505	3.06211	2.43372	0.145017	121.335	4.04951	7.06889	6.87527	0.0920899	0.899563	12.5522	1.68503
2022-11-04 14:15:00	7.78391	0.162414	8.98515	15.8451	7.26312	3.06211	2.43536	0.145079	121.376	4.05611	7.06527	6.87629	0.0921371	0.898725	12.554	1.68509
2022-11-04 14:20:00	7.78011	0.162516	9.00007	15.8583	7.26122	3.0621	2.4369	0.145142	121.416	4.06152	7.06173	6.87689	0.0921843	0.897888	12.5558	1.68516
2022-11-04 14:25:00	7.77622	0.162618	9.01499	15.8715	7.25936	3.0621	2.43833	0.145204	121.457	4.06573	7.05826	6.87709	0.0922312	0.89705	12.5576	1.68523
2022-11-04 14:30:00	7.77227	0.162719	9.02993	15.8846	7.25753	3.0621	2.43966	0.145266	121.498	4.06869	7.05486	6.87694	0.092278	0.896213	12.5594	1.6853
2022-11-04 14:35:00	7.76827	0.16282	9.04487	15.8977	7.25575	3.0621	2.44089	0.145329	121.539	4.07039	7.05154	6.87645	0.0923247	0.895375	12.5611	1.68537
2022-11-04 14:40:00	7.76424	0.162921	9.05981	15.9106	7.25401	3.0621	2.442	0.145391	121.581	4.0708	7.04828	6.87567	0.0923712	0.894539	12.5629	1.68544
2022-11-04 14:45:00	7.76017	0.163022	9.07476	15.9236	7.25231	3.0621	2.44301	0.145453	121.623	4.06988	7.04511	6.87461	0.0924175	0.893702	12.5646	1.68551
2022-11-04 14:50:00	7.7561	0.163123	9.0897	15.9364	7.25065	3.06211	2.44391	0.145516	121.664	4.06764	7.042	6.87331	0.0924637	0.892866	12.5664	1.68558
2022-11-04 14:55:00	7.75203	0.163224	9.10465	15.9492	7.24903	3.06211	2.44469	0.145578	121.707	4.06404	7.03897	6.87179	0.0925098	0.89203	12.5681	1.68565
2022-11-04 15:00:00	7.74797	0.163324	9.1196	15.962	7.24745	3.06212	2.44536	0.14564	121.749	4.05909	7.03602	6.87007	0.0925557	0.891194	12.5699	1.68572
2022-11-04 15:05:00	7.74393	0.163424	9.13454	15.9747	7.24591	3.06213	2.44591	0.145702	121.792	4.05277	7.03313	6.86817	0.0926014	0.890358	12.5716	1.68579
2022-11-04 15:10:00	7.73993	0.163524	9.14949	15.9873	7.24442	3.06213	2.44635	0.145765	121.834	4.0451	7.03032	6.86613	0.0926471	0.889523	12.5733	1.68586
2022-11-04 15:15:00	7.73597	0.163624	9.16442	15.9998	7.24297	3.06214	2.44667	0.145827	121.877	4.03608	7.02758	6.86394	0.0926926	0.888688	12.575	1.68593
2022-11-04 15:20:00	7.73207	0.163723	9.17935	16.0123	7.24155	3.06215	2.44687	0.145889	121.92	4.02573	7.02491	6.86164	0.0927379	0.887853	12.5767	1.686
2022-11-04 15:25:00	7.72823	0.163822	9.19428	16.0248	7.24018	3.06216	2.44696	0.145951	121.964	4.01407	7.02232	6.85924	0.0927831	0.887019	12.5784	1.68607
2022-11-04 15:30:00	7.72447	0.163922	9.20919	16.0371	7.23885	3.06218	2.44693	0.146014	122.007	4.00114	7.01979	6.85676	0.0928282	0.886185	12.5801	1.68614
2022-11-04 15:35:00	7.72078	0.16402	9.2241	16.0494	7.23756	3.06219	2.4468	0.146076	122.051	3.98696	7.01733	6.8542	0.0928731	0.885351	12.5817	1.68621
2022-11-04 15:40:00	7.71719	0.164119	9.23899	16.0617	7.2363	3.0622	2.44655	0.146138	122.095	3.9716	7.01494	6.85159	0.0929179	0.884518	12.5834	1.68628
2022-11-04 15:45:00	7.71369	0.164218	9.25388	16.0739	7.23509	3.06221	2.44621	0.146201	122.139	3.95511	7.01262	6.84894	0.0929626	0.883685	12.5851	1.68635
2022-11-04 15:50:00	7.71029	0.164316	9.26875	16.086	7.23391	3.06223	2.44576	0.146263	122.183	3.93754	7.01037	6.84625	0.0930072	0.882852	12.5867	1.68642
2022-11-04 15:55:00	7.70701	0.164414	9.28361	16.098	7.23277	3.06224	2.44522	0.146326	122.228	3.91896	7.00818	6.84354	0.0930516	0.88202	12.5884	1.68649
2022-11-04 16:00:00	7.70383	0.164512	9.29845	16.11	7.23167	3.06225	2.4446	0.146388	122.272	3.89945	7.00605	6.84082	0.0930959	0.881188	12.59	1.68656
2022-11-04 16:05:00	7.70078	0.164609	9.31328	16.1219	7.23061	3.06227	2.44389	0.14645	122.317	3.87909	7.00399	6.8381	0.0931401	0.880356	12.5916	1.68663
2022-11-04 16:10:00	7.69785	0.164707	9.32809	16.1338	7.22958	3.06228	2.44311	0.146513	122.362	3.85796	7.00199	6.83539	0.0931841	0.879524	12.5932	1.6867
2022-11-04 16:15:00	7.69505	0.164804	9.34288	16.1455	7.22858	3.0623	2.44227	0.146575	122.407	3.83615	7.00005	6.83268	0.093228	0.878693	12.5948	1.68677
2022-11-04 16:20:00	7.69238	0.164901	9.35766	16.1572	7.22762	3.06231	2.44137	0.146638	122.452	3.81376	6.99817	6.83	0.0932718	0.877863	12.5964	1.68684
2022-11-04 16:25:00	7.68984	0.164998	9.37241	16.1689	7.22669	3.06233	2.44042	0.146701	122.498	3.79088	6.99635	6.82734	0.0933155	0.877032	12.598	1.6869
2022-11-04 16:30:00	7.68744	0.165094	9.38715	16.1805	7.22579	3.06234	2.43943	0.146763	122.544	3.76761	6.99458	6.82471	0.0933591	0.876202	12.5996	1.68697
2022-11-04 16:35:00	7.68518	0.16519	9.40186	16.192	7.22492	3.06236	2.4384	0.146826	122.589	3.74405	6.99288	6.82212	0.0934026	0.875373	12.6012	1.68704
2022-11-04 16:40:00	7.68306	0.165287	9.41655	16.2034	7.22408	3.06237	2.43735	0.146889	122.635	3.72032	6.99122	6.81957	0.0934459	0.874543	12.6028	1.68711
2022-11-04 16:45:00	7.68108	0.165382	9.43122	16.2148	7.22327	3.06239	2.43629	0.146951	122.681	3.6965	6.98963	6.81707	0.0934891	0.873714	12.6043	1.68718
2022-11-04 16:50:00	7.67924	0.165478	9.44586	16.226	7.22249	3.0624	2.43521	0.147014	122.727	3.6727	6.98808	6.81461	0.0935322	0.872886	12.6059	1.68725
2022-11-04 16:55:00	7.67755	0.165573	9.46048	16.2373	7.22174	3.06241	2.43413	0.147077	122.774	3.64904	6.98659	6.81221	0.0935753	0.872058	12.6074	1.68732
2022-11-04 17:00:00	7.676	0.165669	9.47507	16.2484	7.22101	3.06243	2.43306	0.14714	122.82	3.62559	6.98514	6.80986	0.0936182	0.87123	12.6089	1.68739
2022-11-04 17:05:00	7.67459	0.165764	9.48964	16.2595	7.2203	3.06244	2.43199	0.147203	122.867	3.60248	6.98375	6.80756	0.093661	0.870403	12.6105	1.68746
2022-11-04 17:10:00	7.67332	0.165858	9.50418	16.2705	7.21963	3.06245	2.43095	0.147266	122.914	3.57979	6.9824	6.80533	0.0937037	0.869576	12.612	1.68753
2022-11-04 17:15:00	7.6722	0.165953	9.51869	16.2814	7.21897	3.06247	2.42992	0.147329	122.961	3.55761	6.9811	6.80315	0.0937462	0.86875	12.6135	1.6876
2022-11-04 17:20:00	7.67121	0.166047	9.53317	16.2923	7.21834	3.06248	2.42892	0.147392	123.008	3.53604	6.97985	6.80103	0.0937887	0.867923	12.615	1.68767
2022-11-04 17:25:00	7.67037	0.166141	9.54763	16.3031	7.21773	3.06249	2.42795	0.147456	123.055	3.51516	6.97864	6.79898	0.0938311	0.867098	12.6165	1.68774
2022-11-04 17:30:00	7.66966	0.166235	9.56205	16.3138	7.21714	3.0625	2.42701	0.147519	123.102	3.49505	6.97747	6.79699	0.0938734	0.866273	12.618	1.68781
2022-11-04 17:35:00	7.66909	0.166329	9.57644	16.3245	7.21657	3.06251	2.42611	0.147582	123.149	3.47578	6.97635	6.79507	0.0939156	0.865448	12.6195	1.68788
2022-11-04 17:40:00	7.66865	0.166422	9.59081	16.335	7.21602	3.06252	2.42524	0.147646	123.197	3.45742	6.97527	6.79321	0.0939577	0.864623	12.6209	1.68795
2022-11-04 17:45:00	7.66834	0.166516	9.60514	16.3455	7.21548	3.06253	2.42441	0.147709	123.244	3.44004	6.97423	6.79141	0.0939997	0.863799	12.6224	1.68802
2022-11-04 17:50:00	7.66816	0.166609	9.61943	16.3559	7.21497	3.06254	2.42362	0.147773	123.292	3.42369	6.97323	6.78968	0.0940417	0.862976	12.6238	1.68809
2022-11-04 17:55:00	7.66811	0.166701	9.6337	16.3663	7.21447	3.06255	2.42288	0.147837	123.34	3.40841	6.97226	6.78801	0.0940835	0.862153	12.6253	1.68816
2022-11-04 18:00:00	7.66818	0.166794	9.64793	16.3765	7.21399	3.06256	2.42217	0.147901	123.388	3.39426	6.97134	6.78641	0.0941253	0.86133	12.6267	1.68823
2022-11-04 18:05:00	7.66837	0.166886	9.66213	16.3867	7.21352	3.06256	2.4215	0.147965	123.436	3.38125	6.97045	6.78487	0.0941669	0.860508	12.6281	1.6883
2022-11-04 18:10:00	7.66868	0.166978	9.67629	16.3969	7.21307	3.06257	2.42087	0.148029	123.484	3.36942	6.9696	6.78339	0.0942085	0.859686	12.6295	1.68837
2022-11-04 18:15:00	7.6691	0.16707	9.69042	16.4069	7.21263	3.06257	2.42028	0.148093	123.532	3.35878	6.96878	6.78198	0.09425	0.858865	12.631	1.68844
2022-11-04 18:20:00	7.66964	0.167162	9.70451	16.4169	7.21221	3.06258	2.41973	0.148157	123.581	3.34935	6.96799	6.78063	0.0942914	0.858044	12.6324	1.68851
2022-11-04 18:25:00	7.67029	0.167253	9.71856	16.4267	7.2118	3.06258	2.41922	0.148221	123.629	3.34112	6.96724	6.77934	0.0943327	0.857224	12.6337	1.68858
2022-11-04 18:30:00	7.67104	0.167345	9.73258	16.4365	7.2114	3.06258	2.41874	0.148286	123.678	3.3341	6.96652	6.7781	0.094374	0.856404	12.6351	1.68864
2022-11-04 18:35:00	7.67189	0.167436	9.74656	16.4463	7.21101	3.06258	2.4183	0.14835	123.726	3.32825	6.96583	6.77693	0.0944152	0.855585	12.6365	1.68871
2022-11-04 18:40:00	7.67285	0.167526	9.76051	16.4559	7.21063	3.06258	2.41789	0.148415	123.775	3.32358	6.96518	6.77582	0.0944563	0.854766	12.6379	1.68878
2022-11-04 18:45:00	7.6739	0.167617	9.77441	16.4655	7.21027	3.06258	2.41751	0.148479	123.823	3.32004	6.96455	6.77476	0.0944973	0.853948	12.6392	1.68885
2022-11-04 18:50:00	7.67504	0.167707	9.78828	16.475	7.20991	3.06258	2.41716	0.148544	123.872	3.31761	6.96395	6.77377	0.0945383	0.85313	12.6406	1.68892
2022-11-04 18:55:00	7.67628	0.167797	9.80211	16.4844	7.20957	3.06257	2.41685	0.148609	123.921	3.31624	6.96337	6.77282	0.0945792	0.852312	12.6419	1.68899
2022-11-04 19:00:00	7.6776	0.167887	9.8159	16.4937	7.20923	3.06257	2.41657	0.148674	123.97	3.31589	6.96283	6.77193	0.09462	0.851495	12.6432	1.68906
2022-11-04 19:05:00	7.67901	0.167977	9.82965	16.503	7.2089	3.06256	2.41631	0.148739	124.019	3.31652	6.96231	6.77109	0.0946608	0.850679	12.6446	1.68913
2022-11-04 19:10:00	7.68049	0.168067	9.84336	16.5122	7.20858	3.06255	2.41609	0.148805	124.068	3.31806	6.96181	6.77031	0.0947015	0.849863	12.6459	1.6892
2022-11-04 19:15:00	7.68206	0.168156	9.85703	16.5213	7.20827	3.06254	2.41589	0.14887	124.117	3.32046	6.96134	6.76957	0.0947421	0.849048	12.6472	1.68927
2022-11-04 19:20:00	7.6837	0.168245	9.87066	16.5303	7.20797	3.06254	2.41573	0.148936	124.166	3.32367	6.9609	6.76888	0.0947827	0.848233	12.6485	1.68934
2022-11-04 19:25:00	7.68542	0.168334	9.88425	16.5392	7.20767	3.06252	2.41559	0.149001	124.216	3.32762	6.96047	6.76824	0.0948232	0.847418	12.6498	1.68941
2022-11-04 19:30:00	7.6872	0.168423	9.8978	16.5481	7.20738	3.06251	2.41547	0.149067	124.265	3.33225	6.96007	6.76765	0.0948637	0.846604	12.651	1.68948
2022-11-04 19:35:00	7.68905	0.168511	9.91131	16.5569	7.2071	3.0625	2.41539	0.149133	124.314	3.33749	6.95969	6.7671	0.0949041	0.845791	12.6523	1.68955
2022-11-04 19:40:00	7.69096	0.1686	9.92478	16.5655	7.20682	3.06248	2.41534	0.149199	124.364	3.34328	6.95933	6.7666	0.0949445	0.844978	12.6536	1.68962
2022-11-04 19:45:00	7.69294	0.168688	9.9382	16.5742	7.20655	3.06247	2.41531	0.149265	124.413	3.34957	6.95899	6.76614	0.0949848	0.844166	12.6548	1.68969
2022-11-04 19:50:00	7.69498	0.168776	9.95159	16.5827	7.20628	3.06245	2.4153	0.149332	124.462	3.35628	6.95868	6.76572	0.095025	0.843354	12.6561	1.68976
2022-11-04 19:55:00	7.69707	0.168863	9.96493	16.5911	7.20602	3.06243	2.41533	0.149398	124.512	3.36336	6.95837	6.76534	0.0950652	0.842543	12.6573	1.68983
2022-11-04 20:00:00	7.69921	0.168951	9.97823	16.5995	7.20577	3.06241	2.41538	0.149465	124.561	3.37076	6.95809	6.765	0.0951054	0.841732	12.6585	1.6899
2022-11-04 20:05:00	7.70141	0.169038	9.99149	16.6078	7.20552	3.06239	2.41545	0.149532	124.611	3.37841	6.95783	6.76469	0.0951455	0.840922	12.6598	1.68997
2022-11-04 20:10:00	7.70366	0.169125	10.0047	16.616	7.20527	3.06237	2.41555	0.149599	124.661	3.38627	6.95758	6.76443	0.0951856	0.840112	12.661	1.69004
2022-11-04 20:15:00	7.70596	0.169212	10.0179	16.6241	7.20503	3.06234	2.41567	0.149666	124.71	3.39429	6.95735	6.7642	0.0952256	0.839303	12.6622	1.69011
2022-11-04 20:20:00	7.7083	0.169299	10.031	16.6321	7.20479	3.06232	2.41581	0.149733	124.76	3.40242	6.95713	6.764	0.0952656	0.838495	12.6634	1.69018
2022-11-04 20:25:00	7.71068	0.169385	10.0441	16.6401	7.20456	3.06229	2.41597	0.1498	124.809	3.41062	6.95693	6.76383	0.0953055	0.837687	12.6646	1.69025
2022-11-04 20:30:00	7.71311	0.169472	10.0571	16.6479	7.20433	3.06226	2.41615	0.149868	124.859	3.41885	6.95674	6.7637	0.0953454	0.83688	12.6657	1.69032
2022-11-04 20:35:00	7.71557	0.169558	10.0701	16.6557	7.2041	3.06223	2.41635	0.149936	124.909	3.42708	6.95657	6.7636	0.0953853	0.836073	12.6669	1.69038
2022-11-04 20:40:00	7.71807	0.169644	10.0831	16.6634	7.20388	3.0622	2.41655	0.150004	124.958	3.43528	6.9564	6.76352	0.0954251	0.835266	12.6681	1.69045
2022-11-04 20:45:00	7.72061	0.16973	10.096	16.671	7.20366	3.06217	2.41677	0.150072	125.008	3.44343	6.95626	6.76348	0.0954649	0.834461	12.6692	1.69052
2022-11-04 20:50:00	7.72319	0.169815	10.1089	16.6786	7.20345	3.06213	2.417	0.15014	125.058	3.45149	6.95612	6.76346	0.0955047	0.833656	12.6704	1.69059
2022-11-04 20:55:00	7.7258	0.169901	10.1217	16.686	7.20323	3.06209	2.41723	0.150208	125.107	3.45945	6.95599	6.76347	0.0955445	0.832851	12.6715	1.69066
2022-11-04 21:00:00	7.72844	0.169986	10.1345	16.6934	7.20302	3.06206	2.41747	0.150277	125.157	3.46729	6.95588	6.7635	0.0955842	0.832047	12.6726	1.69073
2022-11-04 21:05:00	7.7311	0.170071	10.1473	16.7007	7.20282	3.06202	2.4177	0.150345	125.207	3.475	6.95577	6.76356	0.0956239	0.831244	12.6738	1.6908
2022-11-04 21:10:00	7.7338	0.170156	10.16	16.7078	7.20261	3.06198	2.41794	0.150414	125.256	3.48257	6.95568	6.76364	0.0956635	0.830441	12.6749	1.69087
2022-11-04 21:15:00	7.73653	0.170241	10.1727	16.715	7.20241	3.06194	2.41816	0.150483	125.306	3.48999	6.95559	6.76374	0.0957032	0.829639	12.676	1.69094
2022-11-04 21:20:00	7.73928	0.170325	10.1853	16.722	7.20221	3.06189	2.41837	0.150553	125.355	3.49725	6.95552	6.76387	0.0957428	0.828837	12.6771	1.69101
2022-11-04 21:25:00	7.74206	0.17041	10.1979	16.7289	7.20201	3.06185	2.41858	0.150622	125.405	3.50435	6.95545	6.76401	0.0957824	0.828036	12.6782	1.69108
2022-11-04 21:30:00	7.74486	0.170494	10.2104	16.7358	7.20182	3.0618	2.41876	0.150692	125.455	3.51128	6.95539	6.76417	0.095822	0.827235	12.6792	1.69115
2022-11-04 21:35:00	7.74769	0.170578	10.2229	16.7425	7.20162	3.06175	2.41893	0.150761	125.504	3.51806	6.95534	6.76436	0.0958616	0.826435	12.6803	1.69122
2022-11-04 21:40:00	7.75054	0.170662	10.2353	16.7492	7.20143	3.0617	2.41907	0.150831	125.554	3.52466	6.95529	6.76456	0.0959011	0.825636	12.6814	1.69129
2022-11-04 21:45:00	7.75341	0.170746	10.2478	16.7558	7.20124	3.06165	2.4192	0.150901	125.603	3.53111	6.95526	6.76477	0.0959406	0.824837	12.6824	1.69136
2022-11-04 21:50:00	7.7563	0.170829	10.2601	16.7623	7.20105	3.0616	2.41929	0.150972	125.652	3.53739	6.95522	6.76501	0.0959802	0.824039	12.6835	1.69143
2022-11-04 21:55:00	7.75921	0.170913	10.2725	16.7687	7.20086	3.06155	2.41935	0.151042	125.702	3.54352	6.9552	6.76525	0.0960197	0.823242	12.6845	1.6915
2022-11-04 22:00:00	7.76213	0.170996	10.2847	16.7751	7.20068	3.06149	2.41938	0.151113	125.751	3.54949	6.95518	6.76552	0.0960592	0.822445	12.6856	1.69157
2022-11-04 22:05:00	7.76508	0.171079	10.297	16.7813	7.20049	3.06143	2.41938	0.151184	125.801	3.55532	6.95516	6.76579	0.0960987	0.821649	12.6866	1.69164
2022-11-04 22:10:00	7.76805	0.171162	10.3092	16.7875	7.20031	3.06138	2.41933	0.151255	125.85	3.561	6.95515	6.76608	0.0961382	0.820853	12.6876	1.69171
2022-11-04 22:15:00	7.77103	0.171245	10.3214	16.7936	7.20013	3.06132	2.41925	0.151326	125.899	3.56655	6.95515	6.76638	0.0961777	0.820058	12.6886	1.69178
2022-11-04 22:20:00	7.77403	0.171328	10.3335	16.7996	7.19995	3.06125	2.41913	0.151398	125.948	3.57196	6.95515	6.7667	0.0962171	0.819264	12.6896	1.69185
2022-11-04 22:25:00	7.77704	0.17141	10.3456	16.8055	7.19977	3.06119	2.41897	0.151469	125.997	3.57724	6.95515	6.76702	0.0962566	0.81847	12.6906	1.69192
2022-11-04 22:30:00	7.78007	0.171492	10.3576	16.8113	7.19959	3.06113	2.41877	0.151541	126.046	3.5824	6.95516	6.76736	0.0962961	0.817677	12.6916	1.69199
2022-11-04 22:35:00	7.78312	0.171575	10.3696	16.817	7.19941	3.06106	2.41852	0.151613	126.095	3.58744	6.95517	6.76771	0.0963356	0.816884	12.6925	1.69206
2022-11-04 22:40:00	7.78617	0.171657	10.3816	16.8227	7.19923	3.061	2.41822	0.151686	126.144	3.59236	6.95519	6.76806	0.096375	0.816092	12.6935	1.69212
2022-11-04 22:45:00	7.78925	0.171739	10.3935	16.8282	7.19906	3.06093	2.41788	0.151758	126.193	3.59718	6.9552	6.76843	0.0964145	0.815301	12.6945	1.69219
2022-11-04 22:50:00	7.79233	0.171821	10.4054	16.8337	7.19888	3.06086	2.41749	0.151831	126.242	3.60189	6.95523	6.7688	0.096454	0.81451	12.6954	1.69226
2022-11-04 22:55:00	7.79543	0.171902	10.4173	16.8391	7.19871	3.06079	2.41706	0.151904	126.291	3.6065	6.95525	6.76918	0.0964935	0.81372	12.6964	1.69233
2022-11-04 23:00:00	7.79854	0.171984	10.4291	16.8444	7.19854	3.06071	2.41658	0.151977	126.339	3.611	6.95527	6.76957	0.096533	0.81293	12.6973	1.6924
2022-11-04 23:05:00	7.80167	0.172066	10.4409	16.8496	7.19836	3.06064	2.41605	0.15205	126.388	3.61542	6.9553	6.76997	0.0965725	0.812142	12.6982	1.69247
2022-11-04 23:10:00	7.8048	0.172147	10.4526	16.8548	7.19819	3.06056	2.41548	0.152124	126.436	3.61974	6.95533	6.77038	0.096612	0.811353	12.6992	1.69254
2022-11-04 23:15:00	7.80795	0.172228	10.4643	16.8598	7.19802	3.06049	2.41486	0.152197	126.485	3.62397	6.95537	6.77079	0.0966515	0.810566	12.7001	1.69261
2022-11-04 23:20:00	7.81111	0.172309	10.476	16.8648	7.19785	3.06041	2.41419	0.152271	126.533	3.62812	6.9554	6.7712	0.0966911	0.809779	12.701	1.69268
2022-11-04 23:25:00	7.81428	0.17239	10.4876	16.8696	7.19768	3.06033	2.41347	0.152345	126.581	3.63218	6.95544	6.77163	0.0967306	0.808993	12.7019	1.69275
2022-11-04 23:30:00	7.81746	0.172471	10.4992	16.8744	7.19751	3.06025	2.41271	0.15242	126.63	3.63616	6.95548	6.77205	0.0967702	0.808207	12.7028	1.69282
2022-11-04 23:35:00	7.82065	0.172552	10.5108	16.8791	7.19734	3.06017	2.41191	0.152494	126.678	3.64006	6.95552	6.77249	0.0968098	0.807422	12.7037	1.69289
2022-11-04 23:40:00	7.82386	0.172633	10.5223	16.8837	7.19717	3.06009	2.41105	0.152569	126.726	3.64388	6.95556	6.77292	0.0968494	0.806638	12.7045	1.69296
2022-11-04 23:45:00	7.82707	0.172713	10.5338	16.8882	7.197	3.06	2.41016	0.152644	126.773	3.64763	6.9556	6.77337	0.096889	0.805854	12.7054	1.69303
2022-11-04 23:50:00	7.83029	0.172794	10.5453	16.8927	7.19683	3.05992	2.40922	0.152719	126.821	3.65129	6.95564	6.77381	0.0969286	0.805071	12.7063	1.6931
2022-11-04 23:55:00	7.83352	0.172874	10.5567	16.897	7.19666	3.05983	2.40823	0.152795	126.869	3.65488	6.95569	6.77426	0.0969682	0.804289	12.7071	1.69317
2022-11-05	7.83676	0.172954	10.5681	16.9013	7.1965	3.05974	2.4072	0.152871	126.916	3.6584	6.95573	6.77472	0.0970079	0.803507	12.708	1.69324
2022-11-05 00:05:00	7.84	0.173034	10.5795	16.9055	7.19633	3.05966	2.40613	0.152947	126.964	3.66184	6.95578	6.77518	0.0970476	0.802726	12.7088	1.69331
2022-11-05 00:10:00	7.84326	0.173114	10.5908	16.9096	7.19616	3.05957	2.40501	0.153023	127.011	3.66521	6.95583	6.77564	0.0970873	0.801945	12.7097	1.69338
2022-11-05 00:15:00	7.84652	0.173194	10.6021	16.9136	7.196	3.05947	2.40385	0.153099	127.058	3.66851	6.95587	6.7761	0.0971271	0.801165	12.7105	1.69345
2022-11-05 00:20:00	7.8498	0.173274	10.6134	16.9175	7.19583	3.05938	2.40265	0.153176	127.106	3.67173	6.95592	6.77657	0.0971668	0.800386	12.7113	1.69352
2022-11-05 00:25:00	7.85308	0.173354	10.6246	16.9214	7.19567	3.05929	2.40141	0.153252	127.153	3.67489	6.95597	6.77704	0.0972066	0.799608	12.7121	1.69359
2022-11-05 00:30:00	7.85636	0.173434	10.6358	16.9251	7.1955	3.0592	2.40012	0.15333	127.199	3.67797	6.95602	6.77751	0.0972465	0.79883	12.7129	1.69366
2022-11-05 00:35:00	7.85966	0.173513	10.647	16.9288	7.19534	3.0591	2.39879	0.153407	127.246	3.68099	6.95607	6.77799	0.0972863	0.798053	12.7137	1.69373
2022-11-05 00:40:00	7.86296	0.173593	10.6582	16.9324	7.19517	3.059	2.39741	0.153484	127.293	3.68394	6.95613	6.77846	0.0973262	0.797276	12.7145	1.6938
2022-11-05 00:45:00	7.86627	0.173672	10.6693	16.9359	7.19501	3.05891	2.39599	0.153562	127.339	3.68682	6.95618	6.77894	0.0973661	0.7965	12.7153	1.69386
2022-11-05 00:50:00	7.86958	0.173751	10.6804	16.9393	7.19484	3.05881	2.39453	0.15364	127.386	3.68963	6.95623	6.77942	0.097406	0.795725	12.7161	1.69393
2022-11-05 00:55:00	7.8729	0.173831	10.6915	16.9426	7.19468	3.05871	2.39302	0.153718	127.432	3.69238	6.95628	6.77991	0.097446	0.794951	12.7169	1.694
2022-11-05 01:00:00	7.87623	0.17391	10.7025	16.9459	7.19452	3.05861	2.39147	0.153797	127.478	3.69506	6.95634	6.78039	0.097486	0.794177	12.7176	1.69407
2022-11-05 01:05:00	7.87956	0.173989	10.7135	16.949	7.19436	3.05851	2.38987	0.153875	127.524	3.69769	6.95639	6.78088	0.097526	0.793404	12.7184	1.69414
2022-11-05 01:10:00	7.8829	0.174068	10.7245	16.9521	7.1942	3.05841	2.38823	0.153954	127.57	3.70025	6.95644	6.78137	0.0975661	0.792631	12.7192	1.69421
2022-11-05 01:15:00	7.88624	0.174147	10.7355	16.9551	7.19403	3.05831	2.38655	0.154033	127.615	3.70275	6.9565	6.78186	0.0976062	0.791859	12.7199	1.69428
2022-11-05 01:20:00	7.88958	0.174226	10.7464	16.958	7.19387	3.0582	2.38482	0.154113	127.661	3.70519	6.95655	6.78235	0.0976464	0.791088	12.7207	1.69435
2022-11-05 01:25:00	7.89293	0.174305	10.7574	16.9608	7.19371	3.0581	2.38305	0.154192	127.706	3.70758	6.95661	6.78284	0.0976865	0.790318	12.7214	1.69442
2022-11-05 01:30:00	7.89629	0.174383	10.7683	16.9636	7.19356	3.058	2.38123	0.154272	127.751	3.70992	6.95666	6.78333	0.0977267	0.789548	12.7221	1.69449
2022-11-05 01:35:00	7.89965	0.174462	10.7792	16.9662	7.1934	3.05789	2.37937	0.154352	127.796	3.7122	6.95672	6.78383	0.097767	0.788779	12.7228	1.69456
2022-11-05 01:40:00	7.90301	0.174541	10.79	16.9688	7.19324	3.05778	2.37747	0.154432	127.841	3.71444	6.95677	6.78432	0.0978073	0.78801	12.7236	1.69463
2022-11-05 01:45:00	7.90638	0.174619	10.8009	16.9713	7.19308	3.05768	2.37552	0.154513	127.886	3.71662	6.95683	6.78482	0.0978476	0.787242	12.7243	1.6947
2022-11-05 01:50:00	7.90975	0.174698	10.8117	16.9737	7.19293	3.05757	2.37354	0.154594	127.931	3.71876	6.95689	6.78531	0.097888	0.786475	12.725	1.69477
2022-11-05 01:55:00	7.91312	0.174776	10.8225	16.976	7.19277	3.05746	2.37152	0.154675	127.975	3.72086	6.95694	6.78581	0.0979284	0.785709	12.7257	1.69484
2022-11-05 02:00:00	7.91649	0.174855	10.8333	16.9782	7.19261	3.05736	2.36946	0.154756	128.019	3.72291	6.957	6.78631	0.0979688	0.784943	12.7264	1.69491
2022-11-05 02:05:00	7.91987	0.174933	10.844	16.9804	7.19246	3.05725	2.36736	0.154837	128.063	3.72492	6.95706	6.7868	0.0980093	0.784178	12.7271	1.69498
2022-11-05 02:10:00	7.92325	0.175011	10.8548	16.9825	7.19231	3.05714	2.36523	0.154919	128.107	3.72689	6.95711	6.7873	0.0980499	0.783413	12.7277	1.69505
2022-11-05 02:15:00	7.92663	0.17509	10.8655	16.9845	7.19215	3.05703	2.36307	0.155001	128.151	3.72882	6.95717	6.7878	0.0980904	0.782649	12.7284	1.69512
2022-11-05 02:20:00	7.93001	0.175168	10.8762	16.9864	7.192	3.05692	2.36088	0.155083	128.195	3.73071	6.95723	6.7883	0.0981311	0.781886	12.7291	1.69519
2022-11-05 02:25:00	7.93339	0.175246	10.8869	16.9882	7.19185	3.05681	2.35866	0.155166	128.238	3.73256	6.95729	6.7888	0.0981717	0.781124	12.7298	1.69526
2022-11-05 02:30:00	7.93677	0.175324	10.8976	16.99	7.1917	3.0567	2.35641	0.155248	128.281	3.73438	6.95735	6.7893	0.0982124	0.780362	12.7304	1.69533
2022-11-05 02:35:00	7.94016	0.175402	10.9083	16.9917	7.19155	3.05659	2.35414	0.155331	128.324	3.73616	6.95741	6.7898	0.0982532	0.779601	12.7311	1.6954
2022-11-05 02:40:00	7.94354	0.17548	10.9189	16.9932	7.19141	3.05648	2.35185	0.155414	128.367	3.73791	6.95747	6.7903	0.098294	0.778841	12.7317	1.69547
2022-11-05 02:45:00	7.94693	0.175558	10.9296	16.9948	7.19126	3.05636	2.34954	0.155498	128.41	3.73962	6.95753	6.7908	0.0983348	0.778081	12.7324	1.69554
2022-11-05 02:50:00	7.95031	0.175636	10.9402	16.9962	7.19111	3.05625	2.34721	0.155581	128.453	3.74129	6.95758	6.79129	0.0983757	0.777322	12.733	1.69561
2022-11-05 02:55:00	7.9537	0.175714	10.9509	16.9975	7.19097	3.05614	2.34486	0.155665	128.495	3.74293	6.95765	6.79179	0.0984166	0.776563	12.7336	1.69567
2022-11-05 03:00:00	7.95709	0.175792	10.9615	16.9988	7.19082	3.05603	2.3425	0.155749	128.537	3.74454	6.95771	6.79229	0.0984576	0.775806	12.7343	1.69574
2022-11-05 03:05:00	7.96047	0.17587	10.9721	17	7.19068	3.05592	2.34013	0.155833	128.579	3.7461	6.95777	6.79279	0.0984986	0.775049	12.7349	1.69581
2022-11-05 03:10:00	7.96386	0.175948	10.9827	17.0011	7.19054	3.0558	2.33774	0.155918	128.621	3.74763	6.95783	6.79329	0.0985397	0.774292	12.7355	1.69588
2022-11-05 03:15:00	7.96724	0.176025	10.9933	17.0021	7.1904	3.05569	2.33534	0.156003	128.662	3.74913	6.95789	6.79378	0.0985808	0.773537	12.7361	1.69595
2022-11-05 03:20:00	7.97062	0.176103	11.0039	17.0031	7.19026	3.05558	2.33293	0.156088	128.704	3.75058	6.95795	6.79428	0.0986219	0.772782	12.7367	1.69602
2022-11-05 03:25:00	7.97401	0.176181	11.0145	17.004	7.19012	3.05547	2.3305	0.156173	128.745	3.752	6.95801	6.79478	0.0986631	0.772027	12.7373	1.69609
2022-11-05 03:30:00	7.97739	0.176258	11.0251	17.0048	7.18998	3.05536	2.32807	0.156258	128.786	3.75337	6.95807	6.79527	0.0987044	0.771274	12.7379	1.69616
2022-11-05 03:35:00	7.98077	0.176336	11.0356	17.0055	7.18985	3.05524	2.32562	0.156344	128.827	3.75471	6.95814	6.79577	0.0987457	0.770521	12.7385	1.69623
2022-11-05 03:40:00	7.98416	0.176414	11.0462	17.0062	7.18971	3.05513	2.32317	0.15643	128.867	3.756	6.9582	6.79626	0.098787	0.769769	12.7391	1.6963
2022-11-05 03:45:00	7.98754	0.176491	11.0568	17.0067	7.18958	3.05502	2.32069	0.156516	128.908	3.75726	6.95826	6.79675	0.0988284	0.769017	12.7397	1.69637
2022-11-05 03:50:00	7.99092	0.176569	11.0674	17.0072	7.18944	3.05491	2.31821	0.156602	128.948	3.75847	6.95832	6.79725	0.0988698	0.768266	12.7403	1.69644
2022-11-05 03:55:00	7.9943	0.176647	11.078	17.0076	7.18931	3.0548	2.3157	0.156689	128.988	3.75964	6.95839	6.79774	0.0989113	0.767516	12.7408	1.69651
2022-11-05 04:00:00	7.99769	0.176724	11.0885	17.008	7.18918	3.05469	2.31318	0.156776	129.028	3.76077	6.95845	6.79823	0.0989528	0.766767	12.7414	1.69658
2022-11-05 04:05:00	8.00107	0.176802	11.0991	17.0082	7.18904	3.05458	2.31064	0.156863	129.067	3.76186	6.95851	6.79872	0.0989944	0.766018	12.742	1.69665
2022-11-05 04:10:00	8.00445	0.176879	11.1097	17.0084	7.18891	3.05447	2.30807	0.15695	129.107	3.7629	6.95857	6.79921	0.099036	0.76527	12.7425	1.69672
2022-11-05 04:15:00	8.00784	0.176957	11.1203	17.0086	7.18878	3.05436	2.30548	0.157038	129.146	3.7639	6.95864	6.7997	0.0990777	0.764522	12.7431	1.69679
2022-11-05 04:20:00	8.01123	0.177034	11.1309	17.0086	7.18865	3.05425	2.30286	0.157126	129.185	3.76486	6.9587	6.80018	0.0991194	0.763775	12.7436	1.69686
2022-11-05 04:25:00	8.01462	0.177112	11.1415	17.0086	7.18852	3.05414	2.3002	0.157214	129.223	3.76577	6.95876	6.80067	0.0991611	0.763029	12.7442	1.69693
2022-11-05 04:30:00	8.01801	0.177189	11.1521	17.0085	7.18838	3.05403	2.29751	0.157302	129.262	3.76664	6.95882	6.80115	0.0992029	0.762284	12.7447	1.697
2022-11-05 04:35:00	8.02141	0.177266	11.1627	17.0083	7.18825	3.05392	2.29477	0.15739	129.3	3.76747	6.95889	6.80164	0.0992447	0.761539	12.7453	1.69707
2022-11-05 04:40:00	8.02481	0.177344	11.1733	17.008	7.18812	3.05381	2.29198	0.157479	129.338	3.76825	6.95895	6.80212	0.0992866	0.760795	12.7458	1.69714
2022-11-05 04:45:00	8.02821	0.177421	11.184	17.0077	7.18799	3.05371	2.28914	0.157568	129.376	3.76899	6.95901	6.8026	0.0993285	0.760052	12.7463	1.69721
2022-11-05 04:50:00	8.03163	0.177499	11.1946	17.0073	7.18785	3.0536	2.28624	0.157657	129.414	3.76968	6.95907	6.80308	0.0993705	0.759309	12.7469	1.69728
2022-11-05 04:55:00	8.03504	0.177576	11.2053	17.0069	7.18772	3.0535	2.28326	0.157746	129.451	3.77032	6.95913	6.80356	0.0994125	0.758567	12.7474	1.69735
2022-11-05 05:00:00	8.03847	0.177653	11.2159	17.0063	7.18758	3.05339	2.28021	0.157836	129.488	3.77091	6.95919	6.80404	0.0994546	0.757826	12.7479	1.69741
2022-11-05 05:05:00	8.04191	0.177731	11.2266	17.0057	7.18744	3.05329	2.27708	0.157926	129.525	3.77144	6.95925	6.80452	0.0994967	0.757085	12.7484	1.69748
2022-11-05 05:10:00	8.04536	0.177808	11.2373	17.005	7.1873	3.05318	2.27385	0.158016	129.562	3.77192	6.9593	6.805	0.0995388	0.756345	12.7489	1.69755
2022-11-05 05:15:00	8.04882	0.177885	11.248	17.0043	7.18716	3.05308	2.27051	0.158106	129.598	3.77233	6.95936	6.80548	0.099581	0.755606	12.7495	1.69762
2022-11-05 05:20:00	8.05229	0.177963	11.2588	17.0035	7.18702	3.05298	2.26706	0.158196	129.635	3.77266	6.95941	6.80595	0.0996232	0.754867	12.75	1.69769
2022-11-05 05:25:00	8.05578	0.17804	11.2695	17.0026	7.18687	3.05288	2.26348	0.158287	129.671	3.77292	6.95947	6.80643	0.0996654	0.75413	12.7505	1.69776
2022-11-05 05:30:00	8.05928	0.178117	11.2803	17.0016	7.18672	3.05278	2.25975	0.158378	129.707	3.77309	6.95952	6.8069	0.0997077	0.753392	12.751	1.69783
2022-11-05 05:35:00	8.0628	0.178194	11.2911	17.0006	7.18656	3.05268	2.25588	0.158469	129.742	3.77316	6.95957	6.80738	0.09975	0.752656	12.7515	1.6979
2022-11-05 05:40:00	8.06635	0.178272	11.3019	16.9995	7.1864	3.05258	2.25183	0.15856	129.778	3.77312	6.95962	6.80785	0.0997924	0.75192	12.752	1.69797
2022-11-05 05:45:00	8.06991	0.178349	11.3127	16.9983	7.18624	3.05249	2.24761	0.158652	129.813	3.77296	6.95967	6.80833	0.0998348	0.751185	12.7524	1.69804
2022-11-05 05:50:00	8.0735	0.178426	11.3236	16.9971	7.18608	3.05239	2.2432	0.158743	129.848	3.77266	6.95971	6.80881	0.0998772	0.75045	12.7529	1.69811
2022-11-05 05:55:00	8.07712	0.178503	11.3345	16.9958	7.1859	3.0523	2.23858	0.158835	129.882	3.77219	6.95976	6.80928	0.0999197	0.749716	12.7534	1.69818
2022-11-05 06:00:00	8.08076	0.178581	11.3454	16.9945	7.18573	3.05221	2.23374	0.158927	129.917	3.77155	6.9598	6.80976	0.0999622	0.748983	12.7539	1.69825
2022-11-05 06:05:00	8.08444	0.178658	11.3563	16.993	7.18555	3.05211	2.22868	0.15902	129.951	3.77072	6.95984	6.81023	0.100005	0.748251	12.7544	1.69832
2022-11-05 06:10:00	8.08815	0.178735	11.3673	16.9915	7.18536	3.05202	2.22338	0.159112	129.985	3.76966	6.95987	6.81071	0.100047	0.747519	12.7549	1.69839
2022-11-05 06:15:00	8.0919	0.178812	11.3782	16.99	7.18516	3.05193	2.21783	0.159205	130.019	3.76836	6.95991	6.81119	0.10009	0.746788	12.7553	1.69846
2022-11-05 06:20:00	8.09569	0.17889	11.3893	16.9884	7.18496	3.05185	2.21204	0.159298	130.052	3.76679	6.95994	6.81167	0.100132	0.746058	12.7558	1.69853
2022-11-05 06:25:00	8.09952	0.178967	11.4003	16.9867	7.18475	3.05176	2.20599	0.159391	130.085	3.76492	6.95996	6.81216	0.100175	0.745328	12.7563	1.6986
2022-11-05 06:30:00	8.1034	0.179044	11.4114	16.9849	7.18454	3.05167	2.19969	0.159484	130.118	3.76274	6.95999	6.81264	0.100218	0.744599	12.7567	1.69867
2022-11-05 06:35:00	8.10733	0.179121	11.4225	16.9831	7.18431	3.05159	2.19313	0.159578	130.151	3.76019	6.96001	6.81313	0.10026	0.743871	12.7572	1.69874
2022-11-05 06:40:00	8.1113	0.179198	11.4337	16.9813	7.18408	3.05151	2.18633	0.159671	130.184	3.75727	6.96002	6.81362	0.100303	0.743143	12.7577	1.69881
2022-11-05 06:45:00	8.11534	0.179275	11.4449	16.9793	7.18384	3.05143	2.17929	0.159765	130.216	3.75395	6.96004	6.81411	0.100346	0.742416	12.7581	1.69888
2022-11-05 06:50:00	8.11943	0.179352	11.4561	16.9773	7.18359	3.05135	2.17204	0.159859	130.248	3.75018	6.96004	6.81461	0.100389	0.74169	12.7586	1.69894
2022-11-05 06:55:00	8.12359	0.17943	11.4673	16.9753	7.18333	3.05127	2.16458	0.159953	130.28	3.74596	6.96005	6.81511	0.100432	0.740964	12.759	1.69901
2022-11-05 07:00:00	8.12781	0.179507	11.4786	16.9732	7.18306	3.05119	2.15694	0.160048	130.312	3.74124	6.96005	6.81561	0.100474	0.740239	12.7595	1.69908
2022-11-05 07:05:00	8.1321	0.179584	11.49	16.971	7.18278	3.05112	2.14915	0.160142	130.343	3.73601	6.96005	6.81612	0.100517	0.739515	12.7599	1.69915
2022-11-05 07:10:00	8.13647	0.179661	11.5014	16.9687	7.18249	3.05105	2.14123	0.160237	130.374	3.73025	6.96004	6.81664	0.10056	0.738791	12.7604	1.69922
2022-11-05 07:15:00	8.14091	0.179738	11.5128	16.9664	7.18219	3.05098	2.13322	0.160332	130.405	3.72393	6.96002	6.81716	0.100603	0.738068	12.7608	1.69929
2022-11-05 07:20:00	8.14543	0.179815	11.5243	16.9641	7.18188	3.05091	2.12517	0.160427	130.435	3.71705	6.96001	6.81768	0.100646	0.737346	12.7613	1.69936
2022-11-05 07:25:00	8.15004	0.179892	11.5358	16.9617	7.18155	3.05084	2.1171	0.160523	130.466	3.70959	6.95998	6.81822	0.100689	0.736624	12.7617	1.69943
2022-11-05 07:30:00	8.15474	0.179969	11.5474	16.9592	7.18122	3.05077	2.10906	0.160618	130.496	3.70154	6.95995	6.81876	0.100732	0.735903	12.7622	1.6995
2022-11-05 07:35:00	8.15953	0.180046	11.559	16.9567	7.18087	3.05071	2.10111	0.160714	130.526	3.69291	6.95992	6.81931	0.100774	0.735183	12.7626	1.69957
2022-11-05 07:40:00	8.16442	0.180123	11.5706	16.9541	7.18051	3.05065	2.09327	0.16081	130.556	3.68369	6.95988	6.81986	0.100817	0.734464	12.7631	1.69963
2022-11-05 07:45:00	8.16941	0.1802	11.5823	16.9515	7.18014	3.05059	2.08561	0.160906	130.585	3.67389	6.95984	6.82043	0.10086	0.733745	12.7635	1.6997
2022-11-05 07:50:00	8.17451	0.180277	11.5941	16.9488	7.17975	3.05053	2.07818	0.161002	130.614	3.66352	6.95979	6.821	0.100903	0.733026	12.7639	1.69977
2022-11-05 07:55:00	8.17971	0.180354	11.6059	16.946	7.17936	3.05048	2.071	0.161098	130.643	3.65261	6.95973	6.82159	0.100946	0.732309	12.7644	1.69984
2022-11-05 08:00:00	8.18502	0.180431	11.6178	16.9432	7.17894	3.05042	2.06414	0.161195	130.672	3.64118	6.95967	6.82218	0.100989	0.731592	12.7648	1.69991
2022-11-05 08:05:00	8.19046	0.180508	11.6297	16.9403	7.17852	3.05037	2.05764	0.161291	130.7	3.62925	6.9596	6.82279	0.101032	0.730876	12.7652	1.69997
2022-11-05 08:10:00	8.196	0.180585	11.6417	16.9374	7.17808	3.05032	2.05152	0.161388	130.728	3.61687	6.95952	6.82341	0.101075	0.73016	12.7657	1.70004
2022-11-05 08:15:00	8.20168	0.180662	11.6537	16.9345	7.17763	3.05027	2.04584	0.161485	130.756	3.60408	6.95944	6.82404	0.101118	0.729446	12.7661	1.70011
2022-11-05 08:20:00	8.20747	0.180739	11.6659	16.9315	7.17717	3.05023	2.04062	0.161582	130.784	3.59091	6.95935	6.82469	0.101161	0.728731	12.7665	1.70017
2022-11-05 08:25:00	8.2134	0.180816	11.678	16.9284	7.17669	3.05019	2.03589	0.161679	130.812	3.57743	6.95926	6.82535	0.101204	0.728018	12.767	1.70024
2022-11-05 08:30:00	8.21946	0.180892	11.6902	16.9253	7.1762	3.05014	2.03166	0.161777	130.839	3.56368	6.95916	6.82602	0.101246	0.727305	12.7674	1.70031
2022-11-05 08:35:00	8.22565	0.180969	11.7025	16.9221	7.1757	3.05011	2.02796	0.161874	130.866	3.54973	6.95905	6.82671	0.101289	0.726593	12.7678	1.70037
2022-11-05 08:40:00	8.23198	0.181046	11.7149	16.9189	7.17518	3.05007	2.0248	0.161972	130.893	3.53563	6.95894	6.82741	0.101332	0.725881	12.7682	1.70044
2022-11-05 08:45:00	8.23845	0.181123	11.7273	16.9156	7.17465	3.05004	2.02218	0.16207	130.919	3.52145	6.95882	6.82814	0.101375	0.725171	12.7687	1.7005
2022-11-05 08:50:00	8.24506	0.181199	11.7398	16.9123	7.1741	3.05	2.02009	0.162168	130.945	3.50725	6.9587	6.82888	0.101418	0.72446	12.7691	1.70056
2022-11-05 08:55:00	8.25181	0.181276	11.7523	16.9089	7.17355	3.04998	2.01853	0.162266	130.971	3.4931	6.95856	6.82963	0.101461	0.723751	12.7695	1.70063
2022-11-05 09:00:00	8.25871	0.181353	11.765	16.9055	7.17297	3.04995	2.0175	0.162364	130.997	3.47907	6.95842	6.83041	0.101503	0.723042	12.7699	1.70069
2022-11-05 09:05:00	8.26575	0.181429	11.7777	16.902	7.17239	3.04992	2.01696	0.162462	131.023	3.46522	6.95828	6.8312	0.101546	0.722334	12.7704	1.70075
2022-11-05 09:10:00	8.27293	0.181506	11.7904	16.8985	7.17179	3.0499	2.0169	0.162561	131.048	3.45162	6.95813	6.83202	0.101589	0.721627	12.7708	1.70082
2022-11-05 09:15:00	8.28027	0.181583	11.8033	16.895	7.17118	3.04988	2.0173	0.162659	131.073	3.43833	6.95797	6.83285	0.101632	0.72092	12.7712	1.70088
2022-11-05 09:20:00	8.28774	0.181659	11.8162	16.8914	7.17056	3.04987	2.01812	0.162758	131.098	3.42541	6.9578	6.83371	0.101674	0.720214	12.7716	1.70094
2022-11-05 09:25:00	8.29537	0.181736	11.8292	16.8877	7.16993	3.04985	2.01934	0.162857	131.123	3.41292	6.95763	6.83458	0.101717	0.719508	12.7721	1.701
2022-11-05 09:30:00	8.30314	0.181812	11.8423	16.884	7.16928	3.04984	2.02091	0.162956	131.147	3.40091	6.95745	6.83548	0.101759	0.718803	12.7725	1.70106
2022-11-05 09:35:00	8.31106	0.181888	11.8554	16.8803	7.16862	3.04983	2.0228	0.163055	131.171	3.38944	6.95727	6.8364	0.101802	0.718099	12.7729	1.70111
2022-11-05 09:40:00	8.31911	0.181965	11.8686	16.8765	7.16795	3.04983	2.02499	0.163154	131.195	3.37855	6.95708	6.83735	0.101845	0.717396	12.7733	1.70117
2022-11-05 09:45:00	8.32731	0.182041	11.882	16.8727	7.16727	3.04982	2.02742	0.163253	131.219	3.36828	6.95689	6.83831	0.101887	0.716693	12.7738	1.70123
2022-11-05 09:50:00	8.33565	0.182117	11.8954	16.8688	7.16657	3.04982	2.03006	0.163352	131.242	3.35868	6.95668	6.8393	0.101929	0.715991	12.7742	1.70129
2022-11-05 09:55:00	8.34412	0.182194	11.9088	16.8649	7.16587	3.04983	2.03289	0.163452	131.266	3.34977	6.95648	6.84032	0.101972	0.715289	12.7746	1.70134
2022-11-05 10:00:00	8.35272	0.18227	11.9224	16.861	7.16515	3.04983	2.03585	0.163551	131.289	3.34158	6.95626	6.84135	0.102014	0.714589	12.775	1.7014
2022-11-05 10:05:00	8.36146	0.182346	11.9361	16.857	7.16443	3.04984	2.03892	0.163651	131.311	3.33414	6.95604	6.84242	0.102056	0.713889	12.7754	1.70145
2022-11-05 10:10:00	8.37032	0.182422	11.9498	16.8529	7.1637	3.04985	2.04208	0.163751	131.334	3.32747	6.95582	6.8435	0.102099	0.713189	12.7759	1.70151
2022-11-05 10:15:00	8.37929	0.182498	11.9637	16.8489	7.16295	3.04986	2.04528	0.16385	131.356	3.32158	6.95559	6.84461	0.102141	0.71249	12.7763	1.70156
2022-11-05 10:20:00	8.38839	0.182574	11.9776	16.8448	7.1622	3.04988	2.04851	0.16395	131.378	3.31648	6.95536	6.84575	0.102183	0.711792	12.7767	1.70162
2022-11-05 10:25:00	8.39759	0.18265	11.9916	16.8406	7.16144	3.0499	2.05173	0.16405	131.4	3.31219	6.95512	6.84691	0.102225	0.711095	12.7771	1.70167
2022-11-05 10:30:00	8.4069	0.182726	12.0057	16.8365	7.16066	3.04992	2.05493	0.16415	131.422	3.30869	6.95487	6.84809	0.102267	0.710398	12.7776	1.70172
2022-11-05 10:35:00	8.4163	0.182801	12.02	16.8322	7.15989	3.04995	2.05809	0.16425	131.443	3.30599	6.95462	6.8493	0.102309	0.709702	12.778	1.70177
2022-11-05 10:40:00	8.42579	0.182877	12.0343	16.828	7.1591	3.04998	2.06119	0.164351	131.464	3.3041	6.95437	6.85054	0.10235	0.709006	12.7784	1.70182
2022-11-05 10:45:00	8.43537	0.182953	12.0487	16.8237	7.1583	3.05001	2.06422	0.164451	131.485	3.303	6.95411	6.85179	0.102392	0.708311	12.7789	1.70188
2022-11-05 10:50:00	8.44502	0.183028	12.0632	16.8194	7.1575	3.05004	2.06716	0.164551	131.506	3.30268	6.95385	6.85307	0.102434	0.707617	12.7793	1.70193
2022-11-05 10:55:00	8.45474	0.183104	12.0778	16.815	7.15669	3.05008	2.07	0.164652	131.527	3.30313	6.95358	6.85437	0.102475	0.706924	12.7797	1.70198
2022-11-05 11:00:00	8.46452	0.18318	12.0925	16.8106	7.15588	3.05012	2.07274	0.164752	131.547	3.30435	6.95331	6.8557	0.102517	0.706231	12.7802	1.70203
2022-11-05 11:05:00	8.47435	0.183255	12.1074	16.8062	7.15506	3.05016	2.07536	0.164852	131.567	3.30631	6.95303	6.85705	0.102558	0.705539	12.7806	1.70208
2022-11-05 11:10:00	8.48422	0.18333	12.1223	16.8017	7.15423	3.05021	2.07787	0.164953	131.587	3.30901	6.95275	6.85841	0.1026	0.704847	12.781	1.70213
2022-11-05 11:15:00	8.49412	0.183406	12.1373	16.7972	7.1534	3.05026	2.08026	0.165054	131.607	3.31243	6.95247	6.8598	0.102641	0.704156	12.7815	1.70217
2022-11-05 11:20:00	8.50405	0.183481	12.1525	16.7927	7.15256	3.05032	2.08252	0.165154	131.626	3.31655	6.95218	6.86121	0.102682	0.703466	12.7819	1.70222
2022-11-05 11:25:00	8.51398	0.183556	12.1677	16.7881	7.15172	3.05037	2.08465	0.165255	131.645	3.32135	6.95189	6.86264	0.102723	0.702777	12.7823	1.70227
2022-11-05 11:30:00	8.52392	0.183631	12.1831	16.7836	7.15088	3.05043	2.08666	0.165356	131.664	3.32681	6.9516	6.86408	0.102764	0.702088	12.7828	1.70232
2022-11-05 11:35:00	8.53385	0.183706	12.1986	16.7789	7.15003	3.0505	2.08854	0.165456	131.683	3.33292	6.9513	6.86554	0.102805	0.7014	12.7832	1.70237
2022-11-05 11:40:00	8.54376	0.183781	12.2142	16.7743	7.14917	3.05056	2.09029	0.165557	131.702	3.33967	6.951	6.86702	0.102845	0.700712	12.7837	1.70242
2022-11-05 11:45:00	8.55364	0.183855	12.2299	16.7696	7.14832	3.05063	2.09191	0.165658	131.72	3.34701	6.9507	6.86851	0.102886	0.700025	12.7841	1.70246
2022-11-05 11:50:00	8.56348	0.18393	12.2458	16.7649	7.14746	3.05071	2.0934	0.165759	131.738	3.35495	6.9504	6.87001	0.102926	0.699339	12.7846	1.70251
2022-11-05 11:55:00	8.57326	0.184005	12.2617	16.7602	7.1466	3.05078	2.09477	0.165859	131.756	3.36346	6.95009	6.87153	0.102967	0.698653	12.785	1.70256
2022-11-05 12:00:00	8.58298	0.184079	12.2778	16.7554	7.14574	3.05086	2.09601	0.16596	131.774	3.37251	6.94978	6.87305	0.103007	0.697969	12.7855	1.70261
2022-11-05 12:05:00	8.59262	0.184154	12.294	16.7507	7.14488	3.05095	2.09713	0.166061	131.792	3.38208	6.94947	6.87459	0.103047	0.697284	12.7859	1.70266
2022-11-05 12:10:00	8.60218	0.184228	12.3103	16.7459	7.14401	3.05103	2.09813	0.166162	131.809	3.39216	6.94915	6.87613	0.103087	0.696601	12.7864	1.7027
2022-11-05 12:15:00	8.61164	0.184302	12.3267	16.741	7.14315	3.05112	2.09902	0.166263	131.826	3.40271	6.94884	6.87768	0.103127	0.695918	12.7868	1.70275
2022-11-05 12:20:00	8.62099	0.184376	12.3433	16.7362	7.14229	3.05122	2.09979	0.166364	131.843	3.41372	6.94852	6.87923	0.103166	0.695236	12.7873	1.7028
2022-11-05 12:25:00	8.63021	0.18445	12.36	16.7313	7.14142	3.05132	2.10045	0.166465	131.86	3.42516	6.9482	6.88078	0.103206	0.694554	12.7878	1.70285
2022-11-05 12:30:00	8.63931	0.184524	12.3769	16.7264	7.14056	3.05142	2.101	0.166565	131.877	3.43699	6.94787	6.88233	0.103245	0.693873	12.7882	1.70289
2022-11-05 12:35:00	8.64826	0.184598	12.3938	16.7215	7.1397	3.05152	2.10146	0.166666	131.893	3.4492	6.94755	6.88388	0.103284	0.693193	12.7887	1.70294
2022-11-05 12:40:00	8.65706	0.184672	12.4109	16.7165	7.13884	3.05163	2.10181	0.166767	131.909	3.46176	6.94723	6.88543	0.103324	0.692513	12.7892	1.70299
2022-11-05 12:45:00	8.66569	0.184745	12.4281	16.7116	7.13798	3.05174	2.10207	0.166868	131.925	3.47463	6.9469	6.88697	0.103362	0.691834	12.7896	1.70303
2022-11-05 12:50:00	8.67414	0.184819	12.4455	16.7066	7.13713	3.05186	2.10225	0.166969	131.941	3.48778	6.94657	6.88851	0.103401	0.691156	12.7901	1.70308
2022-11-05 12:55:00	8.68241	0.184892	12.463	16.7016	7.13628	3.05198	2.10235	0.167069	131.957	3.50118	6.94624	6.89004	0.10344	0.690478	12.7906	1.70313
2022-11-05 13:00:00	8.69049	0.184965	12.4806	16.6966	7.13543	3.0521	2.10237	0.16717	131.972	3.51479	6.94591	6.89155	0.103478	0.689801	12.7911	1.70318
2022-11-05 13:05:00	8.69836	0.185038	12.4984	16.6915	7.13459	3.05222	2.10232	0.167271	131.988	3.52858	6.94558	6.89305	0.103517	0.689125	12.7915	1.70322
2022-11-05 13:10:00	8.70602	0.185111	12.5163	16.6865	7.13375	3.05235	2.10221	0.167371	132.003	3.54252	6.94525	6.89454	0.103555	0.688449	12.792	1.70327
2022-11-05 13:15:00	8.71345	0.185184	12.5344	16.6814	7.13291	3.05249	2.10205	0.167472	132.018	3.55655	6.94491	6.89601	0.103593	0.687774	12.7925	1.70332
2022-11-05 13:20:00	8.72066	0.185257	12.5526	16.6763	7.13209	3.05262	2.10183	0.167572	132.033	3.57064	6.94458	6.89745	0.10363	0.6871	12.793	1.70336
2022-11-05 13:25:00	8.72762	0.18533	12.5709	16.6712	7.13127	3.05277	2.10158	0.167673	132.047	3.58475	6.94424	6.89888	0.103668	0.686426	12.7935	1.70341
2022-11-05 13:30:00	8.73434	0.185402	12.5894	16.6661	7.13045	3.05291	2.10129	0.167773	132.062	3.59884	6.94391	6.90028	0.103705	0.685753	12.794	1.70346
2022-11-05 13:35:00	8.7408	0.185475	12.608	16.661	7.12965	3.05306	2.10098	0.167874	132.076	3.61286	6.94357	6.90166	0.103742	0.68508	12.7945	1.70351
2022-11-05 13:40:00	8.74701	0.185547	12.6268	16.6558	7.12885	3.05321	2.10065	0.167974	132.09	3.62676	6.94323	6.90301	0.103779	0.684409	12.795	1.70355
2022-11-05 13:45:00	8.75295	0.185619	12.6458	16.6506	7.12806	3.05337	2.1003	0.168074	132.104	3.6405	6.9429	6.90433	0.103816	0.683738	12.7955	1.7036
2022-11-05 13:50:00	8.75862	0.185691	12.6648	16.6455	7.12728	3.05353	2.09994	0.168174	132.118	3.65403	6.94256	6.90562	0.103853	0.683067	12.796	1.70365
2022-11-05 13:55:00	8.76402	0.185763	12.6841	16.6403	7.12651	3.05369	2.09958	0.168274	132.131	3.6673	6.94222	6.90687	0.103889	0.682397	12.7965	1.70369
2022-11-05 14:00:00	8.76914	0.185834	12.7035	16.6351	7.12575	3.05386	2.09923	0.168374	132.145	3.68027	6.94188	6.90809	0.103925	0.681728	12.797	1.70374
2022-11-05 14:05:00	8.77397	0.185906	12.723	16.6299	7.125	3.05403	2.09888	0.168474	132.158	3.69287	6.94154	6.90927	0.103961	0.68106	12.7976	1.70379
2022-11-05 14:10:00	8.77853	0.185977	12.7427	16.6247	7.12427	3.0542	2.09854	0.168574	132.171	3.70507	6.9412	6.91041	0.103997	0.680392	12.7981	1.70384
2022-11-05 14:15:00	8.78279	0.186048	12.7626	16.6195	7.12354	3.05438	2.09822	0.168674	132.184	3.71681	6.94086	6.91151	0.104033	0.679725	12.7986	1.70388
2022-11-05 14:20:00	8.78677	0.186119	12.7826	16.6142	7.12283	3.05456	2.09792	0.168774	132.197	3.72805	6.94052	6.91257	0.104068	0.679058	12.7991	1.70393
2022-11-05 14:25:00	8.79046	0.18619	12.8028	16.609	7.12213	3.05475	2.09764	0.168873	132.21	3.73872	6.94018	6.91359	0.104103	0.678392	12.7997	1.70398
2022-11-05 14:30:00	8.79386	0.186261	12.8231	16.6037	7.12145	3.05494	2.09738	0.168972	132.222	3.74878	6.93984	6.91456	0.104138	0.677727	12.8002	1.70402
2022-11-05 14:35:00	8.79697	0.186332	12.8436	16.5985	7.12078	3.05513	2.09715	0.169072	132.235	3.75818	6.9395	6.91548	0.104172	0.677063	12.8007	1.70407
2022-11-05 14:40:00	8.7998	0.186402	12.8643	16.5932	7.12013	3.05533	2.09694	0.169171	132.247	3.76688	6.93915	6.91635	0.104207	0.676399	12.8013	1.70412
2022-11-05 14:45:00	8.80234	0.186472	12.8851	16.588	7.11949	3.05553	2.09675	0.16927	132.259	3.77482	6.93881	6.91718	0.104241	0.675736	12.8018	1.70416
2022-11-05 14:50:00	8.8046	0.186542	12.9061	16.5827	7.11887	3.05574	2.09659	0.169369	132.271	3.78196	6.93847	6.91795	0.104274	0.675073	12.8024	1.70421
2022-11-05 14:55:00	8.80658	0.186612	12.9273	16.5774	7.11826	3.05595	2.09645	0.169468	132.283	3.78826	6.93813	6.91867	0.104308	0.674411	12.803	1.70426
2022-11-05 15:00:00	8.80829	0.186682	12.9486	16.5722	7.11768	3.05616	2.09632	0.169566	132.295	3.79368	6.93779	6.91934	0.104341	0.67375	12.8035	1.70431
2022-11-05 15:05:00	8.80973	0.186752	12.9701	16.5669	7.11711	3.05638	2.09622	0.169665	132.306	3.79817	6.93745	6.91996	0.104374	0.673089	12.8041	1.70435
2022-11-05 15:10:00	8.8109	0.186821	12.9918	16.5616	7.11656	3.0566	2.09614	0.169763	132.318	3.8017	6.93711	6.92053	0.104407	0.67243	12.8046	1.7044
2022-11-05 15:15:00	8.81181	0.18689	13.0136	16.5564	7.11603	3.05682	2.09606	0.169862	132.329	3.80424	6.93677	6.92104	0.10444	0.67177	12.8052	1.70445
2022-11-05 15:20:00	8.81247	0.186959	13.0356	16.5511	7.11552	3.05705	2.096	0.16996	132.34	3.80576	6.93643	6.92149	0.104472	0.671112	12.8058	1.70449
2022-11-05 15:25:00	8.81289	0.187028	13.0578	16.5458	7.11503	3.05728	2.09594	0.170058	132.351	3.80624	6.93609	6.92189	0.104504	0.670454	12.8064	1.70454
2022-11-05 15:30:00	8.81306	0.187097	13.0802	16.5405	7.11456	3.05752	2.09589	0.170155	132.362	3.80565	6.93575	6.92223	0.104535	0.669796	12.807	1.70459
2022-11-05 15:35:00	8.81301	0.187165	13.1027	16.5353	7.11411	3.05776	2.09584	0.170253	132.373	3.80399	6.93541	6.92252	0.104567	0.66914	12.8076	1.70464
2022-11-05 15:40:00	8.81273	0.187234	13.1255	16.53	7.11368	3.05801	2.09578	0.17035	132.384	3.80124	6.93508	6.92276	0.104598	0.668484	12.8082	1.70468
2022-11-05 15:45:00	8.81224	0.187302	13.1484	16.5247	7.11327	3.05826	2.09572	0.170448	132.395	3.7974	6.93474	6.92294	0.104629	0.667829	12.8088	1.70473
2022-11-05 15:50:00	8.81154	0.18737	13.1714	16.5195	7.11289	3.05851	2.09565	0.170545	132.405	3.79247	6.9344	6.92306	0.104659	0.667174	12.8094	1.70478
2022-11-05 15:55:00	8.81065	0.187437	13.1947	16.5142	7.11253	3.05877	2.09556	0.170641	132.415	3.78645	6.93407	6.92314	0.104689	0.66652	12.81	1.70482
2022-11-05 16:00:00	8.80958	0.187505	13.2181	16.509	7.11219	3.05903	2.09546	0.170738	132.426	3.77938	6.93373	6.92315	0.104719	0.665867	12.8106	1.70487
2022-11-05 16:05:00	8.80833	0.187572	13.2417	16.5038	7.11188	3.05929	2.09535	0.170835	132.436	3.77125	6.9334	6.92312	0.104749	0.665214	12.8112	1.70492
2022-11-05 16:10:00	8.80691	0.187639	13.2655	16.4985	7.11159	3.05956	2.09521	0.170931	132.446	3.76212	6.93307	6.92303	0.104778	0.664562	12.8118	1.70497
2022-11-05 16:15:00	8.80535	0.187706	13.2895	16.4933	7.11132	3.05983	2.09505	0.171027	132.456	3.752	6.93274	6.9229	0.104807	0.663911	12.8125	1.70501
2022-11-05 16:20:00	8.80364	0.187773	13.3137	16.4881	7.11108	3.06011	2.09487	0.171123	132.466	3.74094	6.93241	6.92271	0.104835	0.66326	12.8131	1.70506
2022-11-05 16:25:00	8.80179	0.18784	13.338	16.4829	7.11086	3.06039	2.09466	0.171218	132.476	3.72899	6.93208	6.92247	0.104864	0.66261	12.8137	1.70511
2022-11-05 16:30:00	8.79983	0.187906	13.3626	16.4777	7.11066	3.06067	2.09442	0.171314	132.485	3.71621	6.93175	6.92219	0.104891	0.66196	12.8144	1.70515
2022-11-05 16:35:00	8.79776	0.187972	13.3873	16.4725	7.11049	3.06096	2.09416	0.171409	132.495	3.70266	6.93143	6.92186	0.104919	0.661312	12.815	1.7052
2022-11-05 16:40:00	8.79558	0.188038	13.4122	16.4673	7.11035	3.06125	2.09387	0.171504	132.504	3.6884	6.9311	6.92149	0.104946	0.660664	12.8157	1.70525
2022-11-05 16:45:00	8.79333	0.188103	13.4373	16.4622	7.11023	3.06155	2.09355	0.171599	132.514	3.67351	6.93078	6.92107	0.104973	0.660016	12.8163	1.70529
2022-11-05 16:50:00	8.79099	0.188169	13.4626	16.457	7.11013	3.06185	2.0932	0.171693	132.523	3.65807	6.93046	6.92061	0.105	0.65937	12.817	1.70534
2022-11-05 16:55:00	8.78859	0.188234	13.488	16.4519	7.11006	3.06215	2.09283	0.171788	132.532	3.64216	6.93014	6.92011	0.105026	0.658724	12.8177	1.70539
2022-11-05 17:00:00	8.78614	0.188299	13.5137	16.4468	7.11001	3.06246	2.09242	0.171882	132.541	3.62587	6.92983	6.91958	0.105051	0.658078	12.8183	1.70544
2022-11-05 17:05:00	8.78365	0.188364	13.5396	16.4417	7.10999	3.06277	2.09199	0.171975	132.55	3.60929	6.92952	6.91901	0.105077	0.657433	12.819	1.70548
2022-11-05 17:10:00	8.78112	0.188428	13.5656	16.4366	7.10999	3.06309	2.09154	0.172069	132.559	3.59251	6.92921	6.9184	0.105102	0.656789	12.8197	1.70553
2022-11-05 17:15:00	8.77857	0.188493	13.5918	16.4315	7.11001	3.06341	2.09105	0.172162	132.568	3.57563	6.9289	6.91777	0.105127	0.656146	12.8204	1.70558
2022-11-05 17:20:00	8.77601	0.188557	13.6183	16.4265	7.11006	3.06373	2.09055	0.172255	132.577	3.55875	6.9286	6.9171	0.105151	0.655503	12.8211	1.70562
2022-11-05 17:25:00	8.77345	0.18862	13.6449	16.4215	7.11014	3.06406	2.09002	0.172348	132.586	3.54195	6.9283	6.9164	0.105175	0.654861	12.8218	1.70567
2022-11-05 17:30:00	8.7709	0.188684	13.6717	16.4164	7.11023	3.06439	2.08946	0.17244	132.595	3.52534	6.928	6.91568	0.105198	0.65422	12.8225	1.70572
2022-11-05 17:35:00	8.76837	0.188747	13.6987	16.4114	7.11035	3.06473	2.08889	0.172532	132.603	3.509	6.92771	6.91494	0.105221	0.653579	12.8232	1.70577
2022-11-05 17:40:00	8.76586	0.18881	13.7259	16.4065	7.1105	3.06507	2.0883	0.172624	132.612	3.49303	6.92742	6.91417	0.105244	0.652939	12.824	1.70581
2022-11-05 17:45:00	8.76339	0.188873	13.7533	16.4015	7.11066	3.06541	2.08768	0.172715	132.62	3.47752	6.92714	6.91339	0.105267	0.6523	12.8247	1.70586
2022-11-05 17:50:00	8.76097	0.188936	13.7809	16.3966	7.11085	3.06576	2.08706	0.172807	132.629	3.46254	6.92685	6.91258	0.105288	0.651661	12.8254	1.70591
2022-11-05 17:55:00	8.75859	0.188998	13.8087	16.3917	7.11106	3.06611	2.08641	0.172898	132.637	3.44817	6.92658	6.91177	0.10531	0.651023	12.8262	1.70595
2022-11-05 18:00:00	8.75628	0.18906	13.8366	16.3868	7.11129	3.06647	2.08575	0.172988	132.645	3.43447	6.92631	6.91093	0.105331	0.650385	12.8269	1.706
2022-11-05 18:05:00	8.75403	0.189122	13.8648	16.3819	7.11155	3.06682	2.08508	0.173079	132.654	3.42152	6.92604	6.91009	0.105352	0.649748	12.8277	1.70605
2022-11-05 18:10:00	8.75186	0.189184	13.8932	16.3771	7.11182	3.06719	2.0844	0.173169	132.662	3.40937	6.92578	6.90924	0.105372	0.649112	12.8284	1.7061
2022-11-05 18:15:00	8.74977	0.189245	13.9218	16.3723	7.11211	3.06755	2.08371	0.173258	132.67	3.39806	6.92553	6.90838	0.105392	0.648477	12.8292	1.70614
2022-11-05 18:20:00	8.74776	0.189306	13.9505	16.3675	7.11243	3.06793	2.08301	0.173348	132.678	3.38764	6.92528	6.90751	0.105411	0.647842	12.83	1.70619
2022-11-05 18:25:00	8.74584	0.189367	13.9795	16.3628	7.11276	3.0683	2.0823	0.173437	132.686	3.37813	6.92504	6.90665	0.10543	0.647208	12.8307	1.70624
2022-11-05 18:30:00	8.74402	0.189428	14.0086	16.358	7.11311	3.06868	2.08159	0.173525	132.694	3.36955	6.9248	6.90578	0.105449	0.646575	12.8315	1.70628
2022-11-05 18:35:00	8.74229	0.189488	14.038	16.3533	7.11348	3.06906	2.08087	0.173614	132.702	3.36192	6.92457	6.90491	0.105467	0.645942	12.8323	1.70633
2022-11-05 18:40:00	8.74068	0.189548	14.0675	16.3487	7.11387	3.06945	2.08014	0.173702	132.71	3.35524	6.92435	6.90404	0.105485	0.64531	12.8331	1.70638
2022-11-05 18:45:00	8.73916	0.189608	14.0972	16.344	7.11428	3.06984	2.07942	0.173789	132.718	3.34951	6.92413	6.90318	0.105502	0.644678	12.8339	1.70643
2022-11-05 18:50:00	8.73776	0.189667	14.1272	16.3394	7.1147	3.07023	2.0787	0.173876	132.726	3.34472	6.92393	6.90232	0.105519	0.644048	12.8347	1.70647
2022-11-05 18:55:00	8.73648	0.189727	14.1573	16.3349	7.11514	3.07063	2.07797	0.173963	132.734	3.34084	6.92373	6.90146	0.105535	0.643418	12.8355	1.70652
2022-11-05 19:00:00	8.7353	0.189786	14.1876	16.3303	7.11559	3.07103	2.07725	0.17405	132.742	3.33785	6.92353	6.90062	0.105551	0.642788	12.8364	1.70657
2022-11-05 19:05:00	8.73425	0.189844	14.2181	16.3258	7.11606	3.07143	2.07654	0.174136	132.749	3.33572	6.92335	6.89978	0.105566	0.64216	12.8372	1.70661
2022-11-05 19:10:00	8.73331	0.189903	14.2488	16.3213	7.11655	3.07184	2.07583	0.174222	132.757	3.3344	6.92317	6.89896	0.105581	0.641531	12.838	1.70666
2022-11-05 19:15:00	8.73249	0.189961	14.2797	16.3169	7.11704	3.07226	2.07513	0.174307	132.765	3.33385	6.92301	6.89814	0.105595	0.640904	12.8389	1.70671
2022-11-05 19:20:00	8.73179	0.190019	14.3108	16.3125	7.11755	3.07267	2.07444	0.174392	132.773	3.33403	6.92285	6.89734	0.105609	0.640277	12.8397	1.70675
2022-11-05 19:25:00	8.73122	0.190076	14.3421	16.3081	7.11808	3.07309	2.07377	0.174477	132.78	3.33488	6.9227	6.89655	0.105623	0.639651	12.8406	1.7068
2022-11-05 19:30:00	8.73076	0.190134	14.3736	16.3038	7.11862	3.07352	2.07311	0.174561	132.788	3.33635	6.92256	6.89578	0.105636	0.639026	12.8414	1.70685
2022-11-05 19:35:00	8.73042	0.190191	14.4053	16.2995	7.11916	3.07394	2.07247	0.174645	132.795	3.33838	6.92242	6.89502	0.105648	0.638401	12.8423	1.7069
2022-11-05 19:40:00	8.7302	0.190248	14.4372	16.2952	7.11972	3.07437	2.07186	0.174728	132.803	3.34091	6.9223	6.89428	0.10566	0.637777	12.8432	1.70694
2022-11-05 19:45:00	8.7301	0.190304	14.4692	16.291	7.12029	3.07481	2.07127	0.174811	132.811	3.34389	6.92219	6.89355	0.105672	0.637154	12.8441	1.70699
2022-11-05 19:50:00	8.73012	0.19036	14.5015	16.2868	7.12087	3.07525	2.07072	0.174894	132.818	3.34726	6.92209	6.89284	0.105683	0.636531	12.845	1.70704
2022-11-05 19:55:00	8.73025	0.190416	14.5339	16.2827	7.12146	3.07569	2.07019	0.174976	132.826	3.35096	6.92199	6.89214	0.105693	0.635909	12.8459	1.70708
2022-11-05 20:00:00	8.7305	0.190472	14.5666	16.2786	7.12206	3.07614	2.06971	0.175058	132.833	3.35495	6.92191	6.89147	0.105703	0.635288	12.8468	1.70713
2022-11-05 20:05:00	8.73086	0.190527	14.5994	16.2745	7.12266	3.07658	2.06926	0.175139	132.841	3.35916	6.92184	6.89081	0.105712	0.634667	12.8477	1.70718
2022-11-05 20:10:00	8.73133	0.190582	14.6324	16.2705	7.12328	3.07704	2.06886	0.17522	132.848	3.36355	6.92178	6.89016	0.105721	0.634047	12.8486	1.70723
2022-11-05 20:15:00	8.73191	0.190636	14.6656	16.2666	7.1239	3.07749	2.06851	0.1753	132.856	3.36808	6.92172	6.88954	0.10573	0.633428	12.8495	1.70727
2022-11-05 20:20:00	8.73259	0.190691	14.699	16.2626	7.12453	3.07795	2.06821	0.17538	132.863	3.37271	6.92168	6.88893	0.105738	0.632809	12.8505	1.70732
2022-11-05 20:25:00	8.73338	0.190745	14.7326	16.2588	7.12517	3.07842	2.06797	0.17546	132.871	3.37739	6.92165	6.88834	0.105745	0.632191	12.8514	1.70737
2022-11-05 20:30:00	8.73427	0.190799	14.7663	16.2549	7.12581	3.07888	2.06779	0.175539	132.878	3.3821	6.92162	6.88777	0.105752	0.631574	12.8524	1.70741
2022-11-05 20:35:00	8.73526	0.190852	14.8002	16.2511	7.12645	3.07936	2.06767	0.175618	132.886	3.38679	6.92161	6.88722	0.105758	0.630957	12.8533	1.70746
2022-11-05 20:40:00	8.73634	0.190905	14.8344	16.2474	7.1271	3.07983	2.06761	0.175696	132.893	3.39146	6.92161	6.88668	0.105764	0.630341	12.8543	1.70751
2022-11-05 20:45:00	8.73752	0.190958	14.8687	16.2437	7.12776	3.08031	2.06762	0.175773	132.901	3.39607	6.92161	6.88616	0.105769	0.629726	12.8553	1.70756
2022-11-05 20:50:00	8.73879	0.191011	14.9032	16.24	7.12842	3.08079	2.06769	0.175851	132.908	3.40061	6.92163	6.88566	0.105774	0.629112	12.8562	1.7076
2022-11-05 20:55:00	8.74014	0.191063	14.9378	16.2364	7.12908	3.08127	2.06783	0.175927	132.916	3.40507	6.92166	6.88518	0.105778	0.628498	12.8572	1.70765
2022-11-05 21:00:00	8.74159	0.191115	14.9727	16.2329	7.12975	3.08176	2.06803	0.176004	132.923	3.40943	6.92169	6.88471	0.105781	0.627884	12.8582	1.7077
2022-11-05 21:05:00	8.74311	0.191166	15.0077	16.2294	7.13042	3.08225	2.0683	0.176079	132.931	3.41369	6.92174	6.88426	0.105784	0.627272	12.8592	1.70774
2022-11-05 21:10:00	8.74472	0.191218	15.0429	16.226	7.13109	3.08275	2.06862	0.176155	132.938	3.41784	6.92179	6.88382	0.105787	0.62666	12.8602	1.70779
2022-11-05 21:15:00	8.7464	0.191269	15.0782	16.2226	7.13177	3.08324	2.06898	0.176229	132.946	3.42189	6.92186	6.8834	0.105789	0.626049	12.8613	1.70784
2022-11-05 21:20:00	8.74816	0.191319	15.1138	16.2192	7.13244	3.08374	2.0694	0.176304	132.953	3.42583	6.92193	6.883	0.10579	0.625438	12.8623	1.70789
2022-11-05 21:25:00	8.74999	0.191369	15.1495	16.2159	7.13312	3.08425	2.06985	0.176377	132.961	3.42966	6.92201	6.88261	0.105791	0.624828	12.8633	1.70793
2022-11-05 21:30:00	8.75189	0.191419	15.1854	16.2127	7.13379	3.08476	2.07032	0.176451	132.969	3.4334	6.9221	6.88223	0.105791	0.624219	12.8644	1.70798
2022-11-05 21:35:00	8.75385	0.191469	15.2214	16.2095	7.13447	3.08527	2.07081	0.176524	132.976	3.43704	6.9222	6.88187	0.105791	0.623611	12.8654	1.70803
2022-11-05 21:40:00	8.75589	0.191518	15.2576	16.2064	7.13515	3.08578	2.0713	0.176596	132.984	3.4406	6.92231	6.88152	0.10579	0.623003	12.8665	1.70807
2022-11-05 21:45:00	8.75798	0.191567	15.294	16.2033	7.13583	3.0863	2.07177	0.176667	132.991	3.44407	6.92242	6.88119	0.105788	0.622396	12.8675	1.70812
2022-11-05 21:50:00	8.76014	0.191616	15.3306	16.2003	7.1365	3.08682	2.07222	0.176739	132.999	3.44746	6.92254	6.88087	0.105786	0.62179	12.8686	1.70817
2022-11-05 21:55:00	8.76235	0.191664	15.3673	16.1973	7.13718	3.08734	2.07262	0.176809	133.007	3.45078	6.92267	6.88056	0.105783	0.621184	12.8697	1.70822
2022-11-05 22:00:00	8.76462	0.191712	15.4042	16.1944	7.13785	3.08787	2.07297	0.176879	133.014	3.45404	6.92281	6.88026	0.10578	0.620579	12.8708	1.70827
2022-11-05 22:05:00	8.76694	0.19176	15.4412	16.1916	7.13852	3.0884	2.07323	0.176949	133.022	3.45724	6.92295	6.87998	0.105776	0.619974	12.8719	1.70831
2022-11-05 22:10:00	8.76931	0.191807	15.4784	16.1888	7.13919	3.08893	2.07341	0.177018	133.03	3.46038	6.9231	6.87971	0.105772	0.619371	12.873	1.70836
2022-11-05 22:15:00	8.77173	0.191854	15.5157	16.1861	7.13985	3.08947	2.07347	0.177087	133.037	3.46346	6.92326	6.87945	0.105767	0.618768	12.8741	1.70841
2022-11-05 22:20:00	8.7742	0.191901	15.5532	16.1834	7.14052	3.09001	2.07341	0.177155	133.045	3.46649	6.92342	6.87921	0.105761	0.618165	12.8752	1.70846
2022-11-05 22:25:00	8.77671	0.191947	15.5908	16.1808	7.14118	3.09055	2.07321	0.177222	133.053	3.46946	6.92359	6.87897	0.105755	0.617564	12.8763	1.70851
2022-11-05 22:30:00	8.77927	0.191993	15.6286	16.1783	7.14183	3.0911	2.07286	0.177289	133.061	3.47238	6.92376	6.87875	0.105748	0.616963	12.8775	1.70855
2022-11-05 22:35:00	8.78187	0.192039	15.6665	16.1758	7.14248	3.09164	2.07234	0.177355	133.068	3.47524	6.92393	6.87854	0.105741	0.616362	12.8786	1.7086
2022-11-05 22:40:00	8.78451	0.192084	15.7046	16.1734	7.14313	3.0922	2.07164	0.177421	133.076	3.47804	6.92411	6.87834	0.105732	0.615763	12.8797	1.70865
2022-11-05 22:45:00	8.78719	0.192129	15.7428	16.171	7.14377	3.09275	2.07076	0.177486	133.084	3.48077	6.92429	6.87815	0.105724	0.615164	12.8809	1.7087
2022-11-05 22:50:00	8.7899	0.192173	15.7812	16.1687	7.1444	3.09331	2.06968	0.177551	133.092	3.48342	6.92448	6.87797	0.105714	0.614566	12.8821	1.70875
2022-11-05 22:55:00	8.79266	0.192217	15.8197	16.1665	7.14503	3.09387	2.0684	0.177615	133.1	3.486	6.92467	6.87781	0.105705	0.613968	12.8832	1.7088
2022-11-05 23:00:00	8.79544	0.192261	15.8583	16.1644	7.14565	3.09443	2.06692	0.177678	133.108	3.4885	6.92486	6.87765	0.105694	0.613371	12.8844	1.70885
2022-11-05 23:05:00	8.79826	0.192305	15.8971	16.1623	7.14626	3.09499	2.06523	0.177741	133.116	3.4909	6.92505	6.87751	0.105683	0.612775	12.8856	1.7089
2022-11-05 23:10:00	8.80111	0.192348	15.936	16.1602	7.14687	3.09556	2.06333	0.177803	133.124	3.4932	6.92525	6.87737	0.105671	0.612179	12.8868	1.70895
2022-11-05 23:15:00	8.80399	0.192391	15.975	16.1583	7.14746	3.09613	2.06121	0.177865	133.132	3.49539	6.92544	6.87725	0.105659	0.611585	12.888	1.709
2022-11-05 23:20:00	8.8069	0.192433	16.0142	16.1564	7.14805	3.09671	2.05888	0.177926	133.14	3.49746	6.92564	6.87715	0.105646	0.61099	12.8892	1.70905
2022-11-05 23:25:00	8.80983	0.192475	16.0534	16.1545	7.14863	3.09728	2.05633	0.177986	133.148	3.49941	6.92583	6.87705	0.105632	0.610397	12.8904	1.7091
2022-11-05 23:30:00	8.8128	0.192517	16.0928	16.1528	7.1492	3.09786	2.05358	0.178046	133.156	3.50121	6.92602	6.87697	0.105618	0.609804	12.8917	1.70916
2022-11-05 23:35:00	8.81579	0.192558	16.1323	16.1511	7.14976	3.09844	2.05061	0.178105	133.164	3.50287	6.92621	6.8769	0.105603	0.609212	12.8929	1.70921
2022-11-05 23:40:00	8.81881	0.192599	16.172	16.1495	7.1503	3.09903	2.04744	0.178164	133.172	3.50436	6.9264	6.87684	0.105587	0.608621	12.8941	1.70926
2022-11-05 23:45:00	8.82186	0.19264	16.2117	16.1479	7.15084	3.09961	2.04407	0.178222	133.181	3.50569	6.92659	6.8768	0.105571	0.60803	12.8954	1.70931
2022-11-05 23:50:00	8.82493	0.19268	16.2515	16.1464	7.15136	3.1002	2.04051	0.178279	133.189	3.50682	6.92677	6.87677	0.105554	0.60744	12.8967	1.70937
2022-11-05 23:55:00	8.82802	0.19272	16.2915	16.145	7.15188	3.1008	2.03675	0.178336	133.197	3.50777	6.92695	6.87675	0.105537	0.606851	12.8979	1.70942
2022-11-06	8.83114	0.192759	16.3316	16.1437	7.15237	3.10139	2.03281	0.178392	133.205	3.5085	6.92713	6.87675	0.105519	0.606262	12.8992	1.70948
2022-11-06 00:05:00	8.83429	0.192798	16.3717	16.1424	7.15286	3.10199	2.0287	0.178448	133.214	3.509	6.9273	6.87677	0.1055	0.605674	12.9005	1.70953
2022-11-06 00:10:00	8.83746	0.192837	16.412	16.1412	7.15333	3.10259	2.02442	0.178503	133.222	3.50927	6.92746	6.8768	0.105481	0.605087	12.9018	1.70959
2022-11-06 00:15:00	8.84065	0.192875	16.4523	16.1401	7.15378	3.10319	2.01998	0.178557	133.231	3.50929	6.92762	6.87684	0.105461	0.6045	12.9031	1.70964
2022-11-06 00:20:00	8.84388	0.192913	16.4928	16.139	7.15422	3.10379	2.0154	0.178611	133.239	3.50904	6.92777	6.87691	0.10544	0.603914	12.9044	1.7097
2022-11-06 00:25:00	8.84712	0.19295	16.5333	16.1381	7.15465	3.1044	2.01068	0.178664	133.247	3.50852	6.92792	6.87699	0.105419	0.603329	12.9057	1.70975
2022-11-06 00:30:00	8.8504	0.192988	16.5739	16.1371	7.15505	3.10501	2.00584	0.178716	133.256	3.5077	6.92806	6.87709	0.105397	0.602744	12.907	1.70981
2022-11-06 00:35:00	8.8537	0.193024	16.6146	16.1363	7.15544	3.10562	2.00089	0.178768	133.265	3.50659	6.92819	6.87721	0.105374	0.60216	12.9083	1.70987
2022-11-06 00:40:00	8.85703	0.193061	16.6554	16.1356	7.15582	3.10623	1.99585	0.178819	133.273	3.50517	6.92831	6.87735	0.105351	0.601577	12.9097	1.70993
2022-11-06 00:45:00	8.86039	0.193097	16.6962	16.1349	7.15617	3.10684	1.99072	0.17887	133.282	3.50344	6.92842	6.8775	0.105327	0.600995	12.911	1.70999
2022-11-06 00:50:00	8.86378	0.193132	16.7372	16.1343	7.15651	3.10746	1.98553	0.17892	133.29	3.5014	6.92852	6.87768	0.105303	0.600413	12.9123	1.71004
2022-11-06 00:55:00	8.86721	0.193167	16.7781	16.1337	7.15683	3.10808	1.98029	0.178969	133.299	3.49904	6.92862	6.87788	0.105277	0.599832	12.9137	1.7101
2022-11-06 01:00:00	8.87067	0.193202	16.8192	16.1333	7.15713	3.1087	1.97502	0.179017	133.308	3.49638	6.9287	6.87809	0.105252	0.599251	12.9151	1.71016
2022-11-06 01:05:00	8.87417	0.193237	16.8603	16.1329	7.15741	3.10933	1.96972	0.179065	133.316	3.49342	6.92878	6.87833	0.105225	0.598672	12.9164	1.71022
2022-11-06 01:10:00	8.8777	0.193271	16.9015	16.1326	7.15767	3.10995	1.96442	0.179113	133.325	3.49019	6.92885	6.87859	0.105198	0.598092	12.9178	1.71028
2022-11-06 01:15:00	8.88128	0.193304	16.9428	16.1324	7.15792	3.11058	1.95912	0.179159	133.334	3.4867	6.9289	6.87887	0.10517	0.597514	12.9192	1.71035
2022-11-06 01:20:00	8.8849	0.193338	16.9841	16.1322	7.15814	3.11121	1.95386	0.179205	133.343	3.48297	6.92895	6.87917	0.105142	0.596936	12.9206	1.71041
2022-11-06 01:25:00	8.88857	0.19337	17.0254	16.1321	7.15835	3.11184	1.94863	0.17925	133.352	3.47905	6.92898	6.8795	0.105113	0.596359	12.922	1.71047
2022-11-06 01:30:00	8.89228	0.193403	17.0668	16.1322	7.15853	3.11247	1.94345	0.179295	133.361	3.47495	6.92901	6.87984	0.105083	0.595783	12.9234	1.71053
2022-11-06 01:35:00	8.89605	0.193435	17.1082	16.1322	7.1587	3.11311	1.93832	0.179339	133.37	3.47072	6.92903	6.88021	0.105053	0.595207	12.9248	1.71059
2022-11-06 01:40:00	8.89987	0.193466	17.1497	16.1324	7.15885	3.11375	1.93327	0.179382	133.379	3.46639	6.92903	6.8806	0.105022	0.594632	12.9262	1.71065
2022-11-06 01:45:00	8.90376	0.193497	17.1912	16.1326	7.15898	3.11439	1.9283	0.179425	133.388	3.46199	6.92903	6.88101	0.10499	0.594058	12.9276	1.71071
2022-11-06 01:50:00	8.9077	0.193528	17.2327	16.133	7.15909	3.11503	1.9234	0.179467	133.397	3.45757	6.92902	6.88144	0.104958	0.593484	12.929	1.71077
2022-11-06 01:55:00	8.91171	0.193558	17.2743	16.1334	7.15919	3.11567	1.91859	0.179508	133.406	3.45316	6.929	6.88189	0.104925	0.592912	12.9305	1.71083
2022-11-06 01:00:00	8.87067	0.193202	16.8192	16.1333	7.15713	3.1087	1.97502	0.179017	133.308	3.49638	6.9287	6.87809	0.105252	0.599251	12.9151	1.71016
2022-11-06 01:05:00	8.87417	0.193237	16.8603	16.1329	7.15741	3.10933	1.96972	0.179065	133.316	3.49342	6.92878	6.87833	0.105225	0.598672	12.9164	1.71022
2022-11-06 01:10:00	8.8777	0.193271	16.9015	16.1326	7.15767	3.10995	1.96442	0.179113	133.325	3.49019	6.92885	6.87859	0.105198	0.598092	12.9178	1.71028
2022-11-06 01:15:00	8.88128	0.193304	16.9428	16.1324	7.15792	3.11058	1.95912	0.179159	133.334	3.4867	6.9289	6.87887	0.10517	0.597514	12.9192	1.71035
2022-11-06 01:20:00	8.8849	0.193338	16.9841	16.1322	7.15814	3.11121	1.95386	0.179205	133.343	3.48297	6.92895	6.87917	0.105142	0.596936	12.9206	1.71041
2022-11-06 01:25:00	8.88857	0.19337	17.0254	16.1321	7.15835	3.11184	1.94863	0.17925	133.352	3.47905	6.92898	6.8795	0.105113	0.596359	12.922	1.71047
2022-11-06 01:30:00	8.89228	0.193403	17.0668	16.1322	7.15853	3.11247	1.94345	0.179295	133.361	3.47495	6.92901	6.87984	0.105083	0.595783	12.9234	1.71053
2022-11-06 01:35:00	8.89605	0.193435	17.1082	16.1322	7.1587	3.11311	1.93832	0.179339	133.37	3.47072	6.92903	6.88021	0.105053	0.595207	12.9248	1.71059
2022-11-06 01:40:00	8.89987	0.193466	17.1497	16.1324	7.15885	3.11375	1.93327	0.179382	133.379	3.46639	6.92903	6.8806	0.105022	0.594632	12.9262	1.71065
2022-11-06 01:45:00	8.90376	0.193497	17.1912	16.1326	7.15898	3.11439	1.9283	0.179425	133.388	3.46199	6.92903	6.88101	0.10499	0.594058	12.9276	1.71071
2022-11-06 01:50:00	8.9077	0.193528	17.2327	16.133	7.15909	3.11503	1.9234	0.179467	133.397	3.45757	6.92902	6.88144	0.104958	0.593484	12.929	1.71077
2022-11-06 01:55:00	8.91171	0.193558	17.2743	16.1334	7.15919	3.11567	1.91859	0.179508	133.406	3.45316	6.929	6.88189	0.104925	0.592912	12.9305	1.71083
2022-11-06 02:00:00	8.91579	0.193588	17.3159	16.1338	7.15926	3.11631	1.91388	0.179548	133.415	3.44878	6.92897	6.88237	0.104891	0.592339	12.9319	1.71089
2022-11-06 02:05:00	8.91995	0.193618	17.3575	16.1344	7.15932	3.11696	1.90925	0.179588	133.424	3.44446	6.92893	6.88286	0.104857	0.591768	12.9334	1.71095
2022-11-06 02:10:00	8.92418	0.193647	17.3991	16.135	7.15936	3.11761	1.90472	0.179628	133.433	3.44023	6.92889	6.88338	0.104822	0.591197	12.9348	1.71101
2022-11-06 02:15:00	8.92849	0.193676	17.4408	16.1357	7.15939	3.11825	1.90028	0.179666	133.442	3.4361	6.92883	6.88392	0.104786	0.590627	12.9363	1.71107
2022-11-06 02:20:00	8.93289	0.193704	17.4824	16.1365	7.15939	3.1189	1.89594	0.179704	133.451	3.4321	6.92878	6.88447	0.10475	0.590057	12.9377	1.71113
2022-11-06 02:25:00	8.93737	0.193732	17.5241	16.1374	7.15939	3.11956	1.89168	0.179741	133.461	3.42823	6.92871	6.88505	0.104713	0.589488	12.9392	1.71119
2022-11-06 02:30:00	8.94196	0.193759	17.5657	16.1384	7.15936	3.12021	1.88751	0.179778	133.47	3.4245	6.92864	6.88565	0.104675	0.58892	12.9407	1.71124
2022-11-06 02:35:00	8.94664	0.193786	17.6074	16.1394	7.15933	3.12086	1.88343	0.179814	133.479	3.42092	6.92856	6.88627	0.104637	0.588353	12.9422	1.7113
2022-11-06 02:40:00	8.95142	0.193812	17.6491	16.1405	7.15927	3.12152	1.87942	0.179849	133.488	3.41749	6.92848	6.88691	0.104598	0.587786	12.9437	1.71136
2022-11-06 02:45:00	8.95631	0.193838	17.6907	16.1417	7.15921	3.12218	1.8755	0.179883	133.498	3.41421	6.92839	6.88757	0.104559	0.58722	12.9452	1.71141
2022-11-06 02:50:00	8.96131	0.193864	17.7323	16.143	7.15913	3.12284	1.87166	0.179917	133.507	3.41109	6.9283	6.88825	0.104519	0.586654	12.9467	1.71147
2022-11-06 02:55:00	8.96642	0.193889	17.7739	16.1443	7.15904	3.1235	1.86789	0.17995	133.517	3.40812	6.92821	6.88895	0.104478	0.58609	12.9482	1.71152
2022-11-06 03:00:00	8.97166	0.193914	17.8155	16.1458	7.15893	3.12416	1.86419	0.179983	133.526	3.4053	6.92811	6.88967	0.104436	0.585526	12.9497	1.71158
2022-11-06 03:05:00	8.97702	0.193938	17.8571	16.1473	7.15881	3.12482	1.86056	0.180014	133.535	3.40263	6.92802	6.89041	0.104394	0.584962	12.9512	1.71163
2022-11-06 03:10:00	8.98251	0.193962	17.8986	16.1489	7.15868	3.12548	1.857	0.180045	133.545	3.4001	6.92791	6.89117	0.104352	0.5844	12.9527	1.71168
2022-11-06 03:15:00	8.98813	0.193986	17.9401	16.1506	7.15854	3.12615	1.8535	0.180076	133.554	3.39771	6.92781	6.89195	0.104308	0.583838	12.9542	1.71174
2022-11-06 03:20:00	8.99389	0.194009	17.9816	16.1523	7.15839	3.12682	1.85007	0.180105	133.564	3.39546	6.92771	6.89275	0.104264	0.583276	12.9558	1.71179
2022-11-06 03:25:00	8.99979	0.194031	18.023	16.1542	7.15823	3.12748	1.84669	0.180134	133.573	3.39333	6.9276	6.89357	0.104219	0.582716	12.9573	1.71184
2022-11-06 03:30:00	9.00583	0.194053	18.0644	16.1561	7.15805	3.12815	1.84338	0.180163	133.583	3.39134	6.9275	6.89441	0.104174	0.582156	12.9588	1.71189
2022-11-06 03:35:00	9.01203	0.194075	18.1057	16.1581	7.15787	3.12882	1.84012	0.18019	133.593	3.38946	6.92739	6.89527	0.104128	0.581596	12.9604	1.71194
2022-11-06 03:40:00	9.01837	0.194096	18.147	16.1602	7.15767	3.12949	1.83691	0.180217	133.602	3.3877	6.92729	6.89615	0.104082	0.581038	12.9619	1.71199
2022-11-06 03:45:00	9.02488	0.194117	18.1882	16.1623	7.15747	3.13016	1.83376	0.180244	133.612	3.38605	6.92719	6.89705	0.104034	0.58048	12.9635	1.71205
2022-11-06 03:50:00	9.03155	0.194137	18.2294	16.1646	7.15725	3.13083	1.83066	0.180269	133.621	3.3845	6.92708	6.89798	0.103987	0.579922	12.965	1.7121
2022-11-06 03:55:00	9.03839	0.194157	18.2704	16.1669	7.15703	3.1315	1.82762	0.180294	133.631	3.38305	6.92698	6.89892	0.103938	0.579366	12.9666	1.71215
2022-11-06 04:00:00	9.04539	0.194176	18.3115	16.1693	7.15679	3.13218	1.82462	0.180318	133.641	3.3817	6.92688	6.89989	0.103889	0.57881	12.9681	1.7122
2022-11-06 04:05:00	9.05257	0.194195	18.3524	16.1717	7.15655	3.13285	1.82167	0.180342	133.65	3.38043	6.92679	6.90088	0.103839	0.578255	12.9697	1.71225
2022-11-06 04:10:00	9.05992	0.194213	18.3933	16.1743	7.15629	3.13353	1.81877	0.180365	133.66	3.37923	6.92669	6.9019	0.103789	0.5777	12.9713	1.7123
2022-11-06 04:15:00	9.06746	0.194231	18.4341	16.1769	7.15603	3.1342	1.81592	0.180387	133.67	3.37811	6.9266	6.90294	0.103738	0.577146	12.9729	1.71234
2022-11-06 04:20:00	9.07518	0.194248	18.4748	16.1796	7.15575	3.13488	1.81311	0.180408	133.68	3.37705	6.92651	6.904	0.103686	0.576593	12.9744	1.71239
2022-11-06 04:25:00	9.08309	0.194265	18.5154	16.1824	7.15546	3.13556	1.81034	0.180429	133.689	3.37605	6.92642	6.90509	0.103634	0.576041	12.976	1.71244
2022-11-06 04:30:00	9.09119	0.194282	18.5559	16.1853	7.15517	3.13623	1.80762	0.180449	133.699	3.37508	6.92634	6.9062	0.103581	0.575489	12.9776	1.71249
2022-11-06 04:35:00	9.09949	0.194298	18.5963	16.1883	7.15486	3.13691	1.80494	0.180469	133.709	3.37415	6.92626	6.90734	0.103528	0.574938	12.9792	1.71254
2022-11-06 04:40:00	9.10798	0.194313	18.6367	16.1913	7.15454	3.13759	1.8023	0.180488	133.719	3.37324	6.92618	6.90851	0.103474	0.574387	12.9808	1.71259
2022-11-06 04:45:00	9.11668	0.194328	18.6769	16.1944	7.15421	3.13827	1.7997	0.180506	133.728	3.37234	6.92611	6.9097	0.103419	0.573837	12.9823	1.71264
2022-11-06 04:50:00	9.12558	0.194343	18.717	16.1976	7.15387	3.13895	1.79714	0.180523	133.738	3.37144	6.92604	6.91093	0.103364	0.573288	12.9839	1.71268
2022-11-06 04:55:00	9.13468	0.194357	18.757	16.2008	7.15352	3.13962	1.79462	0.18054	133.748	3.37053	6.92597	6.91218	0.103308	0.57274	12.9855	1.71273
2022-11-06 05:00:00	9.144	0.19437	18.7969	16.2042	7.15316	3.1403	1.79213	0.180556	133.758	3.36959	6.92591	6.91346	0.103251	0.572192	12.9871	1.71278
2022-11-06 05:05:00	9.15353	0.194383	18.8366	16.2076	7.15278	3.14098	1.78968	0.180571	133.768	3.36861	6.92585	6.91477	0.103194	0.571645	12.9887	1.71283
2022-11-06 05:10:00	9.16327	0.194396	18.8763	16.211	7.15239	3.14166	1.78726	0.180586	133.778	3.36758	6.9258	6.91611	0.103137	0.571098	12.9903	1.71287
2022-11-06 05:15:00	9.17323	0.194408	18.9158	16.2146	7.15199	3.14234	1.78487	0.1806	133.788	3.36648	6.92575	6.91749	0.103078	0.570553	12.9919	1.71292
2022-11-06 05:20:00	9.18341	0.19442	18.9551	16.2182	7.15158	3.14303	1.78251	0.180613	133.797	3.36531	6.9257	6.9189	0.103019	0.570007	12.9935	1.71297
2022-11-06 05:25:00	9.19381	0.194431	18.9944	16.222	7.15115	3.14371	1.78018	0.180626	133.807	3.36405	6.92566	6.92034	0.10296	0.569463	12.9951	1.71302
2022-11-06 05:30:00	9.20443	0.194441	19.0334	16.2257	7.15071	3.14439	1.77788	0.180638	133.817	3.36269	6.92562	6.92182	0.1029	0.568919	12.9967	1.71306
2022-11-06 05:35:00	9.21528	0.194451	19.0724	16.2296	7.15025	3.14507	1.7756	0.18065	133.827	3.36122	6.92558	6.92333	0.102839	0.568376	12.9983	1.71311
2022-11-06 05:40:00	9.22636	0.194461	19.1112	16.2335	7.14978	3.14575	1.77335	0.18066	133.837	3.35964	6.92555	6.92488	0.102778	0.567834	12.9999	1.71316
2022-11-06 05:45:00	9.23766	0.19447	19.1498	16.2375	7.14929	3.14643	1.77112	0.180671	133.847	3.35793	6.92553	6.92646	0.102716	0.567292	13.0015	1.71321
2022-11-06 05:50:00	9.24918	0.194478	19.1883	16.2416	7.14878	3.14711	1.76891	0.18068	133.857	3.3561	6.9255	6.92808	0.102654	0.566751	13.0031	1.71325
2022-11-06 05:55:00	9.26094	0.194486	19.2266	16.2458	7.14826	3.14779	1.76671	0.180689	133.867	3.35414	6.92548	6.92974	0.102591	0.566211	13.0047	1.7133
2022-11-06 06:00:00	9.27292	0.194494	19.2648	16.25	7.14772	3.14847	1.76454	0.180697	133.877	3.35205	6.92547	6.93145	0.102527	0.565671	13.0063	1.71335
2022-11-06 06:05:00	9.28514	0.194501	19.3028	16.2543	7.14717	3.14915	1.76238	0.180704	133.886	3.34983	6.92545	6.93319	0.102463	0.565132	13.0079	1.71339
2022-11-06 06:10:00	9.29758	0.194507	19.3406	16.2586	7.1466	3.14983	1.76023	0.180711	133.896	3.34751	6.92544	6.93497	0.102398	0.564593	13.0095	1.71344
2022-11-06 06:15:00	9.31024	0.194513	19.3783	16.263	7.146	3.15051	1.75809	0.180717	133.906	3.34507	6.92544	6.93679	0.102333	0.564056	13.0111	1.71349
2022-11-06 06:20:00	9.32313	0.194519	19.4157	16.2675	7.14539	3.15119	1.75595	0.180723	133.916	3.34255	6.92543	6.93866	0.102267	0.563519	13.0127	1.71354
2022-11-06 06:25:00	9.33625	0.194524	19.453	16.2721	7.14476	3.15187	1.75383	0.180728	133.926	3.33997	6.92543	6.94057	0.102201	0.562982	13.0143	1.71358
2022-11-06 06:30:00	9.34959	0.194528	19.4901	16.2767	7.14411	3.15254	1.75171	0.180732	133.936	3.33734	6.92543	6.94253	0.102134	0.562447	13.0159	1.71363
2022-11-06 06:35:00	9.36314	0.194532	19.527	16.2814	7.14344	3.15322	1.74959	0.180736	133.946	3.33471	6.92544	6.94452	0.102067	0.561912	13.0175	1.71368
2022-11-06 06:40:00	9.37692	0.194535	19.5637	16.2862	7.14275	3.1539	1.74748	0.180739	133.956	3.33211	6.92544	6.94657	0.101999	0.561377	13.0191	1.71372
2022-11-06 06:45:00	9.3909	0.194538	19.6002	16.291	7.14203	3.15458	1.74537	0.180741	133.966	3.32958	6.92545	6.94866	0.10193	0.560843	13.0207	1.71377
2022-11-06 06:50:00	9.4051	0.19454	19.6366	16.2959	7.1413	3.15525	1.74327	0.180743	133.976	3.32718	6.92545	6.9508	0.101861	0.56031	13.0223	1.71382
2022-11-06 06:55:00	9.4195	0.194542	19.6727	16.3009	7.14054	3.15593	1.74119	0.180744	133.986	3.32496	6.92546	6.95298	0.101791	0.559778	13.0239	1.71387
2022-11-06 07:00:00	9.43409	0.194543	19.7086	16.3059	7.13976	3.1566	1.73911	0.180745	133.996	3.32298	6.92547	6.95522	0.101721	0.559246	13.0255	1.71391
2022-11-06 07:05:00	9.44889	0.194543	19.7443	16.311	7.13896	3.15728	1.73706	0.180745	134.005	3.32132	6.92548	6.9575	0.101651	0.558715	13.027	1.71396
2022-11-06 07:10:00	9.46387	0.194543	19.7797	16.3161	7.13813	3.15795	1.73503	0.180744	134.015	3.32004	6.92549	6.95983	0.101579	0.558185	13.0286	1.71401
2022-11-06 07:15:00	9.47903	0.194543	19.815	16.3213	7.13729	3.15862	1.73304	0.180742	134.025	3.31923	6.9255	6.9622	0.101508	0.557655	13.0302	1.71405
2022-11-06 07:20:00	9.49437	0.194542	19.85	16.3266	7.13641	3.15929	1.7311	0.180741	134.035	3.31897	6.92551	6.96463	0.101435	0.557126	13.0318	1.7141
2022-11-06 07:25:00	9.50988	0.19454	19.8848	16.3319	7.13552	3.15996	1.72922	0.180738	134.045	3.31936	6.92552	6.96711	0.101363	0.556598	13.0333	1.71415
2022-11-06 07:30:00	9.52554	0.194538	19.9194	16.3373	7.1346	3.16063	1.72741	0.180735	134.055	3.32048	6.92552	6.96963	0.101289	0.55607	13.0349	1.71419
2022-11-06 07:35:00	9.54135	0.194486	19.9392	16.3404	7.13366	3.1613	1.72571	0.180731	134.065	3.32243	6.92553	6.97221	0.101314	0.555869	13.0374	1.71424
2022-11-06 07:40:00	9.55731	0.194434	19.9587	16.3435	7.13269	3.16197	1.72412	0.180727	134.075	3.32531	6.92553	6.97483	0.101339	0.55567	13.0399	1.71429
2022-11-06 07:45:00	9.57339	0.194382	19.978	16.3466	7.1317	3.16264	1.72266	0.180722	134.085	3.32922	6.92553	6.9775	0.101362	0.55547	13.0423	1.71434
2022-11-06 07:50:00	9.5896	0.194329	19.997	16.3499	7.13069	3.1633	1.72136	0.180716	134.095	3.33426	6.92553	6.98022	0.101386	0.555272	13.0448	1.71438
2022-11-06 07:55:00	9.60592	0.194275	20.0158	16.3531	7.12965	3.16397	1.72025	0.18071	134.104	3.34052	6.92552	6.98299	0.101409	0.555074	13.0473	1.71443
2022-11-06 08:00:00	9.62233	0.194221	20.0344	16.3565	7.12859	3.16463	1.71935	0.180704	134.114	3.34811	6.92551	6.98581	0.101431	0.554877	13.0497	1.71448
2022-11-06 08:05:00	9.63884	0.194166	20.0527	16.3599	7.12751	3.16529	1.71868	0.180697	134.124	3.3571	6.92549	6.98868	0.101453	0.55468	13.0522	1.71452
2022-11-06 08:10:00	9.65542	0.194111	20.0707	16.3633	7.1264	3.16595	1.71827	0.180689	134.134	3.36758	6.92548	6.99159	0.101474	0.554484	13.0547	1.71457
2022-11-06 08:15:00	9.67206	0.194055	20.0885	16.3668	7.12528	3.16661	1.71816	0.18068	134.144	3.37964	6.92545	6.99455	0.101495	0.554289	13.0571	1.71462
2022-11-06 08:20:00	9.68875	0.193998	20.106	16.3703	7.12413	3.16727	1.71836	0.180671	134.154	3.39335	6.92542	6.99755	0.101516	0.554094	13.0595	1.71467
2022-11-06 08:25:00	9.70548	0.193941	20.1233	16.3739	7.12296	3.16793	1.71889	0.180662	134.164	3.40876	6.92539	7.0006	0.101536	0.5539	13.062	1.71471
2022-11-06 08:30:00	9.72223	0.193883	20.1403	16.3775	7.12178	3.16858	1.71979	0.180652	134.173	3.42592	6.92535	7.00369	0.101555	0.553707	13.0644	1.71476
2022-11-06 08:35:00	9.73899	0.193825	20.157	16.3812	7.12057	3.16924	1.72107	0.180641	134.183	3.44488	6.9253	7.00683	0.101575	0.553514	13.0668	1.71481
2022-11-06 08:40:00	9.75574	0.193766	20.1735	16.3849	7.11934	3.16989	1.72275	0.18063	134.193	3.46566	6.92525	7.01	0.101593	0.553323	13.0692	1.71485
2022-11-06 08:45:00	9.77248	0.193707	20.1897	16.3887	7.1181	3.17054	1.72484	0.180619	134.203	3.48828	6.92519	7.01322	0.101612	0.553131	13.0717	1.7149
2022-11-06 08:50:00	9.78918	0.193647	20.2056	16.3925	7.11684	3.17119	1.72735	0.180606	134.213	3.51274	6.92513	7.01647	0.101629	0.552941	13.074	1.71495
2022-11-06 08:55:00	9.80583	0.193586	20.2212	16.3963	7.11556	3.17184	1.73029	0.180594	134.222	3.53902	6.92506	7.01976	0.101647	0.552751	13.0764	1.715
2022-11-06 09:00:00	9.82242	0.193525	20.2366	16.4002	7.11427	3.17248	1.73366	0.18058	134.232	3.56709	6.92498	7.02309	0.101664	0.552561	13.0788	1.71504
2022-11-06 09:05:00	9.83893	0.193463	20.2516	16.4042	7.11297	3.17313	1.73746	0.180566	134.242	3.59691	6.92489	7.02645	0.10168	0.552373	13.0812	1.71509
2022-11-06 09:10:00	9.85535	0.193401	20.2664	16.4081	7.11165	3.17377	1.74166	0.180552	134.252	3.62842	6.9248	7.02984	0.101696	0.552185	13.0836	1.71514
2022-11-06 09:15:00	9.87166	0.193338	20.2809	16.4121	7.11033	3.17441	1.74627	0.180537	134.262	3.66155	6.92469	7.03326	0.101712	0.551998	13.0859	1.71518
2022-11-06 09:20:00	9.88785	0.193274	20.2951	16.4162	7.10899	3.17505	1.75127	0.180522	134.271	3.69621	6.92459	7.03671	0.101727	0.551811	13.0883	1.71523
2022-11-06 09:25:00	9.9039	0.19321	20.309	16.4203	7.10764	3.17569	1.75662	0.180506	134.281	3.7323	6.92447	7.04019	0.101742	0.551625	13.0906	1.71528
2022-11-06 09:30:00	9.91979	0.193145	20.3226	16.4244	7.10629	3.17632	1.7623	0.18049	134.291	3.76972	6.92434	7.04369	0.101756	0.55144	13.0929	1.71533
2022-11-06 09:35:00	9.93552	0.193079	20.336	16.4285	7.10493	3.17695	1.76828	0.180473	134.301	3.80832	6.92421	7.04721	0.10177	0.551255	13.0952	1.71537
2022-11-06 09:40:00	9.95106	0.193013	20.349	16.4327	7.10357	3.17759	1.77452	0.180456	134.311	3.84799	6.92407	7.05075	0.101784	0.551071	13.0975	1.71542
2022-11-06 09:45:00	9.9664	0.192947	20.3617	16.4369	7.1022	3.17821	1.78097	0.180438	134.32	3.88859	6.92393	7.05431	0.101797	0.550888	13.0998	1.71547
2022-11-06 09:50:00	9.98153	0.19288	20.3741	16.4412	7.10083	3.17884	1.78761	0.180419	134.33	3.92995	6.92377	7.05788	0.10181	0.550705	13.1021	1.71551
2022-11-06 09:55:00	9.99644	0.192812	20.3862	16.4454	7.09946	3.17947	1.79438	0.180401	134.34	3.97194	6.92361	7.06146	0.101822	0.550523	13.1044	1.71556
2022-11-06 10:00:00	10.0111	0.192743	20.398	16.4497	7.09809	3.18009	1.80123	0.180381	134.35	4.01439	6.92344	7.06505	0.101834	0.550342	13.1067	1.71561
2022-11-06 10:05:00	10.0255	0.192674	20.4095	16.4541	7.09672	3.18071	1.80812	0.180362	134.359	4.05716	6.92326	7.06865	0.101846	0.550161	13.1089	1.71565
2022-11-06 10:10:00	10.0397	0.192604	20.4207	16.4584	7.09536	3.18133	1.815	0.180341	134.369	4.10007	6.92307	7.07225	0.101857	0.549981	13.1112	1.7157
2022-11-06 10:15:00	10.0535	0.192534	20.4316	16.4628	7.094	3.18194	1.82182	0.180321	134.379	4.14297	6.92288	7.07585	0.101868	0.549802	13.1134	1.71575
2022-11-06 10:20:00	10.0671	0.192463	20.4421	16.4672	7.09265	3.18256	1.82853	0.1803	134.389	4.18573	6.92268	7.07944	0.101879	0.549623	13.1156	1.7158
2022-11-06 10:25:00	10.0803	0.192392	20.4524	16.4716	7.09131	3.18317	1.83509	0.180278	134.399	4.22818	6.92247	7.08304	0.101889	0.549445	13.1178	1.71584
2022-11-06 10:30:00	10.0933	0.192319	20.4623	16.4761	7.08998	3.18378	1.84145	0.180256	134.408	4.2702	6.92226	7.08662	0.101899	0.549268	13.12	1.71589
2022-11-06 10:35:00	10.1059	0.192247	20.4719	16.4805	7.08866	3.18438	1.84758	0.180233	134.418	4.31165	6.92204	7.09019	0.101909	0.549091	13.1222	1.71594
2022-11-06 10:40:00	10.1181	0.192173	20.4812	16.485	7.08735	3.18499	1.85342	0.180211	134.428	4.35242	6.92182	7.09374	0.101918	0.548915	13.1244	1.71598
2022-11-06 10:45:00	10.13	0.192099	20.4901	16.4895	7.08606	3.18559	1.85896	0.180187	134.438	4.39239	6.92158	7.09728	0.101927	0.54874	13.1265	1.71603
2022-11-06 10:50:00	10.1416	0.192024	20.4987	16.494	7.08478	3.18619	1.86415	0.180163	134.448	4.43148	6.92135	7.10079	0.101935	0.548565	13.1286	1.71608
2022-11-06 10:55:00	10.1528	0.191949	20.5071	16.4985	7.08352	3.18678	1.86898	0.180139	134.457	4.46961	6.9211	7.10428	0.101943	0.548391	13.1308	1.71613
2022-11-06 11:00:00	10.1635	0.191873	20.515	16.5031	7.08228	3.18738	1.8734	0.180115	134.467	4.5067	6.92086	7.10774	0.101951	0.548217	13.1329	1.71617
2022-11-06 11:05:00	10.1739	0.191797	20.5227	16.5076	7.08106	3.18797	1.87741	0.18009	134.477	4.5427	6.9206	7.11117	0.101959	0.548045	13.135	1.71622
2022-11-06 11:10:00	10.1839	0.191719	20.53	16.5122	7.07986	3.18856	1.88099	0.180064	134.487	4.57758	6.92034	7.11456	0.101966	0.547873	13.1371	1.71627
2022-11-06 11:15:00	10.1935	0.191641	20.537	16.5167	7.07868	3.18914	1.88412	0.180038	134.497	4.6113	6.92008	7.11791	0.101973	0.547701	13.1391	1.71631
2022-11-06 11:20:00	10.2026	0.191563	20.5437	16.5213	7.07752	3.18972	1.88681	0.180012	134.507	4.64385	6.91981	7.12122	0.10198	0.547531	13.1412	1.71636
2022-11-06 11:25:00	10.2113	0.191484	20.55	16.5259	7.0764	3.1903	1.88903	0.179986	134.517	4.67522	6.91954	7.12448	0.101986	0.547361	13.1432	1.71641
2022-11-06 11:30:00	10.2196	0.191404	20.556	16.5305	7.07529	3.19088	1.89079	0.179959	134.526	4.70544	6.91926	7.1277	0.101992	0.547191	13.1452	1.71646
2022-11-06 11:35:00	10.2275	0.191324	20.5616	16.5351	7.07422	3.19145	1.8921	0.179931	134.536	4.73451	6.91899	7.13085	0.101998	0.547023	13.1472	1.7165
2022-11-06 11:40:00	10.2349	0.191243	20.567	16.5396	7.07317	3.19202	1.89296	0.179903	134.546	4.76247	6.9187	7.13396	0.102003	0.546855	13.1492	1.71655
2022-11-06 11:45:00	10.2418	0.191161	20.572	16.5442	7.07216	3.19259	1.89337	0.179875	134.556	4.78935	6.91842	7.137	0.102009	0.546687	13.1512	1.7166
2022-11-06 11:50:00	10.2483	0.191079	20.5766	16.5488	7.07118	3.19316	1.89335	0.179847	134.566	4.81518	6.91813	7.13997	0.102013	0.546521	13.1532	1.71664
2022-11-06 11:55:00	10.2543	0.190996	20.5809	16.5534	7.07022	3.19372	1.8929	0.179818	134.576	4.84003	6.91784	7.14288	0.102018	0.546354	13.1551	1.71669
2022-11-06 12:00:00	10.2599	0.190912	20.5849	16.558	7.0693	3.19428	1.89205	0.179789	134.586	4.86392	6.91754	7.14572	0.102023	0.546189	13.157	1.71674
2022-11-06 12:05:00	10.2649	0.190828	20.5886	16.5626	7.06842	3.19483	1.89081	0.179759	134.596	4.88692	6.91725	7.14848	0.102027	0.546024	13.1589	1.71678
2022-11-06 12:10:00	10.2695	0.190743	20.5919	16.5671	7.06757	3.19538	1.88918	0.179729	134.606	4.90906	6.91695	7.15117	0.102031	0.54586	13.1608	1.71683
2022-11-06 12:15:00	10.2737	0.190657	20.5948	16.5717	7.06675	3.19593	1.8872	0.179699	134.616	4.93039	6.91665	7.15377	0.102034	0.545697	13.1627	1.71688
2022-11-06 12:20:00	10.2773	0.190571	20.5974	16.5763	7.06598	3.19648	1.88487	0.179668	134.626	4.95095	6.91635	7.15629	0.102038	0.545534	13.1646	1.71693
2022-11-06 12:25:00	10.2805	0.190484	20.5997	16.5808	7.06524	3.19702	1.88222	0.179638	134.637	4.97077	6.91604	7.15873	0.102041	0.545372	13.1664	1.71697
2022-11-06 12:30:00	10.2833	0.190397	20.6017	16.5853	7.06454	3.19756	1.87926	0.179606	134.647	4.98988	6.91574	7.16107	0.102044	0.545211	13.1682	1.71702
2022-11-06 12:35:00	10.2855	0.190308	20.6033	16.5898	7.06387	3.19809	1.876	0.179575	134.657	5.00829	6.91543	7.16332	0.102046	0.54505	13.17	1.71707
2022-11-06 12:40:00	10.2873	0.19022	20.6045	16.5944	7.06325	3.19863	1.87247	0.179543	134.667	5.02601	6.91513	7.16547	0.102049	0.544891	13.1718	1.71711
2022-11-06 12:45:00	10.2885	0.19013	20.6055	16.5988	7.06267	3.19915	1.86868	0.179511	134.677	5.04304	6.91482	7.16752	0.102051	0.544731	13.1736	1.71716
2022-11-06 12:50:00	10.2894	0.19004	20.606	16.6033	7.06212	3.19968	1.86465	0.179478	134.688	5.05937	6.91451	7.16947	0.102053	0.544573	13.1753	1.71721
2022-11-06 12:55:00	10.2897	0.189949	20.6063	16.6078	7.06162	3.2002	1.86038	0.179446	134.698	5.07498	6.91421	7.17132	0.102055	0.544415	13.177	1.71726
2022-11-06 13:00:00	10.2896	0.189858	20.6062	16.6122	7.06116	3.20072	1.8559	0.179412	134.708	5.08984	6.9139	7.17306	0.102056	0.544257	13.1787	1.7173
2022-11-06 13:05:00	10.289	0.189766	20.6057	16.6166	7.06075	3.20123	1.8512	0.179379	134.719	5.1039	6.91359	7.17469	0.102058	0.544101	13.1804	1.71735
2022-11-06 13:10:00	10.288	0.189673	20.605	16.621	7.06037	3.20174	1.84631	0.179345	134.729	5.11711	6.91328	7.17621	0.102059	0.543945	13.1821	1.7174
2022-11-06 13:15:00	10.2866	0.18958	20.6038	16.6254	7.06004	3.20225	1.84122	0.179312	134.74	5.12942	6.91297	7.17762	0.10206	0.54379	13.1837	1.71744
2022-11-06 13:20:00	10.2846	0.189486	20.6024	16.6297	7.05975	3.20275	1.83595	0.179277	134.75	5.14077	6.91266	7.17891	0.102061	0.543635	13.1853	1.71749
2022-11-06 13:25:00	10.2823	0.189391	20.6006	16.634	7.0595	3.20325	1.83051	0.179243	134.761	5.15107	6.91236	7.18008	0.102061	0.543481	13.1869	1.71754
2022-11-06 13:30:00	10.2795	0.189296	20.5984	16.6383	7.0593	3.20375	1.82489	0.179208	134.771	5.16025	6.91205	7.18114	0.102062	0.543328	13.1885	1.71759
2022-11-06 13:35:00	10.2763	0.1892	20.5959	16.6425	7.05914	3.20424	1.8191	0.179173	134.782	5.16822	6.91174	7.18208	0.102062	0.543175	13.1901	1.71763
2022-11-06 13:40:00	10.2727	0.189103	20.5931	16.6467	7.05903	3.20472	1.81314	0.179138	134.793	5.17492	6.91144	7.1829	0.102062	0.543024	13.1916	1.71768
2022-11-06 13:45:00	10.2687	0.189006	20.59	16.6509	7.05895	3.20521	1.80702	0.179102	134.804	5.18024	6.91113	7.1836	0.102062	0.542872	13.1932	1.71773
2022-11-06 13:50:00	10.2643	0.188908	20.5865	16.6551	7.05892	3.20569	1.80073	0.179067	134.814	5.18411	6.91082	7.18418	0.102062	0.542722	13.1946	1.71777
2022-11-06 13:55:00	10.2596	0.188809	20.5826	16.6592	7.05894	3.20616	1.79428	0.179031	134.825	5.18644	6.91052	7.18463	0.102061	0.542572	13.1961	1.71782
2022-11-06 14:00:00	10.2544	0.18871	20.5785	16.6633	7.05899	3.20664	1.78766	0.178995	134.836	5.18716	6.91022	7.18497	0.102061	0.542423	13.1976	1.71787
2022-11-06 14:05:00	10.2489	0.18861	20.574	16.6673	7.05909	3.2071	1.78087	0.178958	134.847	5.18619	6.90991	7.18518	0.10206	0.542275	13.199	1.71792
2022-11-06 14:10:00	10.243	0.188509	20.5691	16.6713	7.05924	3.20757	1.77392	0.178922	134.858	5.18346	6.90961	7.18527	0.102059	0.542127	13.2004	1.71796
2022-11-06 14:15:00	10.2369	0.188408	20.564	16.6753	7.05942	3.20802	1.76681	0.178885	134.869	5.17891	6.90931	7.18523	0.102058	0.54198	13.2018	1.71801
2022-11-06 14:20:00	10.2303	0.188306	20.5585	16.6792	7.05965	3.20848	1.75953	0.178848	134.881	5.17248	6.90901	7.18508	0.102057	0.541834	13.2032	1.71806
2022-11-06 14:25:00	10.2235	0.188204	20.5526	16.6831	7.05991	3.20893	1.75208	0.17881	134.892	5.16413	6.90872	7.18481	0.102056	0.541688	13.2045	1.7181
2022-11-06 14:30:00	10.2164	0.1881	20.5464	16.6869	7.06022	3.20938	1.74446	0.178773	134.903	5.15382	6.90842	7.18442	0.102055	0.541543	13.2058	1.71815
2022-11-06 14:35:00	10.209	0.187996	20.5399	16.6907	7.06057	3.20982	1.73668	0.178735	134.915	5.14151	6.90812	7.18391	0.102053	0.541399	13.2071	1.7182
2022-11-06 14:40:00	10.2013	0.187892	20.5331	16.6944	7.06096	3.21026	1.72874	0.178697	134.926	5.12719	6.90783	7.18328	0.102051	0.541255	13.2084	1.71824
2022-11-06 14:45:00	10.1934	0.187787	20.526	16.6981	7.06139	3.21069	1.72064	0.178659	134.938	5.11084	6.90754	7.18254	0.10205	0.541112	13.2097	1.71829
2022-11-06 14:50:00	10.1853	0.187681	20.5185	16.7017	7.06185	3.21112	1.71238	0.178621	134.949	5.09246	6.90725	7.18169	0.102048	0.54097	13.2109	1.71834
2022-11-06 14:55:00	10.1769	0.187574	20.5107	16.7053	7.06236	3.21154	1.70397	0.178582	134.961	5.07206	6.90696	7.18073	0.102046	0.540828	13.2121	1.71839
2022-11-06 15:00:00	10.1683	0.187467	20.5026	16.7088	7.0629	3.21196	1.69542	0.178544	134.973	5.04965	6.90667	7.17966	0.102044	0.540688	13.2133	1.71843
2022-11-06 15:05:00	10.1595	0.187359	20.4941	16.7123	7.06348	3.21238	1.68673	0.178505	134.984	5.02525	6.90638	7.17849	0.102042	0.540548	13.2144	1.71848
2022-11-06 15:10:00	10.1506	0.187251	20.4853	16.7157	7.06409	3.21279	1.67792	0.178466	134.996	4.9989	6.9061	7.17721	0.10204	0.540408	13.2155	1.71853
2022-11-06 15:15:00	10.1415	0.187142	20.4762	16.7191	7.06474	3.2132	1.66898	0.178427	135.008	4.97064	6.90582	7.17583	0.102037	0.540269	13.2167	1.71857
2022-11-06 15:20:00	10.1322	0.187032	20.4668	16.7224	7.06542	3.2136	1.65994	0.178388	135.021	4.94051	6.90554	7.17436	0.102035	0.540131	13.2177	1.71862
2022-11-06 15:25:00	10.1228	0.186922	20.4571	16.7256	7.06614	3.214	1.6508	0.178348	135.033	4.90857	6.90526	7.17279	0.102032	0.539994	13.2188	1.71867
2022-11-06 15:30:00	10.1133	0.186811	20.447	16.7288	7.06688	3.21439	1.64157	0.178309	135.045	4.87487	6.90498	7.17113	0.10203	0.539858	13.2198	1.71872
2022-11-06 15:35:00	10.1037	0.186699	20.4367	16.7319	7.06766	3.21478	1.63228	0.178269	135.057	4.83949	6.90471	7.16939	0.102027	0.539722	13.2208	1.71876
2022-11-06 15:40:00	10.094	0.186587	20.426	16.735	7.06847	3.21516	1.62293	0.178229	135.07	4.8025	6.90444	7.16756	0.102025	0.539586	13.2218	1.71881
2022-11-06 15:45:00	10.0843	0.186474	20.415	16.738	7.0693	3.21554	1.61353	0.178189	135.083	4.76397	6.90417	7.16566	0.102022	0.539452	13.2228	1.71886
2022-11-06 15:50:00	10.0745	0.18636	20.4037	16.7409	7.07017	3.21591	1.60412	0.178149	135.095	4.724	6.90391	7.16368	0.102019	0.539318	13.2237	1.7189
2022-11-06 15:55:00	10.0647	0.186246	20.3921	16.7437	7.07106	3.21628	1.59469	0.178108	135.108	4.68267	6.90364	7.16163	0.102016	0.539185	13.2246	1.71895
2022-11-06 16:00:00	10.0548	0.186131	20.3802	16.7465	7.07198	3.21664	1.58526	0.178068	135.121	4.64008	6.90338	7.15951	0.102013	0.539053	13.2255	1.719
2022-11-06 16:05:00	10.045	0.186015	20.368	16.7492	7.07292	3.217	1.57586	0.178028	135.134	4.59633	6.90312	7.15733	0.10201	0.538921	13.2263	1.71905
2022-11-06 16:10:00	10.0352	0.185899	20.3555	16.7519	7.07388	3.21736	1.5665	0.177987	135.147	4.55152	6.90287	7.15509	0.102007	0.53879	13.2272	1.71909
2022-11-06 16:15:00	10.0254	0.185782	20.3427	16.7544	7.07487	3.21771	1.5572	0.177946	135.16	4.50577	6.90262	7.1528	0.102004	0.53866	13.228	1.71914
2022-11-06 16:20:00	10.0156	0.185664	20.3296	16.7569	7.07588	3.21805	1.54796	0.177905	135.174	4.45918	6.90237	7.15046	0.102001	0.53853	13.2288	1.71919
2022-11-06 16:25:00	10.0059	0.185546	20.3162	16.7593	7.07691	3.21839	1.53881	0.177864	135.187	4.41188	6.90213	7.14808	0.101998	0.538401	13.2295	1.71923
2022-11-06 16:30:00	9.99624	0.185428	20.3025	16.7617	7.07796	3.21872	1.52976	0.177823	135.201	4.36398	6.90188	7.14565	0.101995	0.538273	13.2302	1.71928
2022-11-06 16:35:00	9.98668	0.185308	20.2885	16.764	7.07902	3.21905	1.52083	0.177782	135.214	4.31561	6.90165	7.14319	0.101992	0.538146	13.2309	1.71933
2022-11-06 16:40:00	9.97721	0.185188	20.2742	16.7661	7.0801	3.21937	1.51203	0.177741	135.228	4.26689	6.90141	7.1407	0.101989	0.538019	13.2316	1.71937
2022-11-06 16:45:00	9.96785	0.185067	20.2597	16.7682	7.0812	3.21969	1.50338	0.1777	135.242	4.21794	6.90118	7.13818	0.101986	0.537893	13.2322	1.71942
2022-11-06 16:50:00	9.9586	0.184946	20.2448	16.7703	7.08231	3.22001	1.49488	0.177658	135.256	4.16891	6.90096	7.13564	0.101983	0.537768	13.2329	1.71947
2022-11-06 16:55:00	9.94949	0.184824	20.2297	16.7722	7.08344	3.22031	1.48655	0.177617	135.27	4.11991	6.90073	7.13308	0.101979	0.537643	13.2335	1.71952
2022-11-06 17:00:00	9.94051	0.184701	20.2143	16.7741	7.08458	3.22062	1.4784	0.177575	135.285	4.07107	6.90052	7.1305	0.101976	0.53752	13.234	1.71956
2022-11-06 17:05:00	9.93168	0.184578	20.1986	16.7758	7.08573	3.22091	1.47045	0.177533	135.299	4.02253	6.9003	7.12792	0.101973	0.537397	13.2346	1.71961
2022-11-06 17:10:00	9.92301	0.184454	20.1826	16.7775	7.08689	3.22121	1.4627	0.177492	135.314	3.97439	6.90009	7.12534	0.10197	0.537274	13.2351	1.71966
2022-11-06 17:15:00	9.9145	0.18433	20.1664	16.7791	7.08806	3.22149	1.45515	0.17745	135.328	3.92679	6.89989	7.12275	0.101967	0.537153	13.2356	1.7197
2022-11-06 17:20:00	9.90618	0.184205	20.1499	16.7806	7.08924	3.22177	1.44783	0.177408	135.343	3.87984	6.89969	7.12016	0.101963	0.537032	13.236	1.71975
2022-11-06 17:25:00	9.89803	0.184079	20.1331	16.7821	7.09042	3.22205	1.44073	0.177366	135.358	3.83366	6.8995	7.11759	0.10196	0.536911	13.2365	1.7198
2022-11-06 17:30:00	9.89008	0.183953	20.116	16.7834	7.09161	3.22232	1.43386	0.177324	135.374	3.78835	6.89931	7.11502	0.101957	0.536792	13.2369	1.71985
2022-11-06 17:35:00	9.88233	0.183826	20.0987	16.7846	7.09281	3.22259	1.42723	0.177282	135.389	3.74401	6.89912	7.11247	0.101954	0.536673	13.2373	1.71989
2022-11-06 17:40:00	9.87478	0.183698	20.0811	16.7858	7.09401	3.22285	1.42084	0.17724	135.404	3.70074	6.89895	7.10994	0.101951	0.536555	13.2376	1.71994
2022-11-06 17:45:00	9.86744	0.18357	20.0633	16.7868	7.09521	3.2231	1.4147	0.177198	135.42	3.65862	6.89877	7.10743	0.101948	0.536438	13.2379	1.71999
2022-11-06 17:50:00	9.86032	0.183441	20.0452	16.7878	7.09642	3.22335	1.40881	0.177156	135.436	3.61773	6.8986	7.10495	0.101945	0.536322	13.2382	1.72003
2022-11-06 17:55:00	9.85341	0.183312	20.0269	16.7887	7.09762	3.22359	1.40317	0.177113	135.452	3.57815	6.89844	7.10249	0.101942	0.536206	13.2385	1.72008
2022-11-06 18:00:00	9.84673	0.183182	20.0083	16.7894	7.09883	3.22383	1.39778	0.177071	135.468	3.53992	6.89829	7.10007	0.101939	0.536091	13.2387	1.72013
2022-11-06 18:05:00	9.84028	0.183051	19.9894	16.7901	7.10004	3.22406	1.39265	0.177029	135.484	3.50311	6.89814	7.09768	0.101936	0.535976	13.239	1.72018
2022-11-06 18:10:00	9.83405	0.18292	19.9703	16.7907	7.10125	3.22429	1.38777	0.176987	135.501	3.46776	6.89799	7.09533	0.101933	0.535863	13.2392	1.72022
2022-11-06 18:15:00	9.82806	0.182788	19.951	16.7912	7.10245	3.22451	1.38314	0.176944	135.517	3.4339	6.89785	7.09302	0.10193	0.53575	13.2393	1.72027
2022-11-06 18:20:00	9.8223	0.182655	19.9314	16.7915	7.10365	3.22472	1.37877	0.176902	135.534	3.40155	6.89772	7.09075	0.101928	0.535638	13.2394	1.72032
2022-11-06 18:25:00	9.81678	0.182522	19.9116	16.7918	7.10485	3.22493	1.37464	0.176859	135.551	3.37073	6.8976	7.08853	0.101925	0.535526	13.2396	1.72036
2022-11-06 18:30:00	9.81149	0.182388	19.8916	16.792	7.10605	3.22513	1.37076	0.176817	135.568	3.34144	6.89748	7.08635	0.101922	0.535416	13.2396	1.72041
2022-11-06 18:35:00	9.80644	0.182254	19.8713	16.792	7.10724	3.22533	1.36712	0.176774	135.585	3.31368	6.89737	7.08423	0.10192	0.535306	13.2397	1.72046
2022-11-06 18:40:00	9.80162	0.182119	19.8508	16.792	7.10842	3.22552	1.36372	0.176732	135.603	3.28745	6.89726	7.08215	0.101917	0.535197	13.2397	1.7205
2022-11-06 18:45:00	9.79704	0.181984	19.83	16.7919	7.1096	3.22571	1.36055	0.176689	135.62	3.26271	6.89716	7.08013	0.101915	0.535088	13.2397	1.72055
2022-11-06 18:50:00	9.7927	0.181848	19.8091	16.7916	7.11078	3.22589	1.35761	0.176647	135.638	3.23945	6.89707	7.07816	0.101912	0.534981	13.2397	1.7206
2022-11-06 18:55:00	9.78858	0.181711	19.7879	16.7913	7.11194	3.22606	1.35489	0.176604	135.656	3.21764	6.89698	7.07624	0.10191	0.534874	13.2396	1.72065
2022-11-06 19:00:00	9.7847	0.181574	19.7665	16.7908	7.1131	3.22623	1.35239	0.176562	135.674	3.19723	6.8969	7.07439	0.101908	0.534768	13.2396	1.72069
2022-11-06 19:05:00	9.78105	0.181436	19.7449	16.7903	7.11425	3.22639	1.3501	0.176519	135.693	3.17818	6.89683	7.07258	0.101906	0.534662	13.2394	1.72074
2022-11-06 19:10:00	9.77762	0.181298	19.723	16.7896	7.11539	3.22655	1.348	0.176477	135.711	3.16046	6.89676	7.07084	0.101903	0.534558	13.2393	1.72079
2022-11-06 19:15:00	9.77442	0.181159	19.701	16.7888	7.11652	3.2267	1.3461	0.176434	135.73	3.144	6.8967	7.06916	0.101901	0.534454	13.2391	1.72083
2022-11-06 19:20:00	9.77144	0.181019	19.6787	16.7879	7.11764	3.22684	1.34438	0.176392	135.749	3.12876	6.89665	7.06753	0.1019	0.53435	13.239	1.72088
2022-11-06 19:25:00	9.76868	0.180879	19.6563	16.7869	7.11875	3.22698	1.34284	0.176349	135.768	3.11468	6.89661	7.06596	0.101898	0.534248	13.2387	1.72093
2022-11-06 19:30:00	9.76613	0.180738	19.6336	16.7858	7.11985	3.22711	1.34146	0.176307	135.788	3.10171	6.89657	7.06446	0.101896	0.534146	13.2385	1.72098
2022-11-06 19:35:00	9.76379	0.180597	19.6108	16.7846	7.12094	3.22724	1.34024	0.176264	135.807	3.08978	6.89654	7.06301	0.101894	0.534045	13.2382	1.72102
2022-11-06 19:40:00	9.76166	0.180455	19.5878	16.7833	7.12202	3.22736	1.33917	0.176221	135.827	3.07884	6.89651	7.06162	0.101893	0.533945	13.2379	1.72107
2022-11-06 19:45:00	9.75973	0.180313	19.5645	16.7818	7.12308	3.22747	1.33823	0.176179	135.847	3.06884	6.89649	7.06029	0.101891	0.533846	13.2376	1.72112
2022-11-06 19:50:00	9.758	0.18017	19.5411	16.7802	7.12413	3.22758	1.33742	0.176136	135.867	3.0597	6.89648	7.05902	0.10189	0.533747	13.2373	1.72116
2022-11-06 19:55:00	9.75646	0.180026	19.5175	16.7786	7.12517	3.22768	1.33673	0.176094	135.888	3.05139	6.89648	7.05781	0.101889	0.533649	13.2369	1.72121
2022-11-06 20:00:00	9.75511	0.179882	19.4937	16.7768	7.1262	3.22778	1.33613	0.176051	135.908	3.04384	6.89648	7.05665	0.101888	0.533552	13.2365	1.72126
2022-11-06 20:05:00	9.75394	0.179737	19.4697	16.7749	7.12721	3.22787	1.33564	0.176009	135.929	3.03701	6.89648	7.05556	0.101886	0.533456	13.2361	1.72131
2022-11-06 20:10:00	9.75295	0.179592	19.4456	16.7728	7.12821	3.22795	1.33522	0.175966	135.95	3.03084	6.8965	7.05451	0.101886	0.53336	13.2356	1.72135
2022-11-06 20:15:00	9.75214	0.179446	19.4213	16.7707	7.1292	3.22803	1.33488	0.175924	135.971	3.02528	6.89652	7.05353	0.101885	0.533266	13.2351	1.7214
2022-11-06 20:20:00	9.7515	0.1793	19.3968	16.7685	7.13017	3.2281	1.3346	0.175881	135.993	3.02029	6.89655	7.0526	0.101884	0.533171	13.2346	1.72145
2022-11-06 20:25:00	9.75102	0.179153	19.3721	16.7661	7.13113	3.22816	1.33437	0.175839	136.015	3.01582	6.89658	7.05172	0.101883	0.533078	13.2341	1.72149
2022-11-06 20:30:00	9.7507	0.179006	19.3473	16.7636	7.13207	3.22822	1.33417	0.175797	136.037	3.01184	6.89662	7.0509	0.101883	0.532986	13.2335	1.72154
2022-11-06 20:35:00	9.75053	0.178858	19.3223	16.761	7.13299	3.22827	1.33401	0.175754	136.059	3.00831	6.89666	7.05012	0.101883	0.532894	13.2329	1.72159
2022-11-06 20:40:00	9.75051	0.178709	19.2972	16.7582	7.13391	3.22832	1.33386	0.175712	136.081	3.00519	6.89672	7.0494	0.101882	0.532803	13.2323	1.72164
2022-11-06 20:45:00	9.75064	0.17856	19.2719	16.7554	7.1348	3.22836	1.33371	0.175669	136.104	3.00244	6.89677	7.04873	0.101882	0.532713	13.2317	1.72168
2022-11-06 20:50:00	9.7509	0.178411	19.2465	16.7524	7.13568	3.22839	1.33357	0.175627	136.127	3.00004	6.89684	7.0481	0.101882	0.532623	13.231	1.72173
2022-11-06 20:55:00	9.7513	0.17826	19.2209	16.7494	7.13655	3.22841	1.33341	0.175585	136.15	2.99797	6.8969	7.04752	0.101882	0.532534	13.2303	1.72178
2022-11-06 21:00:00	9.75183	0.17811	19.1951	16.7461	7.13739	3.22843	1.33323	0.175543	136.173	2.99618	6.89698	7.04698	0.101883	0.532446	13.2296	1.72182
2022-11-06 21:05:00	9.75248	0.177959	19.1693	16.7428	7.13823	3.22845	1.33302	0.1755	136.197	2.99467	6.89706	7.04649	0.101883	0.532359	13.2289	1.72187
2022-11-06 21:10:00	9.75325	0.177807	19.1432	16.7394	7.13904	3.22845	1.33277	0.175458	136.221	2.99341	6.89714	7.04604	0.101884	0.532273	13.2281	1.72192
2022-11-06 21:15:00	9.75414	0.177655	19.1171	16.7358	7.13984	3.22846	1.33247	0.175416	136.245	2.99238	6.89723	7.04563	0.101884	0.532187	13.2274	1.72196
2022-11-06 21:20:00	9.75514	0.177502	19.0908	16.7321	7.14063	3.22845	1.33212	0.175374	136.269	2.99156	6.89732	7.04526	0.101885	0.532102	13.2265	1.72201
2022-11-06 21:25:00	9.75625	0.177349	19.0644	16.7283	7.14139	3.22844	1.33171	0.175331	136.294	2.99093	6.89742	7.04493	0.101886	0.532018	13.2257	1.72206
2022-11-06 21:30:00	9.75745	0.177195	19.0378	16.7244	7.14214	3.22842	1.33124	0.175289	136.319	2.99048	6.89752	7.04463	0.101887	0.531935	13.2249	1.72211
2022-11-06 21:35:00	9.75876	0.177041	19.0112	16.7203	7.14288	3.22839	1.3307	0.175247	136.344	2.9902	6.89763	7.04437	0.101888	0.531853	13.224	1.72215
2022-11-06 21:40:00	9.76015	0.176886	18.9844	16.7162	7.14359	3.22836	1.33009	0.175205	136.369	2.99008	6.89774	7.04414	0.10189	0.531771	13.2231	1.7222
2022-11-06 21:45:00	9.76164	0.176731	18.9575	16.7119	7.14429	3.22832	1.3294	0.175163	136.395	2.99009	6.89786	7.04395	0.101891	0.53169	13.2221	1.72225
2022-11-06 21:50:00	9.76321	0.176575	18.9305	16.7074	7.14498	3.22828	1.32863	0.175121	136.421	2.99024	6.89798	7.04378	0.101893	0.53161	13.2212	1.72229
2022-11-06 21:55:00	9.76486	0.176419	18.9034	16.7029	7.14565	3.22823	1.32779	0.175079	136.447	2.99051	6.8981	7.04364	0.101895	0.53153	13.2202	1.72234
2022-11-06 22:00:00	9.76659	0.176262	18.8761	16.6982	7.1463	3.22817	1.32687	0.175037	136.473	2.99089	6.89823	7.04354	0.101897	0.531451	13.2192	1.72239
2022-11-06 22:05:00	9.7684	0.176105	18.8488	16.6935	7.14693	3.22811	1.32587	0.174994	136.5	2.99138	6.89836	7.04345	0.101899	0.531374	13.2182	1.72244
2022-11-06 22:10:00	9.77027	0.175947	18.8214	16.6886	7.14755	3.22803	1.3248	0.174952	136.527	2.99196	6.8985	7.0434	0.101901	0.531296	13.2171	1.72248
2022-11-06 22:15:00	9.77222	0.175789	18.7938	16.6835	7.14815	3.22796	1.32365	0.17491	136.554	2.99263	6.89864	7.04336	0.101904	0.53122	13.2161	1.72253
2022-11-06 22:20:00	9.77422	0.17563	18.7662	16.6784	7.14874	3.22787	1.32243	0.174868	136.581	2.99338	6.89878	7.04335	0.101906	0.531145	13.215	1.72258
2022-11-06 22:25:00	9.77629	0.175471	18.7385	16.6731	7.14931	3.22778	1.32113	0.174827	136.609	2.99421	6.89892	7.04337	0.101909	0.53107	13.2139	1.72262
2022-11-06 22:30:00	9.77841	0.175312	18.7107	16.6677	7.14986	3.22769	1.31977	0.174785	136.637	2.99511	6.89907	7.0434	0.101912	0.530996	13.2128	1.72267
2022-11-06 22:35:00	9.78059	0.175152	18.6828	16.6622	7.1504	3.22758	1.31834	0.174743	136.666	2.99607	6.89922	7.04345	0.101915	0.530923	13.2116	1.72272
2022-11-06 22:40:00	9.78282	0.174991	18.6548	16.6566	7.15092	3.22747	1.31685	0.174701	136.694	2.99709	6.89937	7.04351	0.101918	0.53085	13.2104	1.72277
2022-11-06 22:45:00	9.78511	0.17483	18.6268	16.6508	7.15143	3.22735	1.3153	0.174659	136.723	2.99816	6.89953	7.0436	0.101921	0.530779	13.2092	1.72281
2022-11-06 22:50:00	9.78743	0.174668	18.5986	16.6449	7.15192	3.22723	1.31369	0.174617	136.752	2.99928	6.89969	7.0437	0.101925	0.530708	13.208	1.72286
2022-11-06 22:55:00	9.78981	0.174506	18.5704	16.6389	7.1524	3.2271	1.31202	0.174575	136.782	3.00044	6.89985	7.04382	0.101928	0.530638	13.2068	1.72291
2022-11-06 23:00:00	9.79222	0.174344	18.5422	16.6328	7.15286	3.22696	1.3103	0.174533	136.811	3.00164	6.90001	7.04394	0.101932	0.530568	13.2055	1.72295
2022-11-06 23:05:00	9.79467	0.174181	18.5138	16.6266	7.15331	3.22682	1.30853	0.174491	136.841	3.00288	6.90017	7.04409	0.101936	0.5305	13.2042	1.723
2022-11-06 23:10:00	9.79716	0.174018	18.4854	16.6202	7.15375	3.22667	1.30671	0.174449	136.872	3.00414	6.90034	7.04424	0.10194	0.530432	13.2029	1.72305
2022-11-06 23:15:00	9.79969	0.173854	18.457	16.6137	7.15417	3.22651	1.30483	0.174407	136.902	3.00543	6.90051	7.04441	0.101944	0.530365	13.2016	1.72309
2022-11-06 23:20:00	9.80224	0.17369	18.4285	16.6071	7.15458	3.22635	1.3029	0.174365	136.933	3.00674	6.90068	7.04458	0.101949	0.530299	13.2003	1.72314
2022-11-06 23:25:00	9.80483	0.173525	18.3999	16.6004	7.15497	3.22618	1.30093	0.174324	136.965	3.00806	6.90085	7.04477	0.101954	0.530233	13.1989	1.72319
2022-11-06 23:30:00	9.80745	0.17336	18.3712	16.5936	7.15535	3.226	1.2989	0.174282	136.996	3.0094	6.90103	7.04496	0.101958	0.530169	13.1975	1.72324
2022-11-06 23:35:00	9.81009	0.173194	18.3426	16.5866	7.15572	3.22582	1.29681	0.17424	137.028	3.01075	6.9012	7.04516	0.101963	0.530105	13.1962	1.72328
2022-11-06 23:40:00	9.81276	0.173028	18.3139	16.5796	7.15608	3.22562	1.29466	0.174198	137.06	3.01211	6.90138	7.04537	0.101968	0.530042	13.1947	1.72333
2022-11-06 23:45:00	9.81546	0.172862	18.2851	16.5724	7.15642	3.22543	1.29246	0.174156	137.092	3.01347	6.90156	7.04559	0.101974	0.529979	13.1933	1.72338
2022-11-06 23:50:00	9.81817	0.172695	18.2563	16.5651	7.15675	3.22522	1.29019	0.174114	137.125	3.01482	6.90174	7.04581	0.101979	0.529918	13.1919	1.72342
2022-11-06 23:55:00	9.82091	0.172528	18.2274	16.5576	7.15707	3.22501	1.28785	0.174072	137.158	3.01618	6.90192	7.04604	0.101985	0.529857	13.1904	1.72347
2022-11-07	9.82366	0.17236	18.1986	16.5501	7.15738	3.2248	1.28544	0.17403	137.191	3.01752	6.9021	7.04627	0.10199	0.529797	13.1889	1.72352
2022-11-07 00:05:00	9.82643	0.172192	18.1697	16.5425	7.15768	3.22457	1.28296	0.173988	137.225	3.01885	6.90228	7.04651	0.101996	0.529738	13.1874	1.72357
2022-11-07 00:10:00	9.82922	0.172024	18.1407	16.5347	7.15797	3.22434	1.28039	0.173946	137.259	3.02017	6.90247	7.04675	0.102002	0.52968	13.1859	1.72361
2022-11-07 00:15:00	9.83202	0.171855	18.1118	16.5268	7.15825	3.2241	1.27774	0.173904	137.293	3.02147	6.90266	7.047	0.102008	0.529622	13.1844	1.72366
2022-11-07 00:20:00	9.83483	0.171685	18.0828	16.5188	7.15852	3.22386	1.275	0.173862	137.328	3.02274	6.90284	7.04725	0.102015	0.529565	13.1828	1.72371
2022-11-07 00:25:00	9.83765	0.171515	18.0538	16.5107	7.15878	3.22361	1.27217	0.17382	137.363	3.02398	6.90303	7.0475	0.102021	0.529509	13.1813	1.72375
2022-11-07 00:30:00	9.84049	0.171345	18.0248	16.5025	7.15904	3.22335	1.26925	0.173778	137.398	3.0252	6.90322	7.04776	0.102028	0.529454	13.1797	1.7238
2022-11-07 00:35:00	9.84333	0.171175	17.9957	16.4942	7.15928	3.22309	1.26622	0.173736	137.433	3.02638	6.90341	7.04801	0.102035	0.529399	13.1781	1.72385
2022-11-07 00:40:00	9.84619	0.171004	17.9667	16.4857	7.15951	3.22282	1.2631	0.173693	137.469	3.02751	6.90361	7.04827	0.102042	0.529346	13.1765	1.7239
2022-11-07 00:45:00	9.84905	0.170832	17.9376	16.4772	7.15974	3.22254	1.25987	0.173651	137.505	3.02861	6.9038	7.04854	0.102049	0.529293	13.1748	1.72394
2022-11-07 00:50:00	9.85191	0.170661	17.9086	16.4685	7.15996	3.22225	1.25654	0.173609	137.542	3.02966	6.904	7.0488	0.102057	0.52924	13.1732	1.72399
2022-11-07 00:55:00	9.85478	0.170488	17.8795	16.4598	7.16017	3.22196	1.2531	0.173566	137.579	3.03066	6.90419	7.04907	0.102064	0.529189	13.1716	1.72404
2022-11-07 01:00:00	9.85765	0.170316	17.8504	16.4509	7.16038	3.22167	1.24955	0.173524	137.616	3.0316	6.90439	7.04933	0.102072	0.529138	13.1699	1.72408
2022-11-07 01:05:00	9.86053	0.170143	17.8214	16.4419	7.16058	3.22136	1.2459	0.173482	137.653	3.03248	6.90459	7.0496	0.10208	0.529088	13.1682	1.72413
2022-11-07 01:10:00	9.86341	0.16997	17.7923	16.4328	7.16078	3.22105	1.24215	0.173439	137.691	3.03331	6.90479	7.04987	0.102088	0.529039	13.1665	1.72418
2022-11-07 01:15:00	9.86629	0.169796	17.7632	16.4236	7.16097	3.22073	1.23829	0.173396	137.729	3.03406	6.90499	7.05014	0.102096	0.528991	13.1648	1.72423
2022-11-07 01:20:00	9.86917	0.169622	17.7342	16.4143	7.16115	3.22041	1.23433	0.173354	137.768	3.03475	6.90519	7.05041	0.102104	0.528943	13.1631	1.72427
2022-11-07 01:25:00	9.87205	0.169447	17.7052	16.4049	7.16133	3.22008	1.23027	0.173311	137.806	3.03537	6.9054	7.05068	0.102112	0.528897	13.1614	1.72432
2022-11-07 01:30:00	9.87493	0.169272	17.6761	16.3954	7.1615	3.21974	1.22612	0.173268	137.846	3.03591	6.9056	7.05095	0.102121	0.528851	13.1596	1.72437
2022-11-07 01:35:00	9.87781	0.169097	17.6471	16.3858	7.16167	3.2194	1.22188	0.173225	137.885	3.03638	6.90581	7.05123	0.10213	0.528805	13.1579	1.72441
2022-11-07 01:40:00	9.88069	0.168922	17.6182	16.3761	7.16184	3.21904	1.21755	0.173182	137.925	3.03676	6.90602	7.0515	0.102139	0.528761	13.1561	1.72446
2022-11-07 01:45:00	9.88356	0.168746	17.5892	16.3663	7.162	3.21869	1.21314	0.173139	137.965	3.03706	6.90623	7.05177	0.102148	0.528717	13.1544	1.72451
2022-11-07 01:50:00	9.88643	0.168569	17.5603	16.3565	7.16216	3.21832	1.20866	0.173096	138.005	3.03728	6.90645	7.05205	0.102157	0.528674	13.1526	1.72455
2022-11-07 01:55:00	9.8893	0.168393	17.5313	16.3465	7.16232	3.21795	1.20411	0.173053	138.046	3.03741	6.90666	7.05232	0.102166	0.528632	13.1508	1.7246
2022-11-07 02:00:00	9.89217	0.168216	17.5025	16.3364	7.16247	3.21758	1.1995	0.173009	138.087	3.03746	6.90688	7.0526	0.102176	0.52859	13.149	1.72465
2022-11-07 02:05:00	9.89503	0.168038	17.4736	16.3262	7.16263	3.21719	1.19484	0.172966	138.129	3.03742	6.9071	7.05287	0.102185	0.52855	13.1472	1.7247
2022-11-07 02:10:00	9.89788	0.167861	17.4448	16.3159	7.16278	3.2168	1.19013	0.172922	138.171	3.03729	6.90733	7.05315	0.102195	0.52851	13.1454	1.72474
2022-11-07 02:15:00	9.90074	0.167682	17.416	16.3056	7.16293	3.2164	1.18538	0.172879	138.213	3.03708	6.90756	7.05342	0.102205	0.52847	13.1435	1.72479
2022-11-07 02:20:00	9.90358	0.167504	17.3873	16.2951	7.16307	3.216	1.1806	0.172835	138.255	3.03677	6.90779	7.0537	0.102215	0.528432	13.1417	1.72484
2022-11-07 02:25:00	9.90643	0.167325	17.3586	16.2846	7.16322	3.21559	1.17579	0.172791	138.298	3.03638	6.90802	7.05397	0.102226	0.528394	13.1399	1.72488
2022-11-07 02:30:00	9.90927	0.167146	17.3299	16.2739	7.16337	3.21517	1.17097	0.172747	138.342	3.0359	6.90826	7.05425	0.102236	0.528357	13.138	1.72493
2022-11-07 02:35:00	9.9121	0.166967	17.3013	16.2632	7.16352	3.21475	1.16615	0.172703	138.385	3.03533	6.9085	7.05453	0.102246	0.528321	13.1362	1.72498
2022-11-07 02:40:00	9.91494	0.166787	17.2727	16.2524	7.16366	3.21432	1.16132	0.172658	138.429	3.03467	6.90874	7.05481	0.102257	0.528286	13.1343	1.72503
2022-11-07 02:45:00	9.91776	0.166607	17.2442	16.2415	7.16381	3.21389	1.1565	0.172614	138.473	3.03393	6.90899	7.05509	0.102268	0.528251	13.1324	1.72507
2022-11-07 02:50:00	9.92059	0.166426	17.2157	16.2306	7.16396	3.21344	1.1517	0.172569	138.518	3.03311	6.90925	7.05537	0.102279	0.528217	13.1306	1.72512
2022-11-07 02:55:00	9.92341	0.166245	17.1873	16.2195	7.1641	3.213	1.14692	0.172524	138.563	3.0322	6.90951	7.05566	0.10229	0.528184	13.1287	1.72517
2022-11-07 03:00:00	9.92623	0.166064	17.159	16.2084	7.16425	3.21254	1.14218	0.172479	138.608	3.03122	6.90977	7.05594	0.102301	0.528152	13.1268	1.72521
2022-11-07 03:05:00	9.92905	0.165883	17.1307	16.1972	7.16441	3.21208	1.13747	0.172434	138.654	3.03016	6.91005	7.05623	0.102312	0.52812	13.1249	1.72526
2022-11-07 03:10:00	9.93187	0.165701	17.1024	16.1859	7.16456	3.21161	1.13282	0.172389	138.7	3.02902	6.91032	7.05651	0.102324	0.528089	13.123	1.72531
2022-11-07 03:15:00	9.93468	0.165519	17.0742	16.1745	7.16471	3.21114	1.12822	0.172343	138.747	3.02781	6.91061	7.0568	0.102335	0.528059	13.1211	1.72536
2022-11-07 03:20:00	9.9375	0.165336	17.0461	16.1631	7.16487	3.21065	1.12368	0.172298	138.793	3.02653	6.9109	7.0571	0.102347	0.528029	13.1192	1.7254
2022-11-07 03:25:00	9.94032	0.165153	17.0181	16.1516	7.16503	3.21017	1.11921	0.172252	138.84	3.02518	6.91119	7.05739	0.102359	0.528	13.1173	1.72545
2022-11-07 03:30:00	9.94313	0.16497	16.9901	16.14	7.16519	3.20967	1.11481	0.172206	138.888	3.02377	6.9115	7.05769	0.10237	0.527972	13.1154	1.7255
2022-11-07 03:35:00	9.94595	0.164787	16.9621	16.1284	7.16536	3.20917	1.1105	0.172159	138.936	3.02229	6.91181	7.05799	0.102383	0.527945	13.1135	1.72554
2022-11-07 03:40:00	9.94878	0.164603	16.9343	16.1166	7.16553	3.20867	1.10627	0.172113	138.984	3.02076	6.91213	7.05829	0.102395	0.527918	13.1116	1.72559
2022-11-07 03:45:00	9.95161	0.164419	16.9065	16.1049	7.1657	3.20816	1.10213	0.172066	139.033	3.01917	6.91246	7.0586	0.102407	0.527893	13.1097	1.72564
2022-11-07 03:50:00	9.95444	0.164235	16.8788	16.093	7.16588	3.20764	1.09808	0.172019	139.082	3.01754	6.9128	7.05891	0.102419	0.527867	13.1078	1.72568
2022-11-07 03:55:00	9.95728	0.16405	16.8512	16.0811	7.16606	3.20711	1.09414	0.171972	139.131	3.01586	6.91315	7.05923	0.102432	0.527843	13.1059	1.72573
2022-11-07 04:00:00	9.96013	0.163865	16.8236	16.0691	7.16624	3.20658	1.0903	0.171925	139.181	3.01413	6.91351	7.05955	0.102444	0.527819	13.104	1.72578
2022-11-07 04:05:00	9.96298	0.16368	16.7962	16.0571	7.16643	3.20604	1.08657	0.171877	139.231	3.01237	6.91388	7.05987	0.102457	0.527796	13.1021	1.72583
2022-11-07 04:10:00	9.96585	0.163494	16.7688	16.045	7.16662	3.2055	1.08296	0.171829	139.281	3.01059	6.91426	7.0602	0.10247	0.527774	13.1002	1.72587
2022-11-07 04:15:00	9.96873	0.163308	16.7415	16.0329	7.16682	3.20495	1.07945	0.171781	139.332	3.00877	6.91465	7.06054	0.102482	0.527752	13.0983	1.72592
2022-11-07 04:20:00	9.97162	0.163122	16.7142	16.0207	7.16702	3.2044	1.07606	0.171733	139.383	3.00694	6.91506	7.06088	0.102495	0.527732	13.0964	1.72597
2022-11-07 04:25:00	9.97452	0.162936	16.6871	16.0084	7.16723	3.20383	1.07279	0.171684	139.435	3.0051	6.91547	7.06123	0.102508	0.527711	13.0945	1.72601
2022-11-07 04:30:00	9.97744	0.162749	16.66	15.9961	7.16744	3.20327	1.06965	0.171635	139.487	3.00326	6.9159	7.06159	0.102522	0.527692	13.0926	1.72606
2022-11-07 04:35:00	9.98038	0.162562	16.6331	15.9838	7.16766	3.20269	1.06663	0.171586	139.539	3.00143	6.91635	7.06196	0.102535	0.527673	13.0907	1.72611
2022-11-07 04:40:00	9.98333	0.162374	16.6062	15.9714	7.16788	3.20211	1.06373	0.171537	139.592	2.99962	6.9168	7.06233	0.102548	0.527655	13.0888	1.72616
2022-11-07 04:45:00	9.98631	0.162187	16.5794	15.959	7.16811	3.20153	1.06097	0.171487	139.645	2.99784	6.91727	7.06271	0.102561	0.527638	13.0869	1.7262
2022-11-07 04:50:00	9.98931	0.161999	16.5527	15.9465	7.16834	3.20094	1.05834	0.171437	139.698	2.9961	6.91776	7.06311	0.102575	0.527621	13.085	1.72625
2022-11-07 04:55:00	9.99233	0.16181	16.5261	15.9339	7.16858	3.20034	1.05585	0.171386	139.752	2.99442	6.91826	7.06351	0.102588	0.527605	13.0832	1.7263
2022-11-07 05:00:00	9.99537	0.161622	16.4996	15.9214	7.16883	3.19974	1.0535	0.171336	139.806	2.99283	6.91878	7.06392	0.102602	0.52759	13.0813	1.72634
2022-11-07 05:05:00	9.99844	0.161433	16.4732	15.9088	7.16908	3.19913	1.05129	0.171285	139.861	2.99132	6.91931	7.06435	0.102616	0.527575	13.0794	1.72639
2022-11-07 05:10:00	10.0015	0.161244	16.4469	15.8961	7.16933	3.19851	1.04924	0.171233	139.916	2.98994	6.91986	7.06478	0.102629	0.527561	13.0776	1.72644
2022-11-07 05:15:00	10.0047	0.161054	16.4207	15.8835	7.16959	3.19789	1.04734	0.171182	139.971	2.9887	6.92043	7.06523	0.102643	0.527548	13.0757	1.72649
2022-11-07 05:20:00	10.0078	0.160864	16.3946	15.8708	7.16986	3.19726	1.04561	0.17113	140.027	2.98764	6.92101	7.0657	0.102657	0.527536	13.0739	1.72653
2022-11-07 05:25:00	10.011	0.160674	16.3686	15.858	7.17013	3.19663	1.04405	0.171077	140.083	2.98677	6.92161	7.06617	0.102671	0.527524	13.072	1.72658
2022-11-07 05:30:00	10.0143	0.160484	16.3426	15.8453	7.1704	3.19599	1.04267	0.171025	140.139	2.98614	6.92223	7.06666	0.102685	0.527512	13.0702	1.72663
2022-11-07 05:35:00	10.0175	0.160293	16.3168	15.8325	7.17068	3.19535	1.04149	0.170971	140.196	2.98578	6.92287	7.06717	0.102699	0.527502	13.0684	1.72667
2022-11-07 05:40:00	10.0208	0.160103	16.2911	15.8197	7.17097	3.1947	1.04051	0.170918	140.253	2.98573	6.92352	7.0677	0.102713	0.527492	13.0666	1.72672
2022-11-07 05:45:00	10.0242	0.159911	16.2655	15.8068	7.17126	3.19404	1.03976	0.170864	140.311	2.98604	6.92419	7.06824	0.102727	0.527483	13.0647	1.72677
2022-11-07 05:50:00	10.0276	0.15972	16.2401	15.794	7.17155	3.19338	1.03923	0.17081	140.369	2.98675	6.92488	7.0688	0.102741	0.527474	13.0629	1.72681
2022-11-07 05:55:00	10.031	0.159528	16.2147	15.7811	7.17185	3.19272	1.03895	0.170755	140.428	2.98791	6.92559	7.06938	0.102755	0.527466	13.0612	1.72686
2022-11-07 06:00:00	10.0345	0.159336	16.1894	15.7682	7.17215	3.19205	1.03893	0.1707	140.486	2.98959	6.92632	7.06997	0.10277	0.527459	13.0594	1.72691
2022-11-07 06:05:00	10.038	0.159144	16.1642	15.7553	7.17245	3.19137	1.03919	0.170645	140.546	2.99182	6.92707	7.07059	0.102784	0.527452	13.0576	1.72696
2022-11-07 06:10:00	10.0416	0.158951	16.1392	15.7424	7.17275	3.19069	1.03974	0.170589	140.605	2.99468	6.92784	7.07123	0.102798	0.527446	13.0559	1.727
2022-11-07 06:15:00	10.0452	0.158758	16.1142	15.7295	7.17306	3.19	1.04061	0.170533	140.665	2.99823	6.92862	7.07189	0.102812	0.527441	13.0541	1.72705
2022-11-07 06:20:00	10.0489	0.158565	16.0894	15.7165	7.17337	3.1893	1.04181	0.170476	140.726	3.00254	6.92942	7.07258	0.102827	0.527436	13.0524	1.7271
2022-11-07 06:25:00	10.0526	0.158372	16.0647	15.7036	7.17368	3.1886	1.04335	0.170419	140.786	3.00766	6.93024	7.07329	0.102841	0.527432	13.0507	1.72714
2022-11-07 06:30:00	10.0564	0.158178	16.0401	15.6907	7.174	3.1879	1.04526	0.170361	140.848	3.01366	6.93108	7.07402	0.102855	0.527428	13.049	1.72719
2022-11-07 06:35:00	10.0603	0.157984	16.0156	15.6777	7.17431	3.18719	1.04754	0.170303	140.909	3.02062	6.93194	7.07477	0.10287	0.527426	13.0473	1.72724
2022-11-07 06:40:00	10.0642	0.157789	15.9912	15.6648	7.17462	3.18648	1.05022	0.170245	140.971	3.0286	6.93282	7.07556	0.102884	0.527423	13.0456	1.72729
2022-11-07 06:45:00	10.0682	0.157595	15.9669	15.6518	7.17494	3.18576	1.05329	0.170185	141.033	3.03766	6.93371	7.07636	0.102898	0.527422	13.0439	1.72733
2022-11-07 06:50:00	10.0722	0.1574	15.9428	15.6389	7.17525	3.18503	1.05677	0.170126	141.096	3.04787	6.93462	7.0772	0.102913	0.527421	13.0423	1.72738
2022-11-07 06:55:00	10.0763	0.157205	15.9188	15.626	7.17556	3.1843	1.06066	0.170066	141.159	3.05928	6.93555	7.07806	0.102927	0.52742	13.0406	1.72743
2022-11-07 07:00:00	10.0805	0.157009	15.8949	15.6131	7.17587	3.18356	1.06497	0.170005	141.223	3.07195	6.93649	7.07895	0.102941	0.52742	13.039	1.72747
2022-11-07 07:05:00	10.0847	0.156814	15.8711	15.6002	7.17617	3.18282	1.06969	0.169944	141.287	3.08593	6.93744	7.07987	0.102955	0.527421	13.0374	1.72752
2022-11-07 07:10:00	10.089	0.156618	15.8474	15.5873	7.17648	3.18208	1.07481	0.169883	141.351	3.10126	6.93842	7.08082	0.10297	0.527423	13.0358	1.72757
2022-11-07 07:15:00	10.0934	0.156421	15.8238	15.5744	7.17677	3.18133	1.08033	0.169821	141.416	3.11797	6.9394	7.0818	0.102984	0.527425	13.0342	1.72762
2022-11-07 07:20:00	10.0978	0.156225	15.8004	15.5615	7.17707	3.18057	1.08623	0.169758	141.481	3.1361	6.9404	7.08281	0.102998	0.527427	13.0326	1.72766
2022-11-07 07:25:00	10.1023	0.156028	15.7771	15.5487	7.17736	3.17981	1.09249	0.169695	141.547	3.15566	6.94141	7.08385	0.103012	0.52743	13.0311	1.72771
2022-11-07 07:30:00	10.1069	0.155831	15.7539	15.5359	7.17764	3.17905	1.09909	0.169631	141.612	3.17665	6.94244	7.08492	0.103027	0.527434	13.0296	1.72776
2022-11-07 07:35:00	10.1112	0.15589	15.7245	15.5222	7.17744	3.17828	1.106	0.169567	141.679	3.19907	6.94347	7.08255	0.103072	0.527397	13.0281	1.7278
2022-11-07 07:40:00	10.1156	0.15595	15.6953	15.5085	7.17723	3.1775	1.11318	0.169502	141.746	3.22292	6.94452	7.0802	0.103118	0.52736	13.0266	1.72785
2022-11-07 07:45:00	10.1201	0.156008	15.6662	15.4948	7.17702	3.17672	1.12061	0.169437	141.813	3.24816	6.94557	7.07789	0.103163	0.527323	13.0251	1.7279
2022-11-07 07:50:00	10.1246	0.156067	15.6373	15.4812	7.1768	3.17594	1.12824	0.169371	141.88	3.27477	6.94663	7.0756	0.103208	0.527287	13.0237	1.72795
2022-11-07 07:55:00	10.1292	0.156125	15.6084	15.4676	7.17657	3.17515	1.13604	0.169304	141.948	3.30268	6.9477	7.07335	0.103254	0.527252	13.0222	1.72799
2022-11-07 08:00:00	10.1339	0.156184	15.5797	15.454	7.17633	3.17435	1.14396	0.169237	142.017	3.33186	6.94878	7.07113	0.103299	0.527218	13.0208	1.72804
2022-11-07 08:05:00	10.1387	0.156241	15.5511	15.4405	7.17607	3.17355	1.15195	0.169169	142.085	3.36222	6.94986	7.06894	0.103344	0.527183	13.0194	1.72809
2022-11-07 08:10:00	10.1435	0.156299	15.5226	15.427	7.17581	3.17275	1.15998	0.169101	142.155	3.3937	6.95094	7.06678	0.103389	0.52715	13.018	1.72813
2022-11-07 08:15:00	10.1484	0.156356	15.4943	15.4136	7.17554	3.17194	1.16801	0.169032	142.224	3.4262	6.95203	7.06465	0.103434	0.527117	13.0167	1.72818
2022-11-07 08:20:00	10.1533	0.156413	15.4661	15.4002	7.17526	3.17113	1.17598	0.168962	142.294	3.45963	6.95312	7.06256	0.103479	0.527084	13.0154	1.72823
2022-11-07 08:25:00	10.1584	0.156469	15.438	15.3868	7.17496	3.17032	1.18387	0.168891	142.365	3.49389	6.95421	7.06049	0.103524	0.527052	13.0141	1.72827
2022-11-07 08:30:00	10.1635	0.156526	15.41	15.3735	7.17466	3.16949	1.19163	0.16882	142.435	3.52887	6.9553	7.05845	0.103569	0.527021	13.0128	1.72832
2022-11-07 08:35:00	10.1687	0.156582	15.3821	15.3603	7.17434	3.16867	1.19922	0.168749	142.507	3.56447	6.95638	7.05644	0.103613	0.52699	13.0115	1.72837
2022-11-07 08:40:00	10.1739	0.156638	15.3544	15.3471	7.174	3.16784	1.20663	0.168676	142.578	3.60056	6.95747	7.05446	0.103658	0.526959	13.0103	1.72842
2022-11-07 08:45:00	10.1792	0.156693	15.3268	15.3339	7.17365	3.16701	1.21382	0.168603	142.65	3.63702	6.95855	7.0525	0.103703	0.526929	13.009	1.72846
2022-11-07 08:50:00	10.1845	0.156748	15.2993	15.3209	7.17329	3.16617	1.22076	0.168529	142.723	3.67374	6.95962	7.05057	0.103747	0.5269	13.0079	1.72851
2022-11-07 08:55:00	10.19	0.156803	15.2719	15.3079	7.17292	3.16533	1.22745	0.168455	142.796	3.7106	6.96069	7.04867	0.103791	0.526871	13.0067	1.72856
2022-11-07 09:00:00	10.1954	0.156857	15.2447	15.2949	7.17253	3.16448	1.23387	0.16838	142.869	3.74748	6.96175	7.04679	0.103835	0.526843	13.0055	1.7286
2022-11-07 09:05:00	10.201	0.156912	15.2176	15.282	7.17212	3.16363	1.24001	0.168304	142.943	3.78425	6.9628	7.04493	0.103879	0.526815	13.0044	1.72865
2022-11-07 09:10:00	10.2066	0.156965	15.1906	15.2692	7.1717	3.16278	1.24587	0.168227	143.017	3.82081	6.96384	7.04309	0.103923	0.526788	13.0033	1.7287
2022-11-07 09:15:00	10.2122	0.157019	15.1638	15.2565	7.17127	3.16192	1.25145	0.16815	143.091	3.85704	6.96487	7.04127	0.103967	0.526761	13.0022	1.72875
2022-11-07 09:20:00	10.2179	0.157072	15.137	15.2438	7.17082	3.16106	1.25675	0.168071	143.166	3.89284	6.96589	7.03947	0.104011	0.526734	13.0012	1.72879
2022-11-07 09:25:00	10.2236	0.157125	15.1104	15.2312	7.17035	3.16019	1.26177	0.167992	143.242	3.9281	6.96689	7.03769	0.104054	0.526708	13.0002	1.72884
2022-11-07 09:30:00	10.2293	0.157178	15.0839	15.2187	7.16987	3.15932	1.26653	0.167913	143.317	3.96273	6.96788	7.03592	0.104097	0.526683	12.9992	1.72889
2022-11-07 09:35:00	10.2351	0.15723	15.0576	15.2063	7.16937	3.15845	1.27104	0.167832	143.394	3.99663	6.96886	7.03417	0.104141	0.526658	12.9982	1.72893
2022-11-07 09:40:00	10.241	0.157282	15.0313	15.1939	7.16886	3.15757	1.27531	0.167751	143.47	4.02973	6.96981	7.03243	0.104184	0.526633	12.9973	1.72898
2022-11-07 09:45:00	10.2468	0.157334	15.0052	15.1817	7.16833	3.15669	1.27934	0.167669	143.547	4.06193	6.97075	7.0307	0.104226	0.526609	12.9964	1.72903
2022-11-07 09:50:00	10.2527	0.157385	14.9792	15.1695	7.16779	3.1558	1.28317	0.167586	143.625	4.09316	6.97167	7.02897	0.104269	0.526585	12.9955	1.72908
2022-11-07 09:55:00	10.2586	0.157436	14.9533	15.1574	7.16723	3.15491	1.28679	0.167502	143.702	4.12335	6.97257	7.02725	0.104312	0.526562	12.9946	1.72912
2022-11-07 10:00:00	10.2645	0.157487	14.9276	15.1454	7.16666	3.15402	1.29022	0.167417	143.781	4.15244	6.97345	7.02554	0.104354	0.52654	12.9938	1.72917
2022-11-07 10:05:00	10.2705	0.157537	14.902	15.1335	7.16607	3.15313	1.29347	0.167332	143.859	4.18036	6.97431	7.02383	0.104396	0.526517	12.993	1.72922
2022-11-07 10:10:00	10.2764	0.157587	14.8765	15.1217	7.16547	3.15223	1.29655	0.167246	143.938	4.20706	6.97515	7.02211	0.104438	0.526495	12.9922	1.72926
2022-11-07 10:15:00	10.2824	0.157637	14.8511	15.1099	7.16485	3.15132	1.29946	0.167158	144.018	4.23249	6.97596	7.0204	0.10448	0.526474	12.9914	1.72931
2022-11-07 10:20:00	10.2883	0.157686	14.8258	15.0983	7.16422	3.15042	1.30222	0.16707	144.098	4.2566	6.97675	7.01868	0.104522	0.526453	12.9907	1.72936
2022-11-07 10:25:00	10.2942	0.157735	14.8007	15.0868	7.16358	3.14951	1.30483	0.166981	144.178	4.27934	6.97751	7.01696	0.104563	0.526432	12.99	1.7294
2022-11-07 10:30:00	10.3002	0.157784	14.7757	15.0754	7.16292	3.1486	1.30728	0.166892	144.259	4.30067	6.97825	7.01522	0.104604	0.526412	12.9894	1.72945
2022-11-07 10:35:00	10.3061	0.157832	14.7508	15.0641	7.16225	3.14768	1.30959	0.166801	144.34	4.32055	6.97897	7.01348	0.104645	0.526392	12.9888	1.7295
2022-11-07 10:40:00	10.312	0.15788	14.726	15.0529	7.16156	3.14676	1.31174	0.166709	144.422	4.33895	6.97965	7.01172	0.104686	0.526373	12.9882	1.72955
2022-11-07 10:45:00	10.3179	0.157928	14.7014	15.0419	7.16087	3.14584	1.31373	0.166617	144.504	4.35582	6.98031	7.00994	0.104727	0.526354	12.9876	1.72959
2022-11-07 10:50:00	10.3238	0.157975	14.6769	15.0309	7.16016	3.14492	1.31557	0.166523	144.586	4.37114	6.98095	7.00815	0.104767	0.526335	12.9871	1.72964
2022-11-07 10:55:00	10.3296	0.158022	14.6525	15.02	7.15944	3.14399	1.31723	0.166429	144.669	4.38487	6.98155	7.00634	0.104807	0.526317	12.9866	1.72969
2022-11-07 11:00:00	10.3354	0.158069	14.6282	15.0093	7.15871	3.14306	1.31873	0.166333	144.752	4.39698	6.98213	7.0045	0.104847	0.526299	12.9861	1.72973
2022-11-07 11:05:00	10.3411	0.158115	14.604	14.9987	7.15796	3.14212	1.32006	0.166237	144.836	4.40744	6.98268	7.00265	0.104886	0.526282	12.9857	1.72978
2022-11-07 11:10:00	10.3468	0.158161	14.58	14.9882	7.15721	3.14119	1.32119	0.16614	144.92	4.41622	6.9832	7.00076	0.104926	0.526265	12.9852	1.72983
2022-11-07 11:15:00	10.3525	0.158206	14.556	14.9778	7.15645	3.14025	1.32214	0.166041	145.005	4.42329	6.98369	6.99885	0.104965	0.526248	12.9849	1.72988
2022-11-07 11:20:00	10.3581	0.158251	14.5322	14.9676	7.15568	3.1393	1.3229	0.165942	145.09	4.42863	6.98416	6.9969	0.105004	0.526232	12.9845	1.72992
2022-11-07 11:25:00	10.3637	0.158296	14.5085	14.9575	7.15489	3.13836	1.32346	0.165842	145.175	4.43222	6.98459	6.99492	0.105042	0.526216	12.9842	1.72997
2022-11-07 11:30:00	10.3692	0.15834	14.485	14.9475	7.1541	3.13741	1.32381	0.16574	145.261	4.43403	6.98499	6.99291	0.105081	0.5262	12.9839	1.73002
2022-11-07 11:35:00	10.3746	0.158384	14.4615	14.9377	7.15331	3.13646	1.32395	0.165638	145.347	4.43405	6.98537	6.99086	0.105119	0.526185	12.9837	1.73006
2022-11-07 11:40:00	10.38	0.158428	14.4382	14.9279	7.1525	3.13551	1.32388	0.165535	145.434	4.43224	6.98572	6.98877	0.105157	0.52617	12.9835	1.73011
2022-11-07 11:45:00	10.3853	0.158471	14.4149	14.9184	7.15169	3.13455	1.3236	0.16543	145.521	4.42862	6.98603	6.98664	0.105194	0.526155	12.9833	1.73016
2022-11-07 11:50:00	10.3906	0.158514	14.3918	14.9089	7.15087	3.13359	1.32311	0.165325	145.608	4.42315	6.98632	6.98447	0.105231	0.526141	12.9832	1.73021
2022-11-07 11:55:00	10.3958	0.158556	14.3688	14.8996	7.15004	3.13263	1.3224	0.165218	145.696	4.41583	6.98658	6.98226	0.105268	0.526127	12.9831	1.73025
2022-11-07 12:00:00	10.4009	0.158598	14.3459	14.8905	7.14921	3.13167	1.32148	0.165111	145.784	4.40667	6.98681	6.98	0.105305	0.526113	12.983	1.7303
2022-11-07 12:05:00	10.4059	0.15864	14.3232	14.8815	7.14837	3.1307	1.32035	0.165002	145.873	4.39566	6.98701	6.97769	0.105341	0.5261	12.9829	1.73035
2022-11-07 12:10:00	10.4108	0.158681	14.3005	14.8726	7.14752	3.12973	1.31901	0.164892	145.962	4.38282	6.98719	6.97533	0.105377	0.526087	12.9829	1.73039
2022-11-07 12:15:00	10.4157	0.158722	14.278	14.8639	7.14668	3.12876	1.31746	0.164781	146.052	4.36814	6.98733	6.97293	0.105413	0.526074	12.983	1.73044
2022-11-07 12:20:00	10.4205	0.158762	14.2555	14.8553	7.14582	3.12779	1.31572	0.164669	146.142	4.35167	6.98745	6.97047	0.105448	0.526061	12.983	1.73049
2022-11-07 12:25:00	10.4252	0.158802	14.2332	14.8469	7.14497	3.12682	1.31378	0.164556	146.232	4.33341	6.98754	6.96796	0.105484	0.526049	12.9831	1.73054
2022-11-07 12:30:00	10.4298	0.158842	14.211	14.8386	7.14411	3.12584	1.31165	0.164442	146.323	4.3134	6.98761	6.9654	0.105518	0.526037	12.9833	1.73058
2022-11-07 12:35:00	10.4343	0.158881	14.1889	14.8305	7.14324	3.12486	1.30933	0.164327	146.414	4.29169	6.98765	6.96279	0.105553	0.526026	12.9834	1.73063
2022-11-07 12:40:00	10.4388	0.15892	14.1669	14.8226	7.14238	3.12388	1.30683	0.16421	146.506	4.26831	6.98766	6.96012	0.105587	0.526014	12.9837	1.73068
2022-11-07 12:45:00	10.4431	0.158958	14.1451	14.8148	7.14151	3.1229	1.30416	0.164093	146.598	4.24333	6.98765	6.9574	0.10562	0.526003	12.9839	1.73072
2022-11-07 12:50:00	10.4474	0.158996	14.1233	14.8072	7.14064	3.12191	1.30133	0.163974	146.69	4.21679	6.98761	6.95462	0.105654	0.525992	12.9842	1.73077
2022-11-07 12:55:00	10.4516	0.159033	14.1016	14.7997	7.13976	3.12093	1.29833	0.163854	146.783	4.18877	6.98755	6.95179	0.105687	0.525982	12.9845	1.73082
2022-11-07 13:00:00	10.4557	0.15907	14.0801	14.7924	7.13889	3.11994	1.29518	0.163733	146.876	4.15934	6.98746	6.9489	0.10572	0.525971	12.9848	1.73086
2022-11-07 13:05:00	10.4597	0.159107	14.0586	14.7853	7.13801	3.11895	1.29188	0.16361	146.97	4.12859	6.98735	6.94595	0.105752	0.525961	12.9852	1.73091
2022-11-07 13:10:00	10.4637	0.159143	14.0373	14.7783	7.13714	3.11796	1.28844	0.163487	147.064	4.09659	6.98722	6.94295	0.105784	0.525952	12.9857	1.73096
2022-11-07 13:15:00	10.4675	0.159179	14.0161	14.7715	7.13626	3.11696	1.28487	0.163362	147.158	4.06343	6.98706	6.93989	0.105815	0.525942	12.9861	1.73101
2022-11-07 13:20:00	10.4713	0.159214	13.995	14.7649	7.13538	3.11597	1.28117	0.163236	147.253	4.02922	6.98689	6.93678	0.105847	0.525933	12.9866	1.73105
2022-11-07 13:25:00	10.475	0.159248	13.9739	14.7584	7.1345	3.11497	1.27736	0.163108	147.349	3.99405	6.98669	6.93361	0.105877	0.525923	12.9872	1.7311
2022-11-07 13:30:00	10.4786	0.159283	13.953	14.7522	7.13363	3.11397	1.27344	0.16298	147.444	3.95802	6.98648	6.93038	0.105908	0.525915	12.9877	1.73115
2022-11-07 13:35:00	10.4822	0.159317	13.9322	14.7461	7.13275	3.11297	1.26941	0.16285	147.568	3.92125	6.98624	6.9307	0.105938	0.525906	12.9884	1.73119
2022-11-07 13:40:00	10.4856	0.15935	13.9115	14.7401	7.13187	3.11197	1.2653	0.162719	147.692	3.88383	6.98599	6.93096	0.105967	0.525897	12.989	1.73124
2022-11-07 13:45:00	10.489	0.159383	13.8909	14.7344	7.131	3.11097	1.2611	0.162587	147.816	3.84587	6.98572	6.93118	0.105997	0.525889	12.9897	1.73129
2022-11-07 13:50:00	10.4924	0.159415	13.8704	14.7288	7.13012	3.10996	1.25683	0.162453	147.94	3.80749	6.98543	6.93134	0.106025	0.525881	12.9904	1.73134
2022-11-07 13:55:00	10.4956	0.159447	13.85	14.7235	7.12925	3.10896	1.25249	0.162318	148.065	3.76879	6.98512	6.93144	0.106054	0.525873	12.9912	1.73138
2022-11-07 14:00:00	10.4988	0.159479	13.8297	14.7183	7.12837	3.10795	1.2481	0.162182	148.191	3.72986	6.9848	6.9315	0.106082	0.525865	12.992	1.73143
2022-11-07 14:05:00	10.502	0.15951	13.8095	14.7133	7.1275	3.10694	1.24366	0.162044	148.317	3.69083	6.98447	6.93151	0.106109	0.525858	12.9928	1.73148
2022-11-07 14:10:00	10.505	0.15954	13.7894	14.7084	7.12663	3.10593	1.23918	0.161906	148.443	3.65179	6.98412	6.93148	0.106137	0.52585	12.9937	1.73152
2022-11-07 14:15:00	10.5081	0.15957	13.7694	14.7038	7.12577	3.10492	1.23468	0.161765	148.569	3.61283	6.98376	6.93139	0.106163	0.525843	12.9947	1.73157
2022-11-07 14:20:00	10.511	0.1596	13.7495	14.6994	7.1249	3.10391	1.23017	0.161624	148.696	3.57404	6.98338	6.93126	0.106189	0.525836	12.9956	1.73162
2022-11-07 14:25:00	10.5139	0.159629	13.7297	14.6951	7.12404	3.1029	1.22564	0.161481	148.824	3.53552	6.98299	6.93109	0.106215	0.525829	12.9966	1.73167
2022-11-07 14:30:00	10.5168	0.159657	13.71	14.6911	7.12318	3.10188	1.22112	0.161337	148.951	3.49734	6.9826	6.93088	0.106241	0.525822	12.9976	1.73171
2022-11-07 14:35:00	10.5196	0.159685	13.6904	14.6872	7.12232	3.10087	1.21662	0.161191	149.08	3.45959	6.98219	6.93063	0.106266	0.525816	12.9987	1.73176
2022-11-07 14:40:00	10.5224	0.159712	13.6708	14.6835	7.12147	3.09985	1.21214	0.161044	149.208	3.42234	6.98177	6.93034	0.10629	0.525809	12.9998	1.73181
2022-11-07 14:45:00	10.5252	0.159739	13.6514	14.68	7.12062	3.09884	1.20768	0.160896	149.337	3.38564	6.98135	6.93001	0.106314	0.525803	13.001	1.73185
2022-11-07 14:50:00	10.5279	0.159766	13.6321	14.6768	7.11977	3.09782	1.20327	0.160746	149.466	3.34957	6.98091	6.92965	0.106338	0.525797	13.0022	1.7319
2022-11-07 14:55:00	10.5306	0.159792	13.6129	14.6737	7.11893	3.0968	1.19891	0.160595	149.596	3.31418	6.98047	6.92926	0.106361	0.525791	13.0034	1.73195
2022-11-07 15:00:00	10.5332	0.159817	13.5937	14.6708	7.11809	3.09578	1.1946	0.160443	149.726	3.27951	6.98003	6.92884	0.106383	0.525785	13.0047	1.73199
2022-11-07 15:05:00	10.5358	0.159842	13.5747	14.6681	7.11725	3.09476	1.19035	0.160289	149.856	3.24562	6.97958	6.92838	0.106405	0.525779	13.006	1.73204
2022-11-07 15:10:00	10.5384	0.159866	13.5557	14.6656	7.11642	3.09374	1.18617	0.160134	149.987	3.21254	6.97912	6.92791	0.106427	0.525773	13.0073	1.73209
2022-11-07 15:15:00	10.541	0.15989	13.5368	14.6634	7.11559	3.09272	1.18207	0.159977	150.118	3.1803	6.97866	6.9274	0.106448	0.525768	13.0087	1.73214
2022-11-07 15:20:00	10.5436	0.159913	13.5181	14.6613	7.11477	3.0917	1.17804	0.159819	150.25	3.14895	6.97819	6.92688	0.106469	0.525762	13.0102	1.73218
2022-11-07 15:25:00	10.5461	0.159936	13.4994	14.6594	7.11395	3.09068	1.17409	0.159659	150.382	3.1185	6.97773	6.92634	0.106489	0.525757	13.0116	1.73223
2022-11-07 15:30:00	10.5486	0.159958	13.4808	14.6578	7.11314	3.08965	1.17022	0.159498	150.514	3.08899	6.97726	6.92578	0.106509	0.525751	13.0131	1.73228
2022-11-07 15:35:00	10.5511	0.159979	13.4623	14.6563	7.11233	3.08863	1.16644	0.159335	150.647	3.06043	6.97679	6.9252	0.106528	0.525746	13.0147	1.73232
2022-11-07 15:40:00	10.5536	0.16	13.4439	14.6551	7.11153	3.08761	1.16274	0.159171	150.78	3.03284	6.97632	6.92461	0.106546	0.525741	13.0163	1.73237
2022-11-07 15:45:00	10.5561	0.160021	13.4255	14.654	7.11073	3.08658	1.15913	0.159006	150.913	3.00625	6.97585	6.924	0.106565	0.525736	13.0179	1.73242
2022-11-07 15:50:00	10.5586	0.160041	13.4073	14.6532	7.10994	3.08556	1.15561	0.158839	151.047	2.98066	6.97538	6.92339	0.106582	0.525731	13.0195	1.73247
2022-11-07 15:55:00	10.561	0.16006	13.3891	14.6526	7.10915	3.08453	1.15217	0.15867	151.181	2.9561	6.97492	6.92277	0.106599	0.525726	13.0212	1.73251
2022-11-07 16:00:00	10.5635	0.160079	13.3711	14.6521	7.10837	3.08351	1.14882	0.1585	151.315	2.93257	6.97445	6.92215	0.106616	0.525721	13.023	1.73256
2022-11-07 16:05:00	10.566	0.160097	13.3531	14.6519	7.1076	3.08248	1.14556	0.158328	151.45	2.91009	6.97399	6.92152	0.106632	0.525716	13.0248	1.73261
2022-11-07 16:10:00	10.5684	0.160114	13.3352	14.652	7.10683	3.08146	1.14237	0.158155	151.585	2.88867	6.97353	6.92089	0.106647	0.525711	13.0266	1.73265
2022-11-07 16:15:00	10.5709	0.160131	13.3174	14.6522	7.10607	3.08043	1.13926	0.157981	151.72	2.86832	6.97308	6.92026	0.106662	0.525706	13.0285	1.7327
2022-11-07 16:20:00	10.5734	0.160148	13.2997	14.6526	7.10531	3.07941	1.13623	0.157805	151.856	2.84906	6.97263	6.91963	0.106677	0.525701	13.0304	1.73275
2022-11-07 16:25:00	10.5758	0.160163	13.282	14.6533	7.10456	3.07838	1.13328	0.157627	151.992	2.83089	6.97218	6.91901	0.106691	0.525696	13.0323	1.7328
2022-11-07 16:30:00	10.5783	0.160179	13.2644	14.6541	7.10382	3.07735	1.13039	0.157448	152.128	2.81382	6.97174	6.91839	0.106704	0.525692	13.0343	1.73284
2022-11-07 16:35:00	10.5807	0.160193	13.247	14.6552	7.10308	3.07633	1.12758	0.157267	152.265	2.79786	6.97131	6.91778	0.106717	0.525687	13.0363	1.73289
2022-11-07 16:40:00	10.5832	0.160207	13.2296	14.6565	7.10235	3.0753	1.12483	0.157085	152.402	2.78302	6.97089	6.91718	0.106729	0.525682	13.0384	1.73294
2022-11-07 16:45:00	10.5857	0.16022	13.2122	14.658	7.10163	3.07428	1.12215	0.156901	152.539	2.76929	6.97047	6.91659	0.10674	0.525677	13.0405	1.73298
2022-11-07 16:50:00	10.5881	0.160233	13.195	14.6597	7.10092	3.07325	1.11952	0.156715	152.677	2.7567	6.97006	6.91602	0.106752	0.525673	13.0426	1.73303
2022-11-07 16:55:00	10.5906	0.160245	13.1778	14.6617	7.10021	3.07222	1.11696	0.156528	152.815	2.74523	6.96965	6.91546	0.106762	0.525668	13.0448	1.73308
2022-11-07 17:00:00	10.5931	0.160257	13.1608	14.6638	7.09951	3.0712	1.11445	0.15634	152.953	2.73488	6.96926	6.91491	0.106772	0.525663	13.047	1.73313
2022-11-07 17:05:00	10.5956	0.160268	13.1438	14.6662	7.09882	3.07017	1.112	0.15615	153.092	2.72565	6.96887	6.91438	0.106781	0.525659	13.0492	1.73317
2022-11-07 17:10:00	10.598	0.160278	13.1268	14.6688	7.09813	3.06915	1.10961	0.155958	153.231	2.71755	6.96849	6.91386	0.10679	0.525654	13.0515	1.73322
2022-11-07 17:15:00	10.6005	0.160288	13.11	14.6716	7.09745	3.06812	1.10726	0.155764	153.37	2.71054	6.96813	6.91337	0.106798	0.525649	13.0539	1.73327
2022-11-07 17:20:00	10.603	0.160297	13.0932	14.6747	7.09678	3.0671	1.10497	0.155569	153.509	2.70463	6.96777	6.91289	0.106806	0.525644	13.0562	1.73331
2022-11-07 17:25:00	10.6055	0.160305	13.0765	14.6779	7.09612	3.06607	1.10272	0.155373	153.649	2.69979	6.96742	6.91244	0.106813	0.525639	13.0586	1.73336
2022-11-07 17:30:00	10.6079	0.160313	13.0599	14.6814	7.09547	3.06505	1.10052	0.155174	153.789	2.69601	6.96708	6.91201	0.106819	0.525634	13.0611	1.73341
2022-11-07 17:35:00	10.6104	0.16032	13.0434	14.6851	7.09482	3.06402	1.09837	0.154975	153.929	2.69326	6.96676	6.9116	0.106825	0.525629	13.0636	1.73346
2022-11-07 17:40:00	10.6129	0.160327	13.0269	14.689	7.09418	3.063	1.09626	0.154773	154.07	2.69152	6.96644	6.91121	0.106831	0.525624	13.0661	1.7335
2022-11-07 17:45:00	10.6154	0.160333	13.0105	14.6931	7.09355	3.06198	1.09419	0.15457	154.21	2.69075	6.96614	6.91085	0.106835	0.525619	13.0687	1.73355
2022-11-07 17:50:00	10.6178	0.160338	12.9942	14.6974	7.09293	3.06095	1.09217	0.154365	154.352	2.69091	6.96584	6.91051	0.106839	0.525614	13.0713	1.7336
2022-11-07 17:55:00	10.6203	0.160342	12.978	14.702	7.09232	3.05993	1.09019	0.154159	154.493	2.69197	6.96556	6.9102	0.106843	0.525609	13.0739	1.73365
2022-11-07 18:00:00	10.6228	0.160346	12.9618	14.7067	7.09171	3.05891	1.08824	0.153951	154.634	2.69389	6.96529	6.90991	0.106846	0.525604	13.0766	1.73369
2022-11-07 18:05:00	10.6252	0.16035	12.9457	14.7117	7.09111	3.05789	1.08634	0.153741	154.776	2.69663	6.96503	6.90965	0.106848	0.525599	13.0793	1.73374
2022-11-07 18:10:00	10.6277	0.160352	12.9297	14.7169	7.09052	3.05687	1.08447	0.153529	154.918	2.70012	6.96478	6.90942	0.106849	0.525593	13.0821	1.73379
2022-11-07 18:15:00	10.6301	0.160354	12.9138	14.7223	7.08994	3.05585	1.08263	0.153316	155.061	2.70434	6.96455	6.90921	0.10685	0.525588	13.0848	1.73384
2022-11-07 18:20:00	10.6325	0.160356	12.8979	14.728	7.08936	3.05483	1.08082	0.153101	155.203	2.70922	6.96432	6.90903	0.106851	0.525582	13.0877	1.73389
2022-11-07 18:25:00	10.635	0.160356	12.8821	14.7338	7.0888	3.05381	1.07904	0.152885	155.346	2.7147	6.96411	6.90887	0.10685	0.525577	13.0905	1.73394
2022-11-07 18:30:00	10.6374	0.160356	12.8663	14.7399	7.08824	3.05279	1.07728	0.152667	155.489	2.72075	6.96391	6.90874	0.10685	0.525571	13.0935	1.73399
2022-11-07 18:35:00	10.6398	0.160356	12.8507	14.7462	7.08769	3.05177	1.07555	0.152447	155.632	2.7273	6.96372	6.90864	0.106848	0.525565	13.0964	1.73404
2022-11-07 18:40:00	10.6421	0.160354	12.8351	14.7527	7.08714	3.05075	1.07383	0.152226	155.775	2.7343	6.96354	6.90856	0.106846	0.525559	13.0994	1.73409
2022-11-07 18:45:00	10.6445	0.160352	12.8196	14.7594	7.0866	3.04974	1.07213	0.152002	155.919	2.74169	6.96338	6.90851	0.106843	0.525553	13.1024	1.73414
2022-11-07 18:50:00	10.6469	0.160349	12.8041	14.7663	7.08608	3.04872	1.07044	0.151778	156.063	2.74943	6.96322	6.90848	0.10684	0.525547	13.1054	1.73419
2022-11-07 18:55:00	10.6492	0.160346	12.7887	14.7735	7.08555	3.04771	1.06876	0.151551	156.207	2.75745	6.96308	6.90848	0.106836	0.52554	13.1085	1.73425
2022-11-07 19:00:00	10.6516	0.160342	12.7734	14.7808	7.08504	3.04669	1.06709	0.151323	156.351	2.76571	6.96295	6.9085	0.106831	0.525534	13.1117	1.7343
2022-11-07 19:05:00	10.6539	0.160337	12.7581	14.7884	7.08453	3.04568	1.06541	0.151093	156.495	2.77416	6.96283	6.90855	0.106826	0.525527	13.1148	1.73436
2022-11-07 19:10:00	10.6562	0.160332	12.743	14.7962	7.08403	3.04467	1.06373	0.150861	156.639	2.78275	6.96272	6.90862	0.10682	0.525521	13.118	1.73442
2022-11-07 19:15:00	10.6585	0.160326	12.7278	14.8042	7.08354	3.04365	1.06205	0.150628	156.784	2.79145	6.96262	6.90872	0.106813	0.525514	13.1213	1.73448
2022-11-07 19:20:00	10.6607	0.160319	12.7128	14.8124	7.08305	3.04264	1.06035	0.150392	156.929	2.8002	6.96253	6.90884	0.106806	0.525507	13.1245	1.73454
2022-11-07 19:25:00	10.663	0.160312	12.6978	14.8208	7.08257	3.04163	1.05865	0.150156	157.074	2.80896	6.96246	6.90898	0.106798	0.5255	13.1279	1.73461
2022-11-07 19:30:00	10.6652	0.160304	12.6829	14.8294	7.08209	3.04062	1.05692	0.149917	157.219	2.81772	6.96239	6.90914	0.10679	0.525492	13.1312	1.73468
2022-11-07 19:35:00	10.6674	0.160295	12.6681	14.8382	7.08163	3.03961	1.05518	0.149677	157.364	2.82642	6.96233	6.90933	0.106781	0.525485	13.1346	1.73475
2022-11-07 19:40:00	10.6696	0.160286	12.6533	14.8473	7.08116	3.03861	1.05341	0.149435	157.509	2.83505	6.96229	6.90953	0.106771	0.525477	13.138	1.73482
2022-11-07 19:45:00	10.6718	0.160276	12.6385	14.8565	7.08071	3.0376	1.05162	0.149191	157.655	2.84357	6.96225	6.90976	0.10676	0.52547	13.1414	1.7349
2022-11-07 19:50:00	10.674	0.160265	12.6239	14.866	7.08026	3.03659	1.0498	0.148946	157.801	2.85197	6.96222	6.91	0.106749	0.525462	13.1449	1.73499
2022-11-07 19:55:00	10.6761	0.160253	12.6093	14.8756	7.07981	3.03559	1.04795	0.148699	157.946	2.86023	6.96221	6.91027	0.106738	0.525453	13.1485	1.73508
2022-11-07 20:00:00	10.6783	0.160241	12.5948	14.8854	7.07937	3.03458	1.04608	0.14845	158.092	2.86832	6.9622	6.91055	0.106725	0.525445	13.152	1.73517
2022-11-07 20:05:00	10.6804	0.160228	12.5803	14.8955	7.07894	3.03358	1.04417	0.148199	158.238	2.87624	6.9622	6.91085	0.106712	0.525437	13.1556	1.73527
2022-11-07 20:10:00	10.6825	0.160215	12.5659	14.9057	7.07851	3.03258	1.04223	0.147947	158.384	2.88398	6.96221	6.91117	0.106698	0.525428	13.1592	1.73538
2022-11-07 20:15:00	10.6845	0.160201	12.5516	14.9162	7.07809	3.03158	1.04027	0.147693	158.53	2.89152	6.96222	6.9115	0.106684	0.525419	13.1629	1.73549
2022-11-07 20:20:00	10.6866	0.160186	12.5373	14.9268	7.07767	3.03058	1.03827	0.147437	158.676	2.89887	6.96225	6.91184	0.106669	0.52541	13.1666	1.73561
2022-11-07 20:25:00	10.6887	0.16017	12.5231	14.9377	7.07725	3.02958	1.03625	0.147179	158.822	2.90601	6.96228	6.91221	0.106653	0.525401	13.1703	1.73574
2022-11-07 20:30:00	10.6907	0.160154	12.509	14.9487	7.07684	3.02858	1.0342	0.14692	158.969	2.91296	6.96232	6.91258	0.106637	0.525391	13.1741	1.73588
2022-11-07 20:35:00	10.6927	0.160137	12.4949	14.96	7.07644	3.02758	1.03213	0.146659	159.115	2.9197	6.96237	6.91297	0.10662	0.525382	13.1779	1.73603
2022-11-07 20:40:00	10.6947	0.16012	12.4809	14.9714	7.07604	3.02659	1.03004	0.146396	159.261	2.92625	6.96242	6.91337	0.106603	0.525372	13.1817	1.7362
2022-11-07 20:45:00	10.6967	0.160101	12.4669	14.983	7.07564	3.02559	1.02793	0.146132	159.408	2.9326	6.96249	6.91379	0.106584	0.525362	13.1855	1.73637
2022-11-07 20:50:00	10.6987	0.160082	12.453	14.9948	7.07525	3.0246	1.02581	0.145866	159.554	2.93876	6.96255	6.91421	0.106565	0.525352	13.1894	1.73656
2022-11-07 20:55:00	10.7006	0.160063	12.4392	15.0068	7.07486	3.0236	1.02368	0.145598	159.7	2.94474	6.96263	6.91465	0.106546	0.525341	13.1934	1.73677
2022-11-07 21:00:00	10.7026	0.160043	12.4254	15.019	7.07447	3.02261	1.02155	0.145328	159.847	2.95055	6.96271	6.91509	0.106526	0.52533	13.1973	1.73699
2022-11-07 21:05:00	10.7045	0.160022	12.4117	15.0313	7.07409	3.02162	1.01942	0.145057	159.993	2.95618	6.96279	6.91555	0.106505	0.525319	13.2013	1.73724
2022-11-07 21:10:00	10.7065	0.16	12.3981	15.0439	7.07371	3.02063	1.0173	0.144784	160.139	2.96166	6.96289	6.91601	0.106483	0.525308	13.2053	1.73751
2022-11-07 21:15:00	10.7084	0.159978	12.3845	15.0566	7.07333	3.01964	1.0152	0.144509	160.286	2.96699	6.96298	6.91648	0.106461	0.525297	13.2094	1.73782
[truncated: 28,514 more rows]

## Sheet: Light & Temperature
	light_2_1	light_4_1	light_2_2	light_4_2	temp_inf	temp_mix	temp_bo	temp_eff
t_stamp	Lower PAR sensor, PBR Fence 2	Lower PAR sensor, PBR Fence 4	Upper PAR sensor, PBR Fence 2	Upper PAR sensor, PBR Fence 4	EcoRecover influent temperature	Mix Tank effluent temperature	PBR effluent temperature	EcoRecover effluent temperature
	µmol·m-2·s-1	µmol·m-2·s-1	µmol·m-2·s-1	µmol·m-2·s-1	°F	°F	°F	°F
Date & Time	smoothed	smoothed	smoothed	smoothed	smoothed	smoothed	smoothed	smoothed
2022-11-01	0.356233	7.029	8.84937	18.716	60.9646	64.126	65.2084	63.8199
2022-11-01 00:05:00	0.360566	7.03676	8.85891	18.7191	60.9616	64.1023	65.1816	63.7899
2022-11-01 00:10:00	0.364899	7.04452	8.86846	18.7222	60.9586	64.0789	65.155	63.7602
2022-11-01 00:15:00	0.369232	7.05227	8.878	18.7253	60.9556	64.0557	65.1287	63.7308
2022-11-01 00:20:00	0.373565	7.06003	8.88755	18.7284	60.9526	64.0327	65.1026	63.7017
2022-11-01 00:25:00	0.377897	7.06779	8.8971	18.7315	60.9495	64.01	65.0766	63.6729
2022-11-01 00:30:00	0.38223	7.07555	8.90664	18.7346	60.9465	63.9874	65.0509	63.6443
2022-11-01 00:35:00	0.386563	7.0833	8.91619	18.7377	60.9435	63.9651	65.0254	63.6161
2022-11-01 00:40:00	0.390896	7.09106	8.92573	18.7408	60.9405	63.943	65.0002	63.5881
2022-11-01 00:45:00	0.395229	7.09882	8.93528	18.7439	60.9375	63.9212	64.9751	63.5604
2022-11-01 00:50:00	0.399562	7.10658	8.94483	18.747	60.9345	63.8995	64.9503	63.533
2022-11-01 00:55:00	0.403895	7.11433	8.95437	18.7501	60.9315	63.8781	64.9257	63.5059
2022-11-01 01:00:00	0.408228	7.12209	8.96392	18.7532	60.9285	63.8568	64.9014	63.4791
2022-11-01 01:05:00	0.41256	7.12985	8.97347	18.7563	60.9255	63.8358	64.8773	63.4526
2022-11-01 01:10:00	0.416893	7.1376	8.98301	18.7594	60.9225	63.815	64.8534	63.4264
2022-11-01 01:15:00	0.421226	7.14536	8.99256	18.7625	60.9195	63.7944	64.8297	63.4005
2022-11-01 01:20:00	0.425559	7.15312	9.0021	18.7656	60.9164	63.774	64.8063	63.3749
2022-11-01 01:25:00	0.429892	7.16088	9.01165	18.7687	60.9134	63.7539	64.7831	63.3495
2022-11-01 01:30:00	0.434225	7.16863	9.0212	18.7718	60.9104	63.7339	64.7601	63.3245
2022-11-01 01:35:00	0.438558	7.17639	9.03074	18.7749	60.9074	63.7142	64.7374	63.2998
2022-11-01 01:40:00	0.442891	7.18415	9.04029	18.778	60.9044	63.6946	64.7149	63.2754
2022-11-01 01:45:00	0.447224	7.19191	9.04984	18.7811	60.9014	63.6753	64.6926	63.2513
2022-11-01 01:50:00	0.451556	7.19966	9.05938	18.7842	60.8984	63.6561	64.6706	63.2274
2022-11-01 01:55:00	0.455889	7.20742	9.06893	18.7873	60.8955	63.6372	64.6488	63.2039
2022-11-01 02:00:00	0.460222	7.21518	9.07847	18.7904	60.8925	63.6184	64.6272	63.1807
2022-11-01 02:05:00	0.464555	7.22294	9.08802	18.7935	60.8895	63.5999	64.6059	63.1578
2022-11-01 02:10:00	0.468888	7.23069	9.09757	18.7966	60.8865	63.5816	64.5848	63.1351
2022-11-01 02:15:00	0.473221	7.23845	9.10711	18.7997	60.8835	63.5634	64.564	63.1128
2022-11-01 02:20:00	0.477554	7.24621	9.11666	18.8028	60.8805	63.5454	64.5434	63.0907
2022-11-01 02:25:00	0.481887	7.25397	9.1262	18.8059	60.8776	63.5277	64.523	63.069
2022-11-01 02:30:00	0.486219	7.26172	9.13575	18.809	60.8746	63.5101	64.5028	63.0475
2022-11-01 02:35:00	0.490552	7.26948	9.1453	18.8121	60.8716	63.4927	64.4829	63.0263
2022-11-01 02:40:00	0.494885	7.27724	9.15484	18.8152	60.8687	63.4755	64.4633	63.0054
2022-11-01 02:45:00	0.499218	7.285	9.16439	18.8183	60.8657	63.4585	64.4438	62.9848
2022-11-01 02:50:00	0.503551	7.29275	9.17394	18.8214	60.8628	63.4417	64.4246	62.9645
2022-11-01 02:55:00	0.507884	7.30051	9.18348	18.8245	60.8598	63.425	64.4057	62.9445
2022-11-01 03:00:00	0.512217	7.30827	9.19303	18.8276	60.8569	63.4086	64.3869	62.9248
2022-11-01 03:05:00	0.51655	7.31603	9.20257	18.8307	60.854	63.3923	64.3684	62.9053
2022-11-01 03:10:00	0.520883	7.32378	9.21212	18.8338	60.8511	63.3762	64.3502	62.8861
2022-11-01 03:15:00	0.525215	7.33154	9.22167	18.8369	60.8482	63.3603	64.3322	62.8673
2022-11-01 03:20:00	0.529548	7.3393	9.23121	18.84	60.8453	63.3446	64.3144	62.8487
2022-11-01 03:25:00	0.533881	7.34705	9.24076	18.8431	60.8424	63.3291	64.2969	62.8303
2022-11-01 03:30:00	0.538214	7.35481	9.25031	18.8462	60.8395	63.3137	64.2796	62.8123
2022-11-01 03:35:00	0.542547	7.36257	9.25985	18.8493	60.8367	63.2986	64.2625	62.7945
2022-11-01 03:40:00	0.54688	7.37033	9.2694	18.8524	60.8338	63.2836	64.2457	62.7771
2022-11-01 03:45:00	0.551213	7.37808	9.27894	18.8555	60.831	63.2688	64.2291	62.7599
2022-11-01 03:50:00	0.555546	7.38584	9.28849	18.8586	60.8282	63.2542	64.2128	62.743
2022-11-01 03:55:00	0.559878	7.3936	9.29804	18.8617	60.8254	63.2398	64.1967	62.7264
2022-11-01 04:00:00	0.564211	7.40136	9.30758	18.8648	60.8226	63.2256	64.1809	62.71
2022-11-01 04:05:00	0.568544	7.40911	9.31713	18.8679	60.8198	63.2116	64.1653	62.694
2022-11-01 04:10:00	0.572877	7.41687	9.32668	18.871	60.8171	63.1977	64.15	62.6782
2022-11-01 04:15:00	0.57721	7.42463	9.33622	18.8741	60.8144	63.1841	64.135	62.6628
2022-11-01 04:20:00	0.581543	7.43239	9.34577	18.8772	60.8117	63.1707	64.1202	62.6476
2022-11-01 04:25:00	0.585876	7.44014	9.35531	18.8803	60.809	63.1575	64.1057	62.6328
2022-11-01 04:30:00	0.590209	7.4479	9.36486	18.8834	60.8063	63.1445	64.0914	62.6182
2022-11-01 04:35:00	0.594541	7.45566	9.37441	18.8865	60.8037	63.1317	64.0775	62.604
2022-11-01 04:40:00	0.598874	7.46342	9.38395	18.8896	60.8011	63.1192	64.0638	62.5901
2022-11-01 04:45:00	0.603207	7.47117	9.3935	18.8927	60.7985	63.1068	64.0504	62.5765
2022-11-01 04:50:00	0.60754	7.47893	9.40304	18.8958	60.796	63.0947	64.0373	62.5632
2022-11-01 04:55:00	0.611873	7.48669	9.41259	18.8989	60.7935	63.0829	64.0245	62.5502
2022-11-01 05:00:00	0.616206	7.49445	9.42214	18.902	60.791	63.0713	64.012	62.5376
2022-11-01 05:05:00	0.620539	7.5022	9.43168	18.9051	60.7885	63.0599	63.9998	62.5254
2022-11-01 05:10:00	0.624872	7.50996	9.44123	18.9082	60.7861	63.0488	63.988	62.5135
2022-11-01 05:15:00	0.629205	7.51772	9.45078	18.9113	60.7837	63.038	63.9764	62.5019
2022-11-01 05:20:00	0.633537	7.52547	9.46032	18.9144	60.7814	63.0274	63.9652	62.4908
2022-11-01 05:25:00	0.63787	7.53323	9.46987	18.9175	60.7791	63.0172	63.9544	62.48
2022-11-01 05:30:00	0.642203	7.54099	9.47941	18.9206	60.7768	63.0072	63.9439	62.4696
2022-11-01 05:35:00	0.646536	7.54875	9.48896	18.9237	60.7746	62.9975	63.9338	62.4596
2022-11-01 05:40:00	0.650869	7.5565	9.49851	18.9268	60.7724	62.9882	63.924	62.4501
2022-11-01 05:45:00	0.655202	7.56426	9.50805	18.9299	60.7703	62.9791	63.9147	62.4409
2022-11-01 05:50:00	0.659535	7.57202	9.5176	18.933	60.7682	62.9704	63.9057	62.4323
2022-11-01 05:55:00	0.663868	7.57978	9.52715	18.9361	60.7662	62.962	63.8971	62.424
2022-11-01 06:00:00	0.6682	7.58753	9.53669	18.9392	60.7642	62.954	63.889	62.4163
2022-11-01 06:05:00	0.672533	7.59529	9.54624	18.9423	60.7623	62.9464	63.8813	62.409
2022-11-01 06:10:00	0.676866	7.60305	9.55578	18.9454	60.7604	62.9391	63.874	62.4022
2022-11-01 06:15:00	0.681199	7.61081	9.56533	18.9485	60.7586	62.9322	63.8672	62.396
2022-11-01 06:20:00	0.685532	7.61856	9.57488	18.9516	60.7568	62.9257	63.8608	62.3903
2022-11-01 06:25:00	0.689865	7.62632	9.58442	18.9548	60.7551	62.9197	63.8549	62.3851
2022-11-01 06:30:00	0.694198	7.63408	9.59397	18.9579	60.7535	62.914	63.8496	62.3805
2022-11-01 06:35:00	0.698531	7.64184	9.60351	18.961	60.7519	62.9088	63.8447	62.3765
2022-11-01 06:40:00	0.702864	7.64959	9.61306	18.9641	60.7504	62.9041	63.8404	62.3731
2022-11-01 06:45:00	0.707196	7.65735	9.62261	18.9672	60.7489	62.8998	63.8365	62.3703
2022-11-01 06:50:00	0.711529	7.66511	9.63215	18.9703	60.7476	62.896	63.8333	62.3682
2022-11-01 06:55:00	0.715862	7.67287	9.6417	18.9734	60.7462	62.8927	63.8306	62.3667
2022-11-01 07:00:00	0.720195	7.68062	9.65125	18.9765	60.745	62.8899	63.8284	62.3659
2022-11-01 07:05:00	0.724528	7.68838	9.66079	18.9796	60.7438	62.8876	63.8269	62.3658
2022-11-01 07:10:00	0.728861	7.69614	9.67034	18.9827	60.7427	62.8859	63.8259	62.3664
2022-11-01 07:15:00	0.733194	7.70389	9.67988	18.9858	60.7417	62.8847	63.8256	62.3678
2022-11-01 07:20:00	0.737527	7.71165	9.68943	18.9889	60.7408	62.8841	63.8259	62.3699
2022-11-01 07:25:00	0.741859	7.71941	9.69898	18.992	60.7399	62.884	63.8269	62.3728
2022-11-01 07:30:00	0.746192	7.72717	9.70852	18.9951	60.7391	62.8846	63.8285	62.3765
2022-11-01 07:35:00	0.750525	7.73492	9.71807	18.9989	60.7384	62.8857	63.8307	62.381
2022-11-01 07:40:00	0.754858	7.74307	9.72762	19.3248	60.7378	62.8875	63.8337	62.3863
2022-11-01 07:45:00	0.759191	7.91571	9.73718	20.1051	60.7372	62.8899	63.8374	62.3925
2022-11-01 07:50:00	0.763524	8.87286	9.7556	20.8902	60.7367	62.8929	63.8417	62.3996
2022-11-01 07:55:00	0.767857	9.96104	10.1703	21.8037	60.7364	62.8966	63.8468	62.4076
2022-11-01 08:00:00	0.77219	7.65398	4.06296	12.7334	60.7361	62.9009	63.8526	62.4165
2022-11-01 08:05:00	0.776523	8.9148	0.579725	9.76419	60.7358	62.906	63.8591	62.4263
2022-11-01 08:10:00	0.780855	13.1323	1.0872	13.8261	60.7357	62.9117	63.8664	62.437
2022-11-01 08:15:00	0.785188	17.4705	1.60427	17.9058	60.7357	62.9181	63.8745	62.4488
2022-11-01 08:20:00	0.789521	23.1398	2.12135	22.3339	60.7357	62.9253	63.8833	62.4614
2022-11-01 08:25:00	0.793854	29.5031	2.63842	28.8573	60.7358	62.9331	63.8929	62.4751
2022-11-01 08:30:00	0.798187	35.7571	3.1555	35.7406	60.736	62.9417	63.9033	62.4898
2022-11-01 08:35:00	0.80252	36.8417	3.67257	42.8813	60.7363	62.951	63.9145	62.5055
2022-11-01 08:40:00	0.806853	39.9849	4.18965	85.8402	60.7367	62.961	63.9265	62.5223
2022-11-01 08:45:00	0.811186	43.5106	4.70672	79.7793	60.7372	62.9718	63.9392	62.54
2022-11-01 08:50:00	0.815518	47.6876	5.2238	49.0205	60.7377	62.9834	63.9528	62.5589
2022-11-01 08:55:00	0.819851	101.599	5.74087	44.9976	60.7384	62.9957	63.9672	62.5787
2022-11-01 09:00:00	0.824184	207.369	6.25795	47.176	60.7391	63.0087	63.9824	62.5997
2022-11-01 09:05:00	0.828517	99.3183	6.77491	66.155	60.7399	63.0226	63.9984	62.6217
2022-11-01 09:10:00	0.83285	65.5585	7.24596	144.485	60.7408	63.0372	64.0153	62.6448
2022-11-01 09:15:00	0.837183	57.9888	7.51702	131.266	60.7417	63.0525	64.0329	62.669
2022-11-01 09:20:00	0.841516	61.1384	7.76405	75.1918	60.7428	63.0686	64.0514	62.6943
2022-11-01 09:25:00	0.845849	128.298	8.01102	58.2434	60.7439	63.0855	64.0707	62.7207
2022-11-01 09:30:00	0.850181	103.741	8.25799	54.1204	60.7451	63.1032	64.0908	62.7481
2022-11-01 09:35:00	0.854514	69.2256	8.50496	60.5749	60.7464	63.1216	64.1117	62.7767
2022-11-01 09:40:00	0.858847	56.9291	8.75193	60.3186	60.7478	63.1408	64.1334	62.8063
2022-11-01 09:45:00	0.86318	52.0696	8.9989	46.8802	60.7492	63.1607	64.1559	62.837
2022-11-01 09:50:00	0.867513	49.669	9.24587	43.5279	60.7507	63.1814	64.1792	62.8688
2022-11-01 09:55:00	0.871846	46.7549	9.49284	42.0261	60.7523	63.2029	64.2033	62.9017
2022-11-01 10:00:00	0.876179	42.2923	9.73981	40.5955	60.754	63.225	64.2281	62.9357
2022-11-01 10:05:00	0.880512	38.4864	9.98678	40.1029	60.7557	63.2479	64.2538	62.9707
2022-11-01 10:10:00	0.884845	37.0554	10.2338	39.919	60.7575	63.2715	64.2802	63.0067
2022-11-01 10:15:00	0.889177	36.1937	10.4807	39.0562	60.7593	63.2959	64.3073	63.0438
2022-11-01 10:20:00	0.89351	35.3565	10.7277	37.0815	60.7613	63.3209	64.3352	63.0819
2022-11-01 10:25:00	0.897843	34.5195	10.9747	36.0672	60.7632	63.3466	64.3638	63.1211
2022-11-01 10:30:00	0.902176	33.6824	11.2216	35.7849	60.7653	63.373	64.3931	63.1612
2022-11-01 10:35:00	0.906509	32.8453	11.4686	35.5044	60.7674	63.4	64.4232	63.2023
2022-11-01 10:40:00	0.910842	32.0083	11.7156	35.2258	60.7695	63.4277	64.4539	63.2444
2022-11-01 10:45:00	0.915175	31.1713	11.9625	35.7009	60.7717	63.456	64.4852	63.2874
2022-11-01 10:50:00	0.919508	30.3536	12.2095	38.6895	60.774	63.485	64.5173	63.3314
2022-11-01 10:55:00	0.92384	29.7111	12.4565	42.545	60.7763	63.5145	64.5499	63.3763
2022-11-01 11:00:00	0.928173	29.1119	12.7035	44.6396	60.7786	63.5447	64.5832	63.422
2022-11-01 11:05:00	0.932506	28.5127	12.9504	44.4395	60.781	63.5754	64.6171	63.4686
2022-11-01 11:10:00	0.936839	27.9136	13.1974	49.1454	60.7835	63.6066	64.6516	63.5161
2022-11-01 11:15:00	0.941172	27.3546	13.4444	61.8213	60.786	63.6384	64.6867	63.5644
2022-11-01 11:20:00	0.945505	27.172	13.6913	73.1199	60.7885	63.6707	64.7222	63.6135
2022-11-01 11:25:00	0.949838	27.0838	13.9384	75.2797	60.791	63.7034	64.7584	63.6633
2022-11-01 11:30:00	0.954171	26.8245	14.2038	68.8108	60.7936	63.7367	64.795	63.7139
2022-11-01 11:35:00	0.958504	27.188	14.8881	71.346	60.7962	63.7704	64.8321	63.7653
2022-11-01 11:40:00	0.962836	27.8813	15.7518	76.4613	60.7988	63.8045	64.8697	63.8173
2022-11-01 11:45:00	0.967169	28.6581	16.6159	77.2493	60.8015	63.839	64.9077	63.8699
2022-11-01 11:50:00	0.971502	30.3464	17.4801	77.153	60.8042	63.874	64.9462	63.9232
2022-11-01 11:55:00	0.975835	39.961	18.3442	77.6957	60.8069	63.9093	64.985	63.9771
2022-11-01 12:00:00	0.980168	60.3047	19.2083	74.4523	60.8096	63.9449	65.0242	64.0315
2022-11-01 12:05:00	0.984501	60.6228	20.0727	70.373	60.8123	63.9809	65.0638	64.0865
2022-11-01 12:10:00	0.988834	56.7599	21.0314	64.2382	60.8151	64.0171	65.1037	64.142
2022-11-01 12:15:00	0.993167	53.0968	22.7481	59.6347	60.8179	64.0537	65.1439	64.1979
2022-11-01 12:20:00	0.999819	51.7843	24.65	57.2614	60.8206	64.0905	65.1844	64.2543
2022-11-01 12:25:00	1.97204	49.6051	27.1805	62.4459	60.8234	64.1275	65.2252	64.3111
2022-11-01 12:30:00	4.23743	51.6216	30.0467	60.8133	60.8262	64.1647	65.2662	64.3683
2022-11-01 12:35:00	6.51265	50.5604	33.2582	58.6325	60.829	64.2021	65.3074	64.4257
2022-11-01 12:40:00	8.78767	49.7518	38.7816	57.176	60.8318	64.2397	65.3487	64.4835
2022-11-01 12:45:00	10.9708	48.5262	46.3555	53.9385	60.8345	64.2775	65.3903	64.5416
2022-11-01 12:50:00	12.5777	45.7057	53.612	49.7654	60.8373	64.3153	65.4319	64.5998
2022-11-01 12:55:00	13.1691	42.3334	61.7807	45.919	60.8401	64.3533	65.4737	64.6583
2022-11-01 13:00:00	13.4736	39.63	69.9658	42.7584	60.8429	64.3913	65.5155	64.7169
2022-11-01 13:05:00	12.5455	37.1735	75.188	39.0262	60.8456	64.4294	65.5574	64.7756
2022-11-01 13:10:00	10.6566	34.8164	77.3992	35.9883	60.8484	64.4675	65.5994	64.8343
2022-11-01 13:15:00	8.01404	32.5937	73.4573	33.8089	60.8511	64.5056	65.6413	64.8931
2022-11-01 13:20:00	5.52211	30.3755	61.6614	32.12	60.8538	64.5437	65.6832	64.9519
2022-11-01 13:25:00	3.08811	28.3854	64.0891	30.4326	60.8565	64.5817	65.725	65.0107
2022-11-01 13:30:00	1.06364	27.1618	59.1181	28.8811	60.8592	64.6198	65.7668	65.0693
2022-11-01 13:35:00	0.509607	26.003	63.4179	28.1244	60.8618	64.6577	65.8085	65.1279
2022-11-01 13:40:00	0.520001	24.9502	71.1069	27.5032	60.8645	64.6955	65.85	65.1862
2022-11-01 13:45:00	0.531746	24.0805	75.1114	27.154	60.8671	64.7332	65.8914	65.2444
2022-11-01 13:50:00	0.543492	23.2145	78.7871	26.9925	60.8697	64.7707	65.9326	65.3023
2022-11-01 13:55:00	0.555237	22.3485	72.996	26.8315	60.8722	64.8081	65.9735	65.3599
2022-11-01 14:00:00	0.566983	21.4826	68.636	26.6703	60.8748	64.8453	66.0143	65.4172
2022-11-01 14:05:00	0.578728	20.6417	62.2273	26.4572	60.8773	64.8823	66.0547	65.4742
2022-11-01 14:10:00	0.590473	19.8321	54.4305	25.8537	60.8798	64.9191	66.0949	65.5307
2022-11-01 14:15:00	0.602219	19.0226	49.672	25.1678	60.8822	64.9556	66.1347	65.5868
2022-11-01 14:20:00	0.613964	18.2132	45.6707	24.4817	60.8847	64.9918	66.1742	65.6424
2022-11-01 14:25:00	0.62571	17.4038	44.72	23.7957	60.8871	65.0278	66.2134	65.6974
2022-11-01 14:30:00	0.637455	16.6245	40.1453	23.1096	60.8894	65.0634	66.2521	65.7519
2022-11-01 14:35:00	0.649201	16.1401	33.091	22.4235	60.8918	65.0987	66.2904	65.8058
2022-11-01 14:40:00	0.660946	15.7325	28.9723	21.7374	60.8941	65.1337	66.3282	65.859
2022-11-01 14:45:00	0.672691	15.325	26.3985	21.0514	60.8963	65.1683	66.3656	65.9115
2022-11-01 14:50:00	0.684437	14.9175	23.7011	20.3653	60.8985	65.2025	66.4025	65.9633
2022-11-01 14:55:00	0.696182	14.5101	22.2034	19.6795	60.9007	65.2363	66.4388	66.0143
2022-11-01 15:00:00	0.707928	14.1026	20.8883	19.1256	60.9029	65.2696	66.4746	66.0645
2022-11-01 15:05:00	0.719673	13.6954	19.618	18.7815	60.905	65.3025	66.5098	66.1139
2022-11-01 15:10:00	0.731419	13.377	18.5273	18.4405	60.9071	65.335	66.5444	66.1624
2022-11-01 15:15:00	0.746062	13.1405	18.1171	18.0996	60.9092	65.3669	66.5784	66.2099
2022-11-01 15:20:00	1.96696	12.9042	17.775	17.7587	60.9112	65.3984	66.6118	66.2565
2022-11-01 15:25:00	4.71644	12.6679	17.4331	17.4178	60.9132	65.4294	66.6445	66.3021
2022-11-01 15:30:00	7.03344	12.4316	17.089	17.0769	60.9151	65.4598	66.6765	66.3467
2022-11-01 15:35:00	10.1232	12.1953	16.7423	16.7359	60.9171	65.4896	66.7078	66.3902
2022-11-01 15:40:00	11.7659	11.959	16.3958	16.395	60.9189	65.5189	66.7383	66.4326
2022-11-01 15:45:00	10.7211	11.723	16.1431	16.0548	60.9208	65.5476	66.7682	66.4739
2022-11-01 15:50:00	10.2037	11.6216	16.2757	16.0021	60.9226	65.5758	66.7972	66.5141
2022-11-01 15:55:00	15.8733	12.0986	17.4702	16.038	60.9244	65.6032	66.8255	66.553
2022-11-01 16:00:00	38.1091	11.9741	17.766	15.7922	60.9261	65.6301	66.853	66.5908
2022-11-01 16:05:00	54.0768	11.6526	18.1094	15.5457	60.9278	65.6563	66.8797	66.6272
2022-11-01 16:10:00	46.0943	11.3139	18.1578	15.2665	60.9295	65.6819	66.9056	66.6625
2022-11-01 16:15:00	31.5352	10.6261	17.2462	14.9221	60.9312	65.7067	66.9306	66.6964
2022-11-01 16:20:00	28.2373	9.79503	16.3866	14.7342	60.9328	65.7309	66.9548	66.729
2022-11-01 16:25:00	27.7293	9.17043	15.6713	14.2297	60.9344	65.7544	66.9781	66.7602
2022-11-01 16:30:00	134.238	9.33821	17.5414	14.6917	60.9359	65.7772	67.0005	66.7901
2022-11-01 16:35:00	105.752	8.81035	17.3029	14.1794	60.9375	65.7993	67.0221	66.8187
2022-11-01 16:40:00	23.8676	8.20769	15.8864	13.6647	60.939	65.8206	67.0428	66.8458
2022-11-01 16:45:00	12.7683	7.60486	15.1503	13.15	60.9404	65.8412	67.0625	66.8715
2022-11-01 16:50:00	11.6603	7.00202	14.2612	12.6178	60.9419	65.861	67.0814	66.8957
2022-11-01 16:55:00	17.9298	6.39918	13.3691	11.6869	60.9433	65.88	67.0994	66.9186
2022-11-01 17:00:00	5.9846	5.79635	12.4097	10.5847	60.9447	65.8983	67.1164	66.9399
2022-11-01 17:05:00	3.53529	5.19351	10.7339	9.48209	60.946	65.9158	67.1325	66.9598
2022-11-01 17:10:00	0.0380094	4.59067	8.56874	8.3795	60.9474	65.9325	67.1478	66.9783
2022-11-01 17:15:00	0.00627756	3.98784	6.48071	7.27691	60.9487	65.9484	67.1621	66.9952
2022-11-01 17:20:00	0.0105484	3.385	5.01251	6.17432	60.95	65.9636	67.1755	67.0107
2022-11-01 17:25:00	0.0148859	2.78216	3.68092	5.07173	60.9512	65.9779	67.1879	67.0247
2022-11-01 17:30:00	0.0192234	2.17936	2.35	3.97075	60.9525	65.9914	67.1995	67.0371
2022-11-01 17:35:00	0.0235609	1.59312	1.15985	3.09072	60.9537	66.004	67.2102	67.0481
2022-11-01 17:40:00	0.0278984	1.17727	0.41358	2.37723	60.9549	66.0159	67.2199	67.0576
2022-11-01 17:45:00	0.0322359	0.807395	0.00319352	1.66415	60.9561	66.027	67.2288	67.0657
2022-11-01 17:50:00	0.0365734	0.43768	5.31049e-06	0.951088	60.9573	66.0372	67.2367	67.0722
2022-11-01 17:55:00	0.0409109	0.0951515	0.0102143	0.271289	60.9584	66.0466	67.2438	67.0773
2022-11-01 18:00:00	0.0452484	3.39146	4.26099	9.32743	60.9595	66.0552	67.25	67.0809
2022-11-01 18:05:00	0.0495859	7.51106	9.39289	19.9931	60.9607	66.063	67.2553	67.0831
2022-11-01 18:10:00	0.0539234	7.27195	9.03037	18.7962	60.9618	66.0699	67.2598	67.0838
2022-11-01 18:15:00	0.0582609	7.02232	8.6546	18.6401	60.9628	66.076	67.2635	67.0831
2022-11-01 18:20:00	0.0625984	6.77275	8.2791	18.5491	60.9639	66.0813	67.2663	67.081
2022-11-01 18:25:00	0.0669359	6.54491	8.01351	18.4584	60.965	66.0859	67.2682	67.0775
2022-11-01 18:30:00	0.0712734	6.50718	8.00823	18.3676	60.966	66.0895	67.2694	67.0726
2022-11-01 18:35:00	0.0756109	6.51486	8.01473	18.2768	60.9671	66.0924	67.2698	67.0663
2022-11-01 18:40:00	0.0799484	6.52265	8.02125	18.1861	60.9681	66.0945	67.2694	67.0588
2022-11-01 18:45:00	0.0842859	6.53044	8.02778	18.0953	60.9691	66.0959	67.2682	67.0499
2022-11-01 18:50:00	0.0886233	6.53823	8.0343	18.0147	60.9701	66.0964	67.2663	67.0397
2022-11-01 18:55:00	0.0929608	6.54603	8.04082	18.0077	60.9711	66.0961	67.2637	67.0283
2022-11-01 19:00:00	0.0972983	6.55382	8.04735	18.0157	60.9721	66.0951	67.2603	67.0156
2022-11-01 19:05:00	0.101636	6.56161	8.05387	18.0238	60.973	66.0934	67.2563	67.0017
2022-11-01 19:10:00	0.105973	6.5694	8.06039	18.0318	60.974	66.0908	67.2515	66.9866
2022-11-01 19:15:00	0.110311	6.57719	8.06692	18.0399	60.975	66.0876	67.2461	66.9704
2022-11-01 19:20:00	0.114648	6.58498	8.07344	18.048	60.9759	66.0836	67.24	66.953
2022-11-01 19:25:00	0.118986	6.59277	8.07996	18.056	60.9768	66.0789	67.2334	66.9346
2022-11-01 19:30:00	0.123323	6.60056	8.08649	18.0641	60.9778	66.0735	67.2261	66.9151
2022-11-01 19:35:00	0.127661	6.60835	8.09301	18.0722	60.9787	66.0674	67.2181	66.8946
2022-11-01 19:40:00	0.131998	6.61614	8.09953	18.0802	60.9796	66.0606	67.2097	66.873
2022-11-01 19:45:00	0.136336	6.62394	8.10606	18.0883	60.9806	66.0531	67.2006	66.8505
2022-11-01 19:50:00	0.140673	6.63173	8.11258	18.0964	60.9815	66.045	67.191	66.8271
2022-11-01 19:55:00	0.145011	6.63952	8.1191	18.1044	60.9824	66.0363	67.1809	66.8028
2022-11-01 20:00:00	0.149348	6.64731	8.12563	18.1125	60.9833	66.0269	67.1703	66.7776
2022-11-01 20:05:00	0.153686	6.6551	8.13215	18.1205	60.9842	66.0169	67.1592	66.7516
2022-11-01 20:10:00	0.158023	6.66289	8.13867	18.1286	60.9851	66.0064	67.1476	66.7249
2022-11-01 20:15:00	0.162361	6.67068	8.1452	18.1367	60.986	65.9952	67.1356	66.6973
2022-11-01 20:20:00	0.166698	6.67847	8.15172	18.1447	60.9869	65.9835	67.1231	66.6691
2022-11-01 20:25:00	0.171036	6.68626	8.15824	18.1528	60.9878	65.9712	67.1102	66.6401
2022-11-01 20:30:00	0.175373	6.69405	8.16477	18.1609	60.9887	65.9584	67.0969	66.6106
2022-11-01 20:35:00	0.179711	6.70185	8.17129	18.1689	60.9895	65.945	67.0833	66.5804
2022-11-01 20:40:00	0.184048	6.70964	8.17781	18.177	60.9904	65.9312	67.0692	66.5496
2022-11-01 20:45:00	0.188386	6.71743	8.18434	18.185	60.9913	65.9169	67.0548	66.5183
2022-11-01 20:50:00	0.192723	6.72522	8.19086	18.1931	60.9922	65.9021	67.04	66.4865
2022-11-01 20:55:00	0.197061	6.73301	8.19738	18.2012	60.9931	65.8868	67.0249	66.4543
2022-11-01 21:00:00	0.201398	6.7408	8.20391	18.2092	60.9939	65.8711	67.0095	66.4216
2022-11-01 21:05:00	0.205736	6.74859	8.21043	18.2173	60.9948	65.855	66.9938	66.3885
2022-11-01 21:10:00	0.210073	6.75638	8.21695	18.2254	60.9957	65.8385	66.9778	66.355
2022-11-01 21:15:00	0.214411	6.76417	8.22348	18.2334	60.9965	65.8216	66.9615	66.3212
2022-11-01 21:20:00	0.218748	6.77196	8.23	18.2415	60.9974	65.8043	66.945	66.2872
2022-11-01 21:25:00	0.223086	6.77975	8.23652	18.2495	60.9983	65.7867	66.9282	66.2528
2022-11-01 21:30:00	0.227423	6.78755	8.24305	18.2576	60.9991	65.7687	66.9112	66.2182
2022-11-01 21:35:00	0.231761	6.79534	8.24957	18.2657	61	65.7504	66.894	66.1834
2022-11-01 21:40:00	0.236098	6.80313	8.25609	18.2737	61.0009	65.7318	66.8766	66.1484
2022-11-01 21:45:00	0.240436	6.81092	8.26262	18.2818	61.0017	65.713	66.8589	66.1133
2022-11-01 21:50:00	0.244773	6.81871	8.26914	18.2899	61.0026	65.6938	66.8411	66.0781
2022-11-01 21:55:00	0.249111	6.8265	8.27566	18.2979	61.0035	65.6744	66.823	66.0427
2022-11-01 22:00:00	0.253448	6.83429	8.28219	18.306	61.0043	65.6547	66.8048	66.0073
2022-11-01 22:05:00	0.257786	6.84208	8.28871	18.314	61.0052	65.6348	66.7865	65.9719
2022-11-01 22:10:00	0.262123	6.84987	8.29523	18.3221	61.0061	65.6148	66.768	65.9365
2022-11-01 22:15:00	0.266461	6.85766	8.30176	18.3302	61.0069	65.5945	66.7493	65.9011
2022-11-01 22:20:00	0.270798	6.86546	8.30828	18.3382	61.0078	65.574	66.7305	65.8657
2022-11-01 22:25:00	0.275136	6.87325	8.3148	18.3463	61.0086	65.5534	66.7116	65.8303
2022-11-01 22:30:00	0.279473	6.88104	8.32133	18.3544	61.0095	65.5326	66.6926	65.7951
2022-11-01 22:35:00	0.283811	6.88883	8.32785	18.3624	61.0104	65.5117	66.6734	65.7599
2022-11-01 22:40:00	0.288148	6.89662	8.33437	18.3705	61.0112	65.4907	66.6542	65.7249
2022-11-01 22:45:00	0.292486	6.90441	8.3409	18.3785	61.0121	65.4695	66.6348	65.69
2022-11-01 22:50:00	0.296823	6.9122	8.34742	18.3866	61.013	65.4483	66.6153	65.6553
2022-11-01 22:55:00	0.301161	6.91999	8.35394	18.3947	61.0138	65.427	66.5958	65.6207
2022-11-01 23:00:00	0.305498	6.92778	8.36047	18.4027	61.0147	65.4056	66.5762	65.5863
2022-11-01 23:05:00	0.309836	6.93557	8.36699	18.4108	61.0155	65.3842	66.5565	65.5522
2022-11-01 23:10:00	0.314173	6.94337	8.37351	18.4189	61.0164	65.3627	66.5367	65.5182
2022-11-01 23:15:00	0.318511	6.95116	8.38004	18.4269	61.0172	65.3412	66.5169	65.4845
2022-11-01 23:20:00	0.322848	6.95895	8.38656	18.435	61.0181	65.3197	66.497	65.4511
2022-11-01 23:25:00	0.327186	6.96674	8.39308	18.443	61.019	65.2982	66.477	65.4179
2022-11-01 23:30:00	0.331523	6.97453	8.39961	18.4511	61.0198	65.2767	66.457	65.3849
2022-11-01 23:35:00	0.335861	6.98232	8.40613	18.4592	61.0207	65.2552	66.437	65.3523
2022-11-01 23:40:00	0.340198	6.99011	8.41265	18.4672	61.0215	65.2337	66.4169	65.3199
2022-11-01 23:45:00	0.344536	6.9979	8.41918	18.4753	61.0224	65.2123	66.3968	65.2878
2022-11-01 23:50:00	0.348873	7.00569	8.4257	18.4834	61.0233	65.1909	66.3766	65.2561
2022-11-01 23:55:00	0.353211	7.01348	8.43222	18.4914	61.0241	65.1696	66.3565	65.2246
2022-11-02	0.357548	7.02128	8.43875	18.4995	61.025	65.1483	66.3363	65.1935
2022-11-02 00:05:00	0.361886	7.02907	8.44527	18.5076	61.0258	65.1271	66.316	65.1627
2022-11-02 00:10:00	0.366223	7.03686	8.45179	18.5156	61.0267	65.106	66.2958	65.1322
2022-11-02 00:15:00	0.370561	7.04465	8.45832	18.5237	61.0276	65.085	66.2755	65.1021
2022-11-02 00:20:00	0.374898	7.05244	8.46484	18.5317	61.0284	65.0641	66.2553	65.0722
2022-11-02 00:25:00	0.379236	7.06023	8.47136	18.5398	61.0293	65.0433	66.235	65.0428
2022-11-02 00:30:00	0.383573	7.06802	8.47789	18.5479	61.0301	65.0226	66.2148	65.0136
2022-11-02 00:35:00	0.387911	7.07581	8.48441	18.5559	61.031	65.002	66.1945	64.9848
2022-11-02 00:40:00	0.392248	7.0836	8.49093	18.564	61.0319	64.9816	66.1742	64.9564
2022-11-02 00:45:00	0.396586	7.09139	8.49746	18.5721	61.0327	64.9612	66.154	64.9283
2022-11-02 00:50:00	0.400923	7.09919	8.50398	18.5801	61.0336	64.941	66.1338	64.9005
2022-11-02 00:55:00	0.40526	7.10698	8.5105	18.5882	61.0344	64.921	66.1136	64.8731
2022-11-02 01:00:00	0.409598	7.11477	8.51703	18.5962	61.0353	64.9011	66.0934	64.846
2022-11-02 01:05:00	0.413935	7.12256	8.52355	18.6043	61.0362	64.8813	66.0732	64.8192
2022-11-02 01:10:00	0.418273	7.13035	8.53007	18.6124	61.037	64.8617	66.0531	64.7928
2022-11-02 01:15:00	0.42261	7.13814	8.5366	18.6204	61.0379	64.8423	66.033	64.7667
2022-11-02 01:20:00	0.426948	7.14593	8.54312	18.6285	61.0387	64.823	66.0129	64.741
2022-11-02 01:25:00	0.431285	7.15372	8.54964	18.6366	61.0396	64.8039	65.9929	64.7155
2022-11-02 01:30:00	0.435623	7.16151	8.55617	18.6446	61.0404	64.7849	65.9729	64.6904
2022-11-02 01:35:00	0.43996	7.1693	8.56269	18.6527	61.0413	64.7662	65.953	64.6657
2022-11-02 01:40:00	0.444298	7.17709	8.56921	18.6607	61.0422	64.7476	65.9331	64.6412
2022-11-02 01:45:00	0.448635	7.18489	8.57574	18.6688	61.043	64.7291	65.9133	64.6171
2022-11-02 01:50:00	0.452973	7.19268	8.58226	18.6769	61.0439	64.7109	65.8936	64.5932
2022-11-02 01:55:00	0.45731	7.20047	8.58878	18.6849	61.0447	64.6928	65.8739	64.5697
2022-11-02 02:00:00	0.461648	7.20826	8.5953	18.693	61.0456	64.6749	65.8543	64.5464
2022-11-02 02:05:00	0.465985	7.21605	8.60183	18.7011	61.0465	64.6572	65.8347	64.5235
2022-11-02 02:10:00	0.470323	7.22384	8.60835	18.7091	61.0473	64.6396	65.8153	64.5008
2022-11-02 02:15:00	0.47466	7.23163	8.61487	18.7172	61.0482	64.6223	65.7959	64.4785
2022-11-02 02:20:00	0.478998	7.23942	8.6214	18.7252	61.049	64.6051	65.7767	64.4564
2022-11-02 02:25:00	0.483335	7.24721	8.62792	18.7333	61.0499	64.5881	65.7575	64.4346
2022-11-02 02:30:00	0.487673	7.255	8.63444	18.7414	61.0508	64.5713	65.7384	64.413
2022-11-02 02:35:00	0.49201	7.2628	8.64097	18.7494	61.0516	64.5547	65.7195	64.3917
2022-11-02 02:40:00	0.496348	7.27059	8.64749	18.7575	61.0525	64.5383	65.7007	64.3707
2022-11-02 02:45:00	0.500685	7.27838	8.65401	18.7656	61.0534	64.522	65.6819	64.35
2022-11-02 02:50:00	0.505023	7.28617	8.66054	18.7736	61.0542	64.506	65.6633	64.3295
2022-11-02 02:55:00	0.50936	7.29396	8.66706	18.7817	61.0551	64.4901	65.6449	64.3092
2022-11-02 03:00:00	0.513698	7.30175	8.67358	18.7897	61.0559	64.4744	65.6266	64.2892
2022-11-02 03:05:00	0.518035	7.30954	8.68011	18.7978	61.0568	64.4589	65.6084	64.2695
2022-11-02 03:10:00	0.522373	7.31733	8.68663	18.8059	61.0577	64.4436	65.5904	64.2499
2022-11-02 03:15:00	0.52671	7.32512	8.69315	18.8139	61.0585	64.4285	65.5726	64.2307
2022-11-02 03:20:00	0.531048	7.33291	8.69968	18.822	61.0594	64.4136	65.5549	64.2116
2022-11-02 03:25:00	0.535385	7.34071	8.7062	18.8301	61.0603	64.3989	65.5374	64.1928
2022-11-02 03:30:00	0.539723	7.3485	8.71272	18.8381	61.0611	64.3844	65.52	64.1742
2022-11-02 03:35:00	0.54406	7.35629	8.71925	18.8462	61.062	64.37	65.5029	64.1559
2022-11-02 03:40:00	0.548398	7.36408	8.72577	18.8542	61.0629	64.3559	65.4859	64.1378
2022-11-02 03:45:00	0.552735	7.37187	8.73229	18.8623	61.0637	64.3419	65.4692	64.1199
2022-11-02 03:50:00	0.557073	7.37966	8.73882	18.8704	61.0646	64.3282	65.4527	64.1022
2022-11-02 03:55:00	0.56141	7.38745	8.74535	18.8784	61.0655	64.3147	65.4364	64.0848
2022-11-02 04:00:00	0.565748	7.39524	8.75486	18.8865	61.0664	64.3014	65.4203	64.0676
2022-11-02 04:05:00	0.570085	7.40303	8.7708	18.8946	61.0672	64.2883	65.4045	64.0506
2022-11-02 04:10:00	0.574423	7.41082	8.78697	18.9026	61.0681	64.2754	65.3889	64.0339
2022-11-02 04:15:00	0.57876	7.41862	8.80315	18.9107	61.069	64.2627	65.3736	64.0174
2022-11-02 04:20:00	0.583098	7.42641	8.81932	18.9188	61.0699	64.2502	65.3585	64.0011
2022-11-02 04:25:00	0.587435	7.4342	8.83549	18.9268	61.0708	64.238	65.3437	63.9851
2022-11-02 04:30:00	0.591773	7.44199	8.85167	18.9349	61.0717	64.226	65.3292	63.9694
2022-11-02 04:35:00	0.59611	7.44978	8.86784	18.9429	61.0726	64.2143	65.315	63.9539
2022-11-02 04:40:00	0.600448	7.45757	8.88401	18.951	61.0735	64.2028	65.301	63.9386
2022-11-02 04:45:00	0.604785	7.46536	8.90019	18.9591	61.0744	64.1915	65.2874	63.9236
2022-11-02 04:50:00	0.609123	7.47315	8.91636	18.9671	61.0753	64.1805	65.2742	63.9089
2022-11-02 04:55:00	0.61346	7.48094	8.93254	18.9752	61.0762	64.1698	65.2612	63.8945
2022-11-02 05:00:00	0.617798	7.48873	8.94871	18.9833	61.0771	64.1593	65.2486	63.8803
2022-11-02 05:05:00	0.622135	7.49653	8.96488	18.9913	61.078	64.1491	65.2364	63.8665
2022-11-02 05:10:00	0.626473	7.50432	8.98106	18.9994	61.079	64.1393	65.2245	63.8529
2022-11-02 05:15:00	0.63081	7.51211	8.99723	19.0074	61.0799	64.1297	65.213	63.8397
2022-11-02 05:20:00	0.635148	7.5199	9.01341	19.0155	61.0808	64.1204	65.2019	63.8268
2022-11-02 05:25:00	0.639485	7.52769	9.02958	19.0236	61.0818	64.1114	65.1912	63.8142
2022-11-02 05:30:00	0.643823	7.53548	9.04575	19.0316	61.0828	64.1028	65.1808	63.8019
2022-11-02 05:35:00	0.64816	7.54327	9.06193	19.0397	61.0837	64.0945	65.171	63.79
2022-11-02 05:40:00	0.652498	7.55106	9.0781	19.0478	61.0847	64.0865	65.1615	63.7785
2022-11-02 05:45:00	0.656835	7.55885	9.09428	19.0558	61.0857	64.0789	65.1525	63.7674
2022-11-02 05:50:00	0.661173	7.56664	9.11045	19.0639	61.0867	64.0717	65.144	63.7566
2022-11-02 05:55:00	0.66551	7.57443	9.12662	19.0719	61.0877	64.0649	65.1359	63.7463
2022-11-02 06:00:00	0.669848	7.58223	9.1428	19.08	61.0888	64.0584	65.1283	63.7364
2022-11-02 06:05:00	0.674185	7.59002	9.15897	19.0881	61.0898	64.0524	65.1212	63.7269
2022-11-02 06:10:00	0.678523	7.59781	9.17515	19.0961	61.0909	64.0468	65.1147	63.7179
2022-11-02 06:15:00	0.68286	7.6056	9.19132	19.1042	61.0919	64.0417	65.1086	63.7093
2022-11-02 06:20:00	0.687198	7.61339	9.20749	19.1123	61.093	64.037	65.1031	63.7012
2022-11-02 06:25:00	0.691535	7.62118	9.22367	19.1203	61.0941	64.0327	65.0981	63.6936
2022-11-02 06:30:00	0.695873	7.62897	9.23984	19.1284	61.0953	64.029	65.0937	63.6866
2022-11-02 06:35:00	0.70021	7.63676	9.25602	19.1364	61.0964	64.0257	65.0899	63.68
2022-11-02 06:40:00	0.704548	7.64455	9.27219	19.1445	61.0976	64.023	65.0867	63.674
2022-11-02 06:45:00	0.708885	7.65234	9.28836	19.1526	61.0988	64.0208	65.0841	63.6686
2022-11-02 06:50:00	0.713223	7.66014	9.30454	19.1606	61.1001	64.0191	65.082	63.6638
2022-11-02 06:55:00	0.71756	7.66793	9.32071	19.1687	61.1013	64.018	65.0807	63.6595
2022-11-02 07:00:00	0.721898	7.67572	9.33689	19.1768	61.1026	64.0175	65.0799	63.6559
2022-11-02 07:05:00	0.726235	7.68351	9.35306	19.1848	61.1039	64.0175	65.0799	63.653
2022-11-02 07:10:00	0.730573	7.6913	9.36923	19.1929	61.1053	64.0182	65.0805	63.6507
2022-11-02 07:15:00	0.73491	7.69909	9.38541	19.2009	61.1067	64.0195	65.0817	63.649
2022-11-02 07:20:00	0.739248	7.70688	9.40158	19.209	61.1081	64.0214	65.0837	63.6481
2022-11-02 07:25:00	0.743585	7.71467	9.41776	19.2171	61.1095	64.0239	65.0864	63.6479
2022-11-02 07:30:00	0.747923	7.72246	9.43393	19.2251	61.111	64.0272	65.0898	63.6484
2022-11-02 07:35:00	0.75226	7.73025	9.4501	19.2332	61.1126	64.0311	65.094	63.6497
2022-11-02 07:40:00	0.756598	7.73805	9.46628	19.2415	61.1141	64.0357	65.0989	63.6517
2022-11-02 07:45:00	0.760935	7.74707	9.48254	19.3485	61.1158	64.041	65.1045	63.6545
2022-11-02 07:50:00	0.765273	8.26872	9.53482	20.2863	61.1174	64.0471	65.1109	63.6582
2022-11-02 07:55:00	0.76961	9.36587	9.87609	21.389	61.1192	64.0539	65.1181	63.6626
2022-11-02 08:00:00	0.773948	6.13641	3.78411	11.1196	61.1209	64.0614	65.1261	63.6679
2022-11-02 08:05:00	0.778285	6.86335	0.528109	7.69647	61.1228	64.0698	65.1349	63.6741
2022-11-02 08:10:00	0.782623	10.5988	0.985791	11.3579	61.1247	64.0788	65.1445	63.6812
2022-11-02 08:15:00	0.78696	15.0904	1.45241	15.7249	61.1266	64.0887	65.155	63.6891
2022-11-02 08:20:00	0.791298	19.946	1.91902	20.1844	61.1286	64.0994	65.1663	63.698
2022-11-02 08:25:00	0.795635	26.4453	2.38564	25.2586	61.1307	64.1109	65.1784	63.7078
2022-11-02 08:30:00	0.799973	33.3889	2.85225	31.7998	61.1328	64.1232	65.1913	63.7185
2022-11-02 08:35:00	0.80431	34.3032	3.31887	38.877	61.135	64.1363	65.2051	63.7302
2022-11-02 08:40:00	0.808648	37.3985	3.78548	62.5696	61.1372	64.1503	65.2198	63.7429
2022-11-02 08:45:00	0.812985	40.7738	4.2521	94.7527	61.1396	64.1651	65.2353	63.7566
2022-11-02 08:50:00	0.817323	44.0426	4.71872	53.6337	61.142	64.1808	65.2517	63.7713
2022-11-02 08:55:00	0.82166	66.2043	5.18533	44.1846	61.1444	64.1973	65.269	63.787
2022-11-02 09:00:00	0.825998	177.727	5.65195	45.1168	61.147	64.2147	65.2871	63.8037
2022-11-02 09:05:00	0.830335	117.934	6.11856	53.5017	61.1496	64.233	65.3062	63.8215
2022-11-02 09:10:00	0.834673	67.4473	6.58518	116.046	61.1523	64.2521	65.3261	63.8403
2022-11-02 09:15:00	0.83901	58.5953	7.05173	146.271	61.1551	64.2721	65.3469	63.8602
2022-11-02 09:20:00	0.843348	55.485	7.4903	83.0931	61.158	64.2929	65.3686	63.8812
2022-11-02 09:25:00	0.847685	102.25	7.78661	60.142	61.1609	64.3147	65.3911	63.9032
2022-11-02 09:30:00	0.852022	115.977	8.06243	55.0432	61.1639	64.3372	65.4145	63.9264
2022-11-02 09:35:00	0.85636	73.3282	8.3382	53.4697	61.167	64.3607	65.4388	63.9506
2022-11-02 09:40:00	0.860697	58.8553	8.61398	61.6666	61.1702	64.385	65.464	63.9759
2022-11-02 09:45:00	0.865035	54.126	8.88975	49.6901	61.1735	64.4102	65.4901	64.0024
2022-11-02 09:50:00	0.869372	52.7073	9.16553	43.8612	61.1769	64.4362	65.517	64.0299
2022-11-02 09:55:00	0.87371	50.1793	9.4413	42.6469	61.1804	64.463	65.5447	64.0586
2022-11-02 10:00:00	0.878047	46.8561	9.71708	41.5469	61.1839	64.4907	65.5733	64.0884
2022-11-02 10:05:00	0.882385	42.5425	9.99285	40.8945	61.1876	64.5192	65.6027	64.1192
2022-11-02 10:10:00	0.886722	39.9053	10.2686	40.691	61.1913	64.5485	65.633	64.1512
2022-11-02 10:15:00	0.89106	38.8614	10.5444	40.4879	61.1951	64.5785	65.664	64.1843
2022-11-02 10:20:00	0.895397	37.8214	10.8202	40.0084	61.199	64.6094	65.6959	64.2186
2022-11-02 10:25:00	0.899735	36.7901	11.0959	38.385	61.203	64.641	65.7285	64.2539
2022-11-02 10:30:00	0.904072	35.8167	11.3717	37.2147	61.2071	64.6734	65.762	64.2903
2022-11-02 10:35:00	0.90841	34.8543	11.6475	37.0575	61.2113	64.7065	65.7961	64.3278
2022-11-02 10:40:00	0.912747	33.8919	11.9233	36.9173	61.2155	64.7403	65.831	64.3664
2022-11-02 10:45:00	0.917085	32.9295	12.199	36.9614	61.2199	64.7748	65.8667	64.406
2022-11-02 10:50:00	0.921422	31.9671	12.4748	39.6068	61.2243	64.81	65.903	64.4467
2022-11-02 10:55:00	0.92576	31.0047	12.7506	42.9078	61.2288	64.8458	65.94	64.4885
2022-11-02 11:00:00	0.930097	30.0424	13.0264	45.6213	61.2334	64.8822	65.9777	64.5313
2022-11-02 11:05:00	0.934435	29.0915	13.3021	45.3207	61.238	64.9192	66.016	64.5751
2022-11-02 11:10:00	0.938772	28.6651	13.5779	48.9618	61.2427	64.9568	66.0549	64.6199
2022-11-02 11:15:00	0.94311	28.5342	13.8537	60.9174	61.2476	64.995	66.0944	64.6656
2022-11-02 11:20:00	0.947447	28.4039	14.1295	72.3455	61.2524	65.0336	66.1345	64.7124
2022-11-02 11:25:00	0.951785	28.2737	14.4053	75.1104	61.2574	65.0728	66.1751	64.76
2022-11-02 11:30:00	0.956122	28.1436	14.6975	69.4103	61.2624	65.1124	66.2163	64.8086
2022-11-02 11:35:00	0.96046	28.0715	15.3327	71.0901	61.2675	65.1524	66.2579	64.8581
2022-11-02 11:40:00	0.964797	28.5282	16.109	74.9718	61.2726	65.1928	66.3	64.9084
2022-11-02 11:45:00	0.969135	29.1177	16.8856	76.1402	61.2778	65.2336	66.3425	64.9596
2022-11-02 11:50:00	0.973472	30.7462	17.6618	76.4769	61.283	65.2747	66.3855	65.0116
2022-11-02 11:55:00	0.97781	38.2201	18.2636	75.3439	61.2883	65.3161	66.4288	65.0643
2022-11-02 12:00:00	0.982147	59.1228	19.3932	73.8222	61.2936	65.3577	66.4724	65.1178
2022-11-02 12:05:00	0.986485	62.2032	20.689	71.8659	61.299	65.3996	66.5164	65.172
2022-11-02 12:10:00	0.990822	55.6603	21.5692	63.6694	61.3044	65.4417	66.5606	65.2269
2022-11-02 12:15:00	0.995579	53.3751	23.5262	59.5241	61.3098	65.484	66.6051	65.2825
2022-11-02 12:20:00	1.17455	51.1345	24.7244	57.2867	61.3153	65.5264	66.6498	65.3386
2022-11-02 12:25:00	1.43879	48.2988	26.4106	61.2376	61.3208	65.5688	66.6947	65.3953
2022-11-02 12:30:00	5.41169	52.6475	30.4337	61.9058	61.3263	65.6113	66.7398	65.4525
2022-11-02 12:35:00	8.67865	52.5152	35.0285	60.8883	61.3318	65.6539	66.7849	65.5102
2022-11-02 12:40:00	10.9531	51.132	40.1123	58.3475	61.3373	65.6964	66.8302	65.5683
2022-11-02 12:45:00	8.85237	44.3908	43.1856	48.878	61.3428	65.7389	66.8755	65.6268
2022-11-02 12:50:00	2.65013	33.0544	37.593	36.2425	61.3483	65.7812	66.9208	65.6857
2022-11-02 12:55:00	10.0239	36.8952	50.4668	40.8214	61.3539	65.8235	66.9661	65.7449
2022-11-02 13:00:00	12.7881	38.6996	61.0461	42.9506	61.3594	65.8656	67.0113	65.8044
2022-11-02 13:05:00	13.2693	39.5591	70.9923	43.3356	61.3649	65.9074	67.0564	65.864
2022-11-02 13:10:00	15.7566	41.3016	83.2609	45.0887	61.3703	65.9491	67.1014	65.9238
2022-11-02 13:15:00	10.6895	37.118	75.594	41.7094	61.3758	65.9905	67.1463	65.9837
2022-11-02 13:20:00	5.9031	33.7686	64.7671	38.3479	61.3812	66.0316	67.1909	66.0437
2022-11-02 13:25:00	0.521823	27.9364	53.493	31.9326	61.3866	66.0723	67.2353	66.1037
2022-11-02 13:30:00	0.56223	28.3573	53.5037	32.3476	61.3919	66.1127	67.2794	66.1637
2022-11-02 13:35:00	0.00135199	27.3222	59.2384	31.3752	61.3972	66.1527	67.3233	66.2236
2022-11-02 13:40:00	1.89225e-11	21.1465	43.9332	24.3119	61.4025	66.1923	67.3668	66.2833
2022-11-02 13:45:00	1.53811e-24	16.7647	30.48	19.9844	61.4077	66.2314	67.4099	66.3428
2022-11-02 13:50:00	7.26106e-43	17.0918	35.4896	21.2374	61.4129	66.27	67.4527	66.4021
2022-11-02 13:55:00	1.99075e-66	23.4173	61.5351	28.3874	61.4179	66.3081	67.495	66.4611
2022-11-02 14:00:00	3.16983e-95	24.4281	66.0353	31.0577	61.423	66.3456	67.5368	66.5197
2022-11-02 14:05:00	2.9313e-129	20.9059	49.6446	26.7477	61.4279	66.3826	67.5781	66.5779
2022-11-02 14:10:00	1.5743e-168	19.9856	45.3903	26.3837	61.4328	66.4189	67.6189	66.6356
2022-11-02 14:15:00	4.9104e-213	20.0162	44.1219	27.3212	61.4376	66.4547	67.6591	66.6929
2022-11-02 14:20:00	8.8951e-263	20.6231	41.2093	422.831	61.4424	66.4897	67.6987	66.7495
2022-11-02 14:25:00	0	17.342	30.973	24.8064	61.447	66.5241	67.7377	66.8056
2022-11-02 14:30:00	0	15.531	25.9326	21.4274	61.4516	66.5578	67.7761	66.861
2022-11-02 14:35:00	0	14.3652	21.0652	19.6346	61.4561	66.5907	67.8137	66.9156
2022-11-02 14:40:00	0	14.6164	23.3265	19.9078	61.4604	66.6229	67.8506	66.9695
2022-11-02 14:45:00	7.0094e-263	15.9128	24.2371	20.7121	61.4647	66.6544	67.8869	67.0226
2022-11-02 14:50:00	3.8694e-213	16.9316	22.9513	21.5458	61.4689	66.685	67.9223	67.0748
2022-11-02 14:55:00	1.2405e-168	16.4157	18.9626	21.9374	61.4731	66.7149	67.9569	67.1261
2022-11-02 15:00:00	2.3099e-129	14.6463	14.7671	19.6731	61.4771	66.7439	67.9908	67.1765
2022-11-02 15:05:00	2.49782e-95	14.2445	14.1063	19.0586	61.481	66.7721	68.0238	67.2259
2022-11-02 15:10:00	1.56871e-66	14.7423	15.297	19.6245	61.4848	66.7994	68.0559	67.2742
2022-11-02 15:15:00	5.7217e-43	15.6626	17.5	21.5343	61.4885	66.8259	68.0871	67.3214
2022-11-02 15:20:00	1.21203e-24	16.1742	15.975	21.925	61.4921	66.8515	68.1175	67.3676
2022-11-02 15:25:00	1.49109e-11	16.0597	15.1453	21.4546	61.4956	66.8762	68.1469	67.4125
2022-11-02 15:30:00	0.00106536	16.6372	16.0099	22.3501	61.499	66.9	68.1754	67.4563
2022-11-02 15:35:00	0.44285	17.1022	17.1571	23.2425	61.5023	66.9229	68.2029	67.4988
2022-11-02 15:40:00	0.322785	16.5076	16.1678	22.2661	61.5055	66.9449	68.2295	67.5401
2022-11-02 15:45:00	0.105877	15.403	14.7789	21.0957	61.5086	66.966	68.2551	67.5801
2022-11-02 15:50:00	0.206481	15.2384	14.9301	20.74	61.5116	66.9862	68.2797	67.6188
2022-11-02 15:55:00	0.201326	14.6759	14.1436	21.9141	61.5144	67.0054	68.3032	67.6562
2022-11-02 16:00:00	0.396491	12.0976	10.1898	811.673	61.5172	67.0237	68.3258	67.6921
2022-11-02 16:05:00	0.685279	11.3529	10.4899	414.305	61.5199	67.0411	68.3473	67.7267
2022-11-02 16:10:00	0.809806	11.4914	12.2003	16.2071	61.5224	67.0575	68.3678	67.7599
2022-11-02 16:15:00	0.4322	11.6313	11.6642	15.8032	61.5249	67.073	68.3873	67.7917
2022-11-02 16:20:00	10.906	11.4852	14.8602	16.9525	61.5273	67.0876	68.4057	67.822
2022-11-02 16:25:00	15.2508	10.403	13.8953	15.5881	61.5296	67.1013	68.423	67.8508
2022-11-02 16:30:00	3.3695	9.4948	9.23932	12.8117	61.5317	67.114	68.4393	67.8782
2022-11-02 16:35:00	0.10733	8.77923	8.87418	12.4703	61.5338	67.1259	68.4546	67.9041
2022-11-02 16:40:00	3.47056	9.47546	13.8724	14.4741	61.5358	67.1368	68.4687	67.9285
2022-11-02 16:45:00	0.00895755	8.11781	7.01498	11.6244	61.5377	67.1468	68.4819	67.9515
2022-11-02 16:50:00	0.00150201	6.2935	4.73189	9.81324	61.5395	67.1559	68.494	67.9729
2022-11-02 16:55:00	0.00241045	5.27116	4.18872	8.20315	61.5412	67.1642	68.505	67.9929
2022-11-02 17:00:00	0.00331889	4.40382	5.2043	7.03119	61.5428	67.1715	68.515	68.0114
2022-11-02 17:05:00	0.00422734	4.43844	4.74334	6.83565	61.5444	67.178	68.5239	68.0284
2022-11-02 17:10:00	0.00513578	4.62679	6.26376	6.46241	61.5459	67.1836	68.5318	68.0439
2022-11-02 17:15:00	0.00604422	4.94402	7.03732	7.03728	61.5472	67.1884	68.5387	68.058
2022-11-02 17:20:00	0.00695266	4.63814	4.63673	6.88966	61.5486	67.1923	68.5446	68.0706
2022-11-02 17:25:00	0.0078611	3.2761	2.58834	4.8631	61.5498	67.1955	68.5495	68.0817
2022-11-02 17:30:00	0.00876955	1.90858	0.763879	3.03063	61.551	67.1978	68.5534	68.0914
2022-11-02 17:35:00	0.00967799	0.597337	0.00182593	1.9236	61.5521	67.1993	68.5563	68.0998
2022-11-02 17:40:00	0.0105864	0.209856	2.55558e-11	0.854757	61.5531	67.2001	68.5582	68.1067
2022-11-02 17:45:00	0.0114949	0.157053	1.4064e-23	0.222339	61.554	67.2001	68.5592	68.1122
2022-11-02 17:50:00	0.0124033	0.105051	1.47466e-10	0.147629	61.5549	67.1993	68.5593	68.1164
2022-11-02 17:55:00	0.0133118	0.0606627	0.0105363	0.0962776	61.5558	67.1978	68.5584	68.1192
2022-11-02 18:00:00	0.0142202	3.17784	4.39443	8.33557	61.5566	67.1956	68.5566	68.1207
2022-11-02 18:05:00	0.0151286	7.27841	9.32136	19.7216	61.5573	67.1927	68.554	68.121
2022-11-02 18:10:00	0.0160371	7.04883	8.88716	18.6363	61.558	67.1891	68.5504	68.12
2022-11-02 18:15:00	0.0169455	6.80881	8.44192	18.2509	61.5586	67.1848	68.5461	68.1177
2022-11-02 18:20:00	0.017854	6.5688	8.25399	18.25	61.5592	67.1799	68.5408	68.1143
2022-11-02 18:25:00	0.0187624	6.33281	8.25965	18.25	61.5597	67.1743	68.5348	68.1096
2022-11-02 18:30:00	0.0196708	6.25543	8.26578	18.25	61.5602	67.1682	68.528	68.1038
2022-11-02 18:35:00	0.0205793	6.26299	8.27191	18.25	61.5606	67.1614	68.5205	68.097
2022-11-02 18:40:00	0.0214877	6.27077	8.27804	18.25	61.561	67.1541	68.5121	68.089
2022-11-02 18:45:00	0.0223962	6.27854	8.28416	18.25	61.5614	67.1462	68.5031	68.08
2022-11-02 18:50:00	0.0233046	6.28631	8.29029	18.25	61.5617	67.1378	68.4934	68.0699
2022-11-02 18:55:00	0.0242131	6.29408	8.29642	18.25	61.562	67.1288	68.483	68.0589
2022-11-02 19:00:00	0.0251215	6.30185	8.30255	18.25	61.5622	67.1193	68.4719	68.0469
2022-11-02 19:05:00	0.0260299	6.30963	8.30867	18.25	61.5625	67.1093	68.4602	68.0341
2022-11-02 19:10:00	0.0269384	6.3174	8.3148	18.25	61.5626	67.0989	68.4479	68.0203
2022-11-02 19:15:00	0.0278468	6.32517	8.32093	18.25	61.5628	67.088	68.435	68.0057
2022-11-02 19:20:00	0.0287553	6.33294	8.32706	18.25	61.563	67.0767	68.4215	67.9903
2022-11-02 19:25:00	0.0296637	6.34071	8.33319	18.25	61.5631	67.0649	68.4075	67.9741
2022-11-02 19:30:00	0.0305722	6.34849	8.33931	18.25	61.5632	67.0528	68.393	67.9572
2022-11-02 19:35:00	0.0314806	6.35626	8.34544	18.25	61.5633	67.0402	68.378	67.9395
2022-11-02 19:40:00	0.032389	6.36403	8.35157	18.25	61.5633	67.0273	68.3625	67.9212
2022-11-02 19:45:00	0.0332975	6.3718	8.3577	18.25	61.5633	67.014	68.3466	67.9023
2022-11-02 19:50:00	0.0342059	6.37957	8.36383	18.25	61.5634	67.0004	68.3303	67.8828
2022-11-02 19:55:00	0.0351144	6.38735	8.36995	18.25	61.5634	66.9864	68.3136	67.8627
2022-11-02 20:00:00	0.0360228	6.39512	8.37608	18.25	61.5634	66.9722	68.2964	67.842
2022-11-02 20:05:00	0.0369312	6.40289	8.38221	18.25	61.5633	66.9577	68.279	67.8209
2022-11-02 20:10:00	0.0378397	6.41066	8.38834	18.25	61.5633	66.9428	68.2612	67.7992
2022-11-02 20:15:00	0.0387481	6.41843	8.39447	18.25	61.5632	66.9278	68.2431	67.7772
2022-11-02 20:20:00	0.0396566	6.42621	8.40059	18.25	61.5632	66.9124	68.2247	67.7547
2022-11-02 20:25:00	0.040565	6.43398	8.40672	18.25	61.5631	66.8969	68.2061	67.7319
2022-11-02 20:30:00	0.0414735	6.44175	8.41285	18.25	61.563	66.8811	68.1872	67.7087
2022-11-02 20:35:00	0.0423819	6.44952	8.41898	18.25	61.5629	66.8651	68.1681	67.6852
2022-11-02 20:40:00	0.0432903	6.45729	8.4251	18.25	61.5628	66.8489	68.1488	67.6614
2022-11-02 20:45:00	0.0441988	6.46507	8.43123	18.25	61.5627	66.8325	68.1294	67.6373
2022-11-02 20:50:00	0.0451072	6.47284	8.43736	18.25	61.5626	66.816	68.1097	67.613
2022-11-02 20:55:00	0.0460157	6.48061	8.44349	18.25	61.5625	66.7993	68.0899	67.5885
2022-11-02 21:00:00	0.0469241	6.48838	8.44962	18.25	61.5623	66.7824	68.07	67.5638
2022-11-02 21:05:00	0.0478326	6.49615	8.45574	18.25	61.5622	66.7654	68.05	67.539
2022-11-02 21:10:00	0.048741	6.50393	8.46187	18.25	61.5621	66.7484	68.0299	67.514
2022-11-02 21:15:00	0.0496494	6.5117	8.468	18.25	61.5619	66.7311	68.0098	67.4889
2022-11-02 21:20:00	0.0505579	6.51947	8.47413	18.25	61.5618	66.7138	67.9895	67.4637
2022-11-02 21:25:00	0.0514663	6.52724	8.48026	18.25	61.5616	66.6964	67.9693	67.4384
2022-11-02 21:30:00	0.0523748	6.53501	8.48638	18.25	61.5615	66.679	67.949	67.4131
2022-11-02 21:35:00	0.0532832	6.54279	8.49251	18.25	61.5613	66.6614	67.9287	67.3877
2022-11-02 21:40:00	0.0541916	6.55056	8.49864	18.25	61.5611	66.6438	67.9084	67.3623
2022-11-02 21:45:00	0.0551001	6.55833	8.50477	18.25	61.561	66.6262	67.8882	67.3369
2022-11-02 21:50:00	0.0560085	6.5661	8.5109	18.25	61.5608	66.6085	67.868	67.3116
2022-11-02 21:55:00	0.056917	6.57387	8.51702	18.25	61.5606	66.5908	67.8478	67.2862
2022-11-02 22:00:00	0.0578254	6.58165	8.52315	18.25	61.5605	66.573	67.8277	67.2609
2022-11-02 22:05:00	0.0587339	6.58942	8.52928	18.25	61.5603	66.5553	67.8076	67.2357
2022-11-02 22:10:00	0.0596423	6.59719	8.53541	18.2531	61.5601	66.5375	67.7876	67.2106
2022-11-02 22:15:00	0.0605507	6.60496	8.54154	19.5419	61.5599	66.5198	67.7677	67.1855
2022-11-02 22:20:00	0.0614592	6.61273	8.54766	18.3202	61.5598	66.502	67.748	67.1605
2022-11-02 22:25:00	0.0623676	6.62051	8.55379	18.3836	61.5596	66.4843	67.7283	67.1357
2022-11-02 22:30:00	0.0632761	6.62828	8.55992	18.4502	61.5594	66.4666	67.7087	67.1109
2022-11-02 22:35:00	0.0641845	6.63605	8.56605	18.5168	61.5592	66.4489	67.6893	67.0863
2022-11-02 22:40:00	0.0650929	6.64382	8.57217	18.5833	61.559	66.4313	67.67	67.0618
2022-11-02 22:45:00	0.0660014	6.65159	8.5783	18.6499	61.5589	66.4137	67.6508	67.0375
2022-11-02 22:50:00	0.0669098	6.65937	8.58443	18.7165	61.5587	66.3962	67.6318	67.0133
2022-11-02 22:55:00	0.0678183	6.66714	8.59056	18.7831	61.5585	66.3788	67.6129	66.9892
2022-11-02 23:00:00	0.0687267	6.67491	8.59669	18.8496	61.5583	66.3614	67.5942	66.9653
2022-11-02 23:05:00	0.0696352	6.68268	8.60281	18.9162	61.5581	66.344	67.5757	66.9416
2022-11-02 23:10:00	0.0705436	6.69045	8.60894	18.9828	61.5579	66.3268	67.5573	66.918
2022-11-02 23:15:00	0.071452	6.69823	8.61507	19.0493	61.5578	66.3097	67.5391	66.8946
2022-11-02 23:20:00	0.0723605	6.706	8.6212	19.1159	61.5576	66.2926	67.521	66.8714
2022-11-02 23:25:00	0.0732689	6.71377	8.62733	19.1815	61.5574	66.2756	67.5032	66.8484
2022-11-02 23:30:00	0.0741774	6.72154	8.63345	18.8554	61.5572	66.2587	67.4855	66.8255
2022-11-02 23:35:00	0.0750858	6.72931	8.63958	18.3239	61.557	66.242	67.4679	66.8028
2022-11-02 23:40:00	0.0759942	6.73709	8.64571	22.2609	61.5569	66.2253	67.4506	66.7803
2022-11-02 23:45:00	0.0769027	6.74486	8.65184	1605.89	61.5567	66.2088	67.4334	66.7579
2022-11-02 23:50:00	0.0778111	6.75263	8.65797	22.5784	61.5565	66.1923	67.4165	66.7357
2022-11-02 23:55:00	0.0787196	6.7604	8.66409	18.7587	61.5563	66.176	67.3996	66.7137
2022-11-03	0.079628	6.76817	8.67022	18.7638	61.5561	66.1598	67.383	66.6919
2022-11-03 00:05:00	0.0805365	6.77595	8.67635	18.769	61.556	66.1438	67.3666	66.6703
2022-11-03 00:10:00	0.0814449	6.78372	8.68248	18.7742	61.5558	66.1279	67.3503	66.6488
2022-11-03 00:15:00	0.0823533	6.79149	8.68861	18.7793	61.5556	66.1121	67.3342	66.6275
2022-11-03 00:20:00	0.0832618	6.79926	8.69473	18.7845	61.5554	66.0964	67.3183	66.6063
2022-11-03 00:25:00	0.0841702	6.80703	8.70086	18.7897	61.5553	66.0809	67.3025	66.5853
2022-11-03 00:30:00	0.0850787	6.81481	8.70699	18.7948	61.5551	66.0655	67.287	66.5645
2022-11-03 00:35:00	0.0859871	6.82258	8.71312	18.8	61.5549	66.0502	67.2715	66.5438
2022-11-03 00:40:00	0.0868956	6.83035	8.71924	18.8051	61.5547	66.0352	67.2563	66.5233
2022-11-03 00:45:00	0.087804	6.83812	8.72537	18.8103	61.5546	66.0202	67.2412	66.5029
2022-11-03 00:50:00	0.0887124	6.84589	8.7315	18.8155	61.5544	66.0054	67.2263	66.4826
2022-11-03 00:55:00	0.0896209	6.85367	8.73763	18.8206	61.5543	65.9907	67.2115	66.4625
2022-11-03 01:00:00	0.0905293	6.86144	8.74376	18.8258	61.5541	65.9762	67.1969	66.4425
2022-11-03 01:05:00	0.0914378	6.86921	8.74988	18.831	61.5539	65.9619	67.1824	66.4227
2022-11-03 01:10:00	0.0923462	6.87698	8.75601	18.8361	61.5538	65.9476	67.1681	66.403
2022-11-03 01:15:00	0.0932546	6.88475	8.76214	18.8413	61.5537	65.9336	67.1539	66.3834
2022-11-03 01:20:00	0.0941631	6.89253	8.76827	18.8464	61.5535	65.9197	67.1399	66.3639
2022-11-03 01:25:00	0.0950715	6.9003	8.7744	18.8516	61.5534	65.9059	67.126	66.3445
2022-11-03 01:30:00	0.09598	6.90807	8.78052	18.8568	61.5532	65.8923	67.1122	66.3252
2022-11-03 01:35:00	0.0968884	6.91584	8.78665	18.8619	61.5531	65.8788	67.0985	66.306
2022-11-03 01:40:00	0.0977969	6.92361	8.79278	18.8671	61.553	65.8655	67.085	66.287
2022-11-03 01:45:00	0.0987053	6.93139	8.79891	18.8723	61.5529	65.8523	67.0716	66.268
2022-11-03 01:50:00	0.0996137	6.93916	8.80504	18.8774	61.5528	65.8393	67.0583	66.249
2022-11-03 01:55:00	0.100522	6.94693	8.81116	18.8826	61.5527	65.8264	67.0451	66.2302
2022-11-03 02:00:00	0.101431	6.9547	8.81729	18.8878	61.5526	65.8136	67.032	66.2114
2022-11-03 02:05:00	0.102339	6.96247	8.82342	18.8929	61.5525	65.801	67.019	66.1927
2022-11-03 02:10:00	0.103248	6.97025	8.82955	18.8981	61.5524	65.7886	67.0061	66.1741
2022-11-03 02:15:00	0.104156	6.97802	8.83567	18.9032	61.5523	65.7762	66.9933	66.1555
2022-11-03 02:20:00	0.105064	6.98579	8.8418	18.9084	61.5523	65.764	66.9806	66.137
2022-11-03 02:25:00	0.105973	6.99356	8.84793	18.9136	61.5522	65.752	66.9679	66.1185
2022-11-03 02:30:00	0.106881	7.00133	8.85406	18.9187	61.5522	65.74	66.9554	66.1001
2022-11-03 02:35:00	0.10779	7.00911	8.86019	18.9239	61.5521	65.7282	66.9429	66.0817
2022-11-03 02:40:00	0.108698	7.01688	8.86631	18.9291	61.5521	65.7165	66.9305	66.0634
2022-11-03 02:45:00	0.109607	7.02465	8.87244	18.9342	61.5521	65.705	66.9182	66.0451
2022-11-03 02:50:00	0.110515	7.03242	8.87857	18.9394	61.5521	65.6935	66.906	66.0268
2022-11-03 02:55:00	0.111423	7.04019	8.8847	18.9445	61.5521	65.6822	66.8938	66.0085
2022-11-03 03:00:00	0.112332	7.04797	8.89083	18.9497	61.5522	65.671	66.8817	65.9903
2022-11-03 03:05:00	0.11324	7.05574	8.89695	18.9549	61.5522	65.6599	66.8696	65.972
2022-11-03 03:10:00	0.114149	7.06351	8.90308	18.96	61.5523	65.6489	66.8576	65.9538
2022-11-03 03:15:00	0.115057	7.07128	8.90921	18.9652	61.5524	65.6381	66.8457	65.9356
2022-11-03 03:20:00	0.115966	7.07905	8.91534	18.9704	61.5525	65.6273	66.8338	65.9174
2022-11-03 03:25:00	0.116874	7.08683	8.92147	18.9755	61.5526	65.6167	66.822	65.8992
2022-11-03 03:30:00	0.117783	7.0946	8.92759	18.9807	61.5527	65.6061	66.8102	65.881
2022-11-03 03:35:00	0.118691	7.10237	8.93372	18.9859	61.5529	65.5956	66.7984	65.8628
2022-11-03 03:40:00	0.119599	7.11014	8.93985	18.991	61.5531	65.5853	66.7867	65.8446
2022-11-03 03:45:00	0.120508	7.11791	8.94598	18.9962	61.5533	65.575	66.7751	65.8263
2022-11-03 03:50:00	0.121416	7.12569	8.95211	19.0013	61.5535	65.5648	66.7635	65.8081
2022-11-03 03:55:00	0.122325	7.13346	8.95823	19.0065	61.5538	65.5548	66.7519	65.7899
2022-11-03 04:00:00	0.123233	7.14123	8.96436	19.0117	61.554	65.5448	66.7404	65.7716
2022-11-03 04:05:00	0.124142	7.149	8.97049	19.0168	61.5543	65.5348	66.7289	65.7534
2022-11-03 04:10:00	0.12505	7.15677	8.97662	19.022	61.5547	65.525	66.7175	65.7351
2022-11-03 04:15:00	0.125959	7.16455	8.98274	19.0272	61.555	65.5153	66.7061	65.7168
2022-11-03 04:20:00	0.126867	7.17232	8.98887	19.0323	61.5554	65.5056	66.6947	65.6985
2022-11-03 04:25:00	0.127775	7.18009	8.995	19.0375	61.5558	65.496	66.6834	65.6801
2022-11-03 04:30:00	0.128684	7.18786	9.00113	19.0426	61.5562	65.4865	66.6721	65.6618
2022-11-03 04:35:00	0.129592	7.19563	9.00726	19.0478	61.5567	65.4771	66.6608	65.6434
2022-11-03 04:40:00	0.130501	7.20341	9.01338	19.053	61.5572	65.4677	66.6496	65.6251
2022-11-03 04:45:00	0.131409	7.21118	9.01951	19.0581	61.5577	65.4584	66.6385	65.6067
2022-11-03 04:50:00	0.132318	7.21895	9.02564	19.0633	61.5582	65.4492	66.6274	65.5883
2022-11-03 04:55:00	0.133226	7.22672	9.03177	19.0685	61.5588	65.44	66.6163	65.5698
2022-11-03 05:00:00	0.134135	7.23449	9.0379	19.0736	61.5594	65.4309	66.6052	65.5514
2022-11-03 05:05:00	0.135043	7.24227	9.04402	19.0788	61.56	65.4219	66.5942	65.533
2022-11-03 05:10:00	0.135951	7.25004	9.05015	19.0839	61.5607	65.413	66.5833	65.5145
2022-11-03 05:15:00	0.13686	7.25781	9.05628	19.0891	61.5614	65.4041	66.5724	65.4961
2022-11-03 05:20:00	0.137768	7.26558	9.06241	19.0943	61.5621	65.3953	66.5615	65.4777
2022-11-03 05:25:00	0.138677	7.27335	9.06854	19.0994	61.5629	65.3865	66.5507	65.4592
2022-11-03 05:30:00	0.139585	7.28113	9.07466	19.1046	61.5636	65.3778	66.54	65.4408
2022-11-03 05:35:00	0.140494	7.2889	9.08079	19.1098	61.5645	65.3692	66.5293	65.4224
2022-11-03 05:40:00	0.141402	7.29667	9.08692	19.1149	61.5653	65.3606	66.5187	65.404
2022-11-03 05:45:00	0.142311	7.30444	9.09305	19.1201	61.5662	65.3521	66.5081	65.3856
2022-11-03 05:50:00	0.143219	7.31221	9.09918	19.1253	61.5671	65.3437	66.4976	65.3673
2022-11-03 05:55:00	0.144127	7.31999	9.1053	19.1304	61.568	65.3353	66.4872	65.349
2022-11-03 06:00:00	0.145036	7.32776	9.11143	19.1356	61.5689	65.327	66.4768	65.3307
2022-11-03 06:05:00	0.145944	7.33553	9.11756	19.1407	61.5699	65.3188	66.4665	65.3125
2022-11-03 06:10:00	0.146853	7.3433	9.12369	19.1459	61.5709	65.3106	66.4563	65.2943
2022-11-03 06:15:00	0.147761	7.35107	9.12981	19.1511	61.572	65.3025	66.4462	65.2762
2022-11-03 06:20:00	0.14867	7.35885	9.13594	19.1562	61.573	65.2945	66.4361	65.2582
2022-11-03 06:25:00	0.149578	7.36662	9.14207	19.1614	61.5741	65.2865	66.4261	65.2402
2022-11-03 06:30:00	0.150486	7.37439	9.1482	19.1666	61.5752	65.2786	66.4162	65.2223
2022-11-03 06:35:00	0.151395	7.38216	9.15433	19.1717	61.5763	65.2707	66.4065	65.2046
2022-11-03 06:40:00	0.152303	7.38993	9.16045	19.1769	61.5774	65.2629	66.3968	65.1869
2022-11-03 06:45:00	0.153212	7.39771	9.16658	19.182	61.5786	65.2552	66.3872	65.1693
2022-11-03 06:50:00	0.15412	7.40548	9.17271	19.1872	61.5797	65.2476	66.3777	65.1519
2022-11-03 06:55:00	0.155029	7.41325	9.17884	19.1924	61.5809	65.24	66.3683	65.1346
2022-11-03 07:00:00	0.155937	7.42102	9.18497	19.1975	61.5821	65.2325	66.3591	65.1174
2022-11-03 07:05:00	0.156846	7.42879	9.19109	19.2027	61.5833	65.2251	66.3499	65.1004
2022-11-03 07:10:00	0.157754	7.43657	9.19722	19.2079	61.5845	65.2178	66.3409	65.0835
2022-11-03 07:15:00	0.158662	7.44434	9.20335	19.213	61.5857	65.2105	66.332	65.0668
2022-11-03 07:20:00	0.159571	7.45211	9.20948	19.2182	61.5869	65.2034	66.3233	65.0503
2022-11-03 07:25:00	0.160479	7.45988	9.21561	19.2233	61.5882	65.1963	66.3146	65.0339
2022-11-03 07:30:00	0.161388	7.46765	9.22173	19.2285	61.5894	65.1892	66.3061	65.0178
2022-11-03 07:35:00	0.162296	7.47543	9.22786	19.2337	61.5906	65.1823	66.2978	65.0019
2022-11-03 07:40:00	0.163205	7.4832	9.23399	19.2388	61.5919	65.1755	66.2896	64.9862
2022-11-03 07:45:00	0.164113	7.49107	9.24012	19.2441	61.5931	65.1687	66.2815	64.9707
2022-11-03 07:50:00	0.165022	7.54285	9.24662	19.2934	61.5943	65.162	66.2736	64.9555
2022-11-03 07:55:00	0.16593	8.1223	9.3934	19.855	61.5955	65.1554	66.2659	64.9405
2022-11-03 08:00:00	0.166838	3.82713	3.81762	8.3544	61.5967	65.149	66.2583	64.9257
2022-11-03 08:05:00	0.167747	2.29177	0.281616	3.25767	61.5979	65.1426	66.2509	64.9113
2022-11-03 08:10:00	0.168655	3.41717	0.523558	4.55629	61.5991	65.1363	66.2436	64.8971
2022-11-03 08:15:00	0.169564	4.54899	0.774592	5.87002	61.6003	65.1301	66.2366	64.8832
2022-11-03 08:20:00	0.170472	5.693	1.02563	7.07458	61.6014	65.124	66.2296	64.8696
2022-11-03 08:25:00	0.171381	6.58999	1.27666	7.9042	61.6025	65.118	66.2229	64.8563
2022-11-03 08:30:00	0.172289	4.90522	1.5277	6.56971	61.6037	65.1121	66.2164	64.8433
2022-11-03 08:35:00	0.173198	4.24775	1.77873	6.16108	61.6048	65.1063	66.21	64.8307
2022-11-03 08:40:00	0.174106	4.1001	2.02993	6.1135	61.6058	65.1006	66.2038	64.8183
2022-11-03 08:45:00	0.175014	4.35934	2.35079	6.76912	61.6069	65.0951	66.1978	64.8063
2022-11-03 08:50:00	0.175923	5.24279	2.93323	8.50578	61.6079	65.0896	66.192	64.7947
2022-11-03 08:55:00	0.176831	5.69156	3.41218	8.61847	61.609	65.0843	66.1863	64.7834
2022-11-03 09:00:00	0.17774	5.12329	3.30673	7.70772	61.6099	65.0791	66.1809	64.7724
2022-11-03 09:05:00	0.178648	5.29353	3.25014	8.59218	61.6109	65.074	66.1756	64.7618
2022-11-03 09:10:00	0.179557	5.58058	3.25	8.43602	61.6118	65.069	66.1706	64.7515
2022-11-03 09:15:00	0.180465	5.56376	3.24988	7.99779	61.6127	65.0641	66.1657	64.7417
2022-11-03 09:20:00	0.181374	5.12687	3.20141	7.32103	61.6136	65.0594	66.161	64.7322
2022-11-03 09:25:00	0.182282	4.68634	2.99477	6.64014	61.6145	65.0548	66.1565	64.723
2022-11-03 09:30:00	0.18319	4.2532	2.77535	5.95953	61.6153	65.0503	66.1522	64.7143
2022-11-03 09:35:00	0.184099	3.86253	2.55589	5.3985	61.6161	65.046	66.1481	64.7059
2022-11-03 09:40:00	0.185007	3.58072	2.33798	5.67558	61.6169	65.0417	66.1442	64.6979
2022-11-03 09:45:00	0.185916	3.78531	2.25021	6.11862	61.6176	65.0376	66.1404	64.6902
2022-11-03 09:50:00	0.186824	4.05501	2.25	6.55363	61.6183	65.0337	66.1369	64.683
2022-11-03 09:55:00	0.187733	4.32324	2.25005	6.54395	61.619	65.0298	66.1335	64.6761
2022-11-03 10:00:00	0.188641	3.91439	2.26936	5.86401	61.6196	65.0261	66.1303	64.6696
2022-11-03 10:05:00	0.189549	3.38365	2.36695	5.37977	61.6203	65.0226	66.1273	64.6635
2022-11-03 10:10:00	0.190458	3.33419	2.47316	5.33844	61.6209	65.0191	66.1245	64.6577
2022-11-03 10:15:00	0.191366	3.68858	2.57938	5.71681	61.6214	65.0159	66.1218	64.6523
2022-11-03 10:20:00	0.192275	4.10341	2.68802	6.25794	61.622	65.0127	66.1193	64.6473
2022-11-03 10:25:00	0.193183	6.07036	3.79694	9.31524	61.6225	65.0097	66.117	64.6426
2022-11-03 10:30:00	0.194092	8.82118	5.99409	12.7223	61.623	65.0068	66.1148	64.6384
2022-11-03 10:35:00	0.195	8.41735	6.17053	12.2184	61.6234	65.004	66.1128	64.6344
2022-11-03 10:40:00	0.195909	10.744	8.02872	15.5279	61.6239	65.0014	66.111	64.6308
2022-11-03 10:45:00	0.196817	10.4118	7.79471	14.6456	61.6243	64.9989	66.1093	64.6276
2022-11-03 10:50:00	0.197725	9.9406	8.18637	14.2314	61.6247	64.9966	66.1077	64.6247
2022-11-03 10:55:00	0.198634	9.44861	7.29275	13.212	61.625	64.9944	66.1063	64.6221
2022-11-03 11:00:00	0.199542	9.34425	6.39837	13.5793	61.6254	64.9923	66.105	64.6198
2022-11-03 11:05:00	0.200451	10.2635	6.52387	14.6519	61.6257	64.9903	66.1039	64.6179
2022-11-03 11:10:00	0.201359	11.6398	8.11691	16.7256	61.626	64.9885	66.1028	64.6163
2022-11-03 11:15:00	0.202268	14.2222	10.1787	19.2797	61.6263	64.9868	66.1019	64.615
2022-11-03 11:20:00	0.203176	12.4937	8.64975	17.8346	61.6266	64.9853	66.1012	64.614
2022-11-03 11:25:00	0.204085	11.7125	8.3093	16.4595	61.6269	64.9839	66.1005	64.6132
2022-11-03 11:30:00	0.204993	13.1101	9.50307	18.55	61.6271	64.9825	66.0999	64.6128
2022-11-03 11:35:00	0.205901	14.5997	11.0261	20.631	61.6274	64.9814	66.0994	64.6126
2022-11-03 11:40:00	0.20681	13.761	9.99203	19.5328	61.6276	64.9803	66.099	64.6127
2022-11-03 11:45:00	0.207718	10.3249	7.1244	14.5902	61.6278	64.9794	66.0987	64.613
2022-11-03 11:50:00	0.208627	9.60667	6.98917	13.6261	61.628	64.9785	66.0985	64.6136
2022-11-03 11:55:00	0.209535	10.3656	7.45775	14.2021	61.6282	64.9778	66.0984	64.6145
2022-11-03 12:00:00	0.210444	11.8242	8.50566	16.776	61.6284	64.9772	66.0983	64.6155
2022-11-03 12:05:00	0.211352	11.1621	7.92297	16.079	61.6286	64.9767	66.0983	64.6168
2022-11-03 12:10:00	0.212261	11.581	8.35093	16.2198	61.6288	64.9764	66.0983	64.6182
2022-11-03 12:15:00	0.213169	10.2589	7.29713	14.5599	61.629	64.9761	66.0984	64.6199
2022-11-03 12:20:00	0.214077	10.4668	7.58979	15.0183	61.6292	64.9759	66.0986	64.6218
2022-11-03 12:25:00	0.214986	12.4192	9.42961	17.6132	61.6294	64.9758	66.0988	64.6238
2022-11-03 12:30:00	0.215894	10.8356	7.91957	15.6831	61.6296	64.9758	66.099	64.626
2022-11-03 12:35:00	0.216803	9.51296	6.52637	13.3677	61.6298	64.976	66.0993	64.6284
2022-11-03 12:40:00	0.217711	10.2997	7.30786	14.6757	61.63	64.9762	66.0996	64.631
2022-11-03 12:45:00	0.21862	10.3702	7.10562	14.5547	61.6302	64.9764	66.0999	64.6336
2022-11-03 12:50:00	0.219528	11.9848	8.5054	17.0681	61.6304	64.9768	66.1002	64.6364
2022-11-03 12:55:00	0.220437	10.7945	7.662	15.4273	61.6306	64.9772	66.1005	64.6394
2022-11-03 13:00:00	0.221345	10.8874	7.60441	15.2984	61.6309	64.9778	66.1009	64.6424
2022-11-03 13:05:00	0.222253	9.8313	6.97828	13.5429	61.6311	64.9783	66.1012	64.6456
2022-11-03 13:10:00	0.223162	11.2573	8.52137	15.397	61.6314	64.979	66.1016	64.6488
2022-11-03 13:15:00	0.22407	11.3753	8.71756	15.7415	61.6317	64.9797	66.1019	64.6522
2022-11-03 13:20:00	0.224979	9.40959	7.25995	13.0745	61.6319	64.9805	66.1022	64.6556
2022-11-03 13:25:00	0.225887	9.16694	6.85623	13.2864	61.6322	64.9813	66.1026	64.6591
2022-11-03 13:30:00	0.226796	9.9091	7.40245	14.356	61.6326	64.9822	66.1029	64.6627
2022-11-03 13:35:00	0.227704	7.45108	5.09409	10.9164	61.6329	64.9832	66.1032	64.6663
2022-11-03 13:40:00	0.228612	7.1617	5.00262	10.089	61.6333	64.9841	66.1034	64.6699
2022-11-03 13:45:00	0.229521	5.8539	3.95907	8.37807	61.6336	64.9852	66.1037	64.6736
2022-11-03 13:50:00	0.230429	5.4773	3.66567	8.07001	61.634	64.9862	66.1039	64.6774
2022-11-03 13:55:00	0.231338	5.14027	3.5695	7.56328	61.6344	64.9873	66.1041	64.6811
2022-11-03 14:00:00	0.232246	5.5324	3.60149	8.05608	61.6349	64.9884	66.1043	64.6849
2022-11-03 14:05:00	0.233155	6.39121	4.17971	9.11363	61.6353	64.9896	66.1044	64.6887
2022-11-03 14:10:00	0.234063	5.27773	3.18422	7.76134	61.6358	64.9907	66.1045	64.6925
2022-11-03 14:15:00	0.234972	4.71461	2.64262	6.61762	61.6363	64.9919	66.1046	64.6962
2022-11-03 14:20:00	0.23588	3.78894	2.03337	5.83222	61.6368	64.9931	66.1046	64.7
2022-11-03 14:25:00	0.236788	3.61967	1.86309	5.71664	61.6373	64.9944	66.1046	64.7037
2022-11-03 14:30:00	0.237697	4.46998	2.18641	6.54059	61.6379	64.9956	66.1045	64.7075
2022-11-03 14:35:00	0.238605	5.33511	3.15469	7.83836	61.6385	64.9968	66.1044	64.7111
2022-11-03 14:40:00	0.239514	9.04444	6.95332	12.3807	61.6391	64.998	66.1043	64.7148
2022-11-03 14:45:00	0.240422	7.7197	6.03917	11.3163	61.6397	64.9992	66.1041	64.7183
2022-11-03 14:50:00	0.241331	6.12692	4.02178	8.71745	61.6404	65.0005	66.1039	64.7219
2022-11-03 14:55:00	0.242239	6.87939	5.25059	10.3023	61.6411	65.0017	66.1036	64.7254
2022-11-03 15:00:00	0.243148	6.29599	3.52461	8.79402	61.6418	65.0028	66.1033	64.7288
2022-11-03 15:05:00	0.244056	5.77118	3.15151	8.14684	61.6425	65.004	66.103	64.7321
2022-11-03 15:10:00	0.244964	4.9526	2.86034	7.28539	61.6432	65.0052	66.1026	64.7354
2022-11-03 15:15:00	0.245873	4.19689	2.35063	6.42858	61.644	65.0063	66.1022	64.7385
2022-11-03 15:20:00	0.246781	4.04475	1.96765	6.29174	61.6448	65.0074	66.1017	64.7416
2022-11-03 15:25:00	0.24769	4.108	1.65863	6.15573	61.6457	65.0084	66.1012	64.7446
2022-11-03 15:30:00	0.248598	4.09964	2.63744	6.28023	61.6465	65.0095	66.1006	64.7475
2022-11-03 15:35:00	0.249507	2.72093	1.12683	4.52849	61.6474	65.0105	66.1	64.7503
2022-11-03 15:40:00	0.250415	1.96022	1.35363	3.14988	61.6483	65.0114	66.0994	64.753
2022-11-03 15:45:00	0.251324	1.45991	0.54696	2.80325	61.6492	65.0123	66.0987	64.7556
2022-11-03 15:50:00	0.252232	1.12999	0.00131029	2.43793	61.6501	65.0132	66.098	64.7581
2022-11-03 15:55:00	0.25314	1.75529	1.83389e-11	3.14712	61.6511	65.014	66.0973	64.7604
2022-11-03 16:00:00	0.254049	1.10514	1.49067e-24	1.99712	61.6521	65.0147	66.0965	64.7627
2022-11-03 16:05:00	0.254957	1.04228	7.03711e-43	1.96954	61.6531	65.0154	66.0956	64.7648
2022-11-03 16:10:00	0.255866	1.38413	1.92935e-66	2.87108	61.6541	65.0161	66.0948	64.7667
2022-11-03 16:15:00	0.256774	1.11681	3.07207e-95	2.24061	61.6552	65.0167	66.0939	64.7686
2022-11-03 16:20:00	0.257683	0.561676	2.8409e-129	1.27641	61.6563	65.0172	66.093	64.7703
2022-11-03 16:25:00	0.258591	0.14597	1.5257e-168	0.83607	61.6574	65.0176	66.092	64.7718
2022-11-03 16:30:00	0.2595	0.553092	4.759e-213	1.73934	61.6585	65.018	66.091	64.7733
2022-11-03 16:35:00	0.260408	0.814291	8.6208e-263	1.95389	61.6596	65.0183	66.09	64.7745
2022-11-03 16:40:00	0.261316	0.925604	0	1.89648	61.6608	65.0186	66.089	64.7757
2022-11-03 16:45:00	0.262225	1.03656	0	1.83843	61.6619	65.0188	66.0879	64.7767
2022-11-03 16:50:00	0.263133	1.1475	0	1.78194	61.6631	65.0188	66.0868	64.7775
2022-11-03 16:55:00	0.264042	1.2548	0	2.37604	61.6643	65.0189	66.0857	64.7782
2022-11-03 17:00:00	0.26495	1.34593	0	2.84257	61.6656	65.0188	66.0845	64.7788
2022-11-03 17:05:00	0.265859	1.43487	0	2.54827	61.6668	65.0187	66.0834	64.7792
2022-11-03 17:10:00	0.266767	1.43816	7.2728e-262	2.25214	61.6681	65.0184	66.0822	64.7794
2022-11-03 17:15:00	0.267676	1.24777	4.0148e-212	1.95601	61.6693	65.0181	66.081	64.7795
2022-11-03 17:20:00	0.268584	1.04946	1.2872e-167	1.65988	61.6706	65.0177	66.0797	64.7795
2022-11-03 17:25:00	0.269492	0.851127	2.3967e-128	1.36341	61.6719	65.0173	66.0785	64.7793
2022-11-03 17:30:00	0.270401	0.652798	2.59171e-94	1.0423	61.6732	65.0167	66.0772	64.7789
2022-11-03 17:35:00	0.271309	0.454469	1.62767e-65	0.705156	61.6745	65.016	66.0759	64.7784
2022-11-03 17:40:00	0.272218	0.25615	5.93677e-42	0.368045	61.6759	65.0153	66.0746	64.7777
2022-11-03 17:45:00	0.273126	0.0624383	1.25759e-23	0.0595533	61.6772	65.0145	66.0733	64.7769
2022-11-03 17:50:00	0.274035	0.000148991	1.54714e-10	0.000141392	61.6786	65.0136	66.0719	64.7759
2022-11-03 17:55:00	0.274943	0.00815709	0.0110541	0.0233456	61.68	65.0126	66.0706	64.7748
2022-11-03 18:00:00	0.275851	3.40328	4.61136	9.73569	61.6814	65.0115	66.0692	64.7736
2022-11-03 18:05:00	0.27676	7.69212	10.1782	20.1435	61.6827	65.0103	66.0679	64.7722
2022-11-03 18:10:00	0.277668	7.37474	9.85201	18.9851	61.6841	65.009	66.0665	64.7706
2022-11-03 18:15:00	0.278577	7.0464	9.51158	18.503	61.6856	65.0076	66.0651	64.7689
2022-11-03 18:20:00	0.279485	6.77645	9.17157	18.5049	61.687	65.0062	66.0636	64.7671
2022-11-03 18:25:00	0.280394	6.74604	9.00346	18.5079	61.6884	65.0046	66.0622	64.7651
2022-11-03 18:30:00	0.281302	6.74231	9.00917	18.5109	61.6898	65.003	66.0608	64.763
2022-11-03 18:35:00	0.282211	6.73865	9.01529	18.514	61.6913	65.0013	66.0593	64.7607
2022-11-03 18:40:00	0.283119	6.73499	9.02142	18.517	61.6927	64.9995	66.0579	64.7584
2022-11-03 18:45:00	0.284027	6.73133	9.02754	18.52	61.6942	64.9976	66.0564	64.7558
2022-11-03 18:50:00	0.284936	6.72766	9.03366	18.5231	61.6956	64.9956	66.0549	64.7532
2022-11-03 18:55:00	0.285844	6.724	9.03979	18.5261	61.6971	64.9935	66.0534	64.7504
2022-11-03 19:00:00	0.286753	6.72034	9.04591	18.5291	61.6986	64.9914	66.0519	64.7475
2022-11-03 19:05:00	0.287661	6.71667	9.05204	18.5322	61.7001	64.9891	66.0504	64.7445
2022-11-03 19:10:00	0.28857	6.71301	9.05816	18.5352	61.7016	64.9868	66.0489	64.7414
2022-11-03 19:15:00	0.289478	6.70935	9.06428	18.5382	61.703	64.9844	66.0474	64.7381
2022-11-03 19:20:00	0.290387	6.70569	9.07041	18.5413	61.7045	64.982	66.0458	64.7347
2022-11-03 19:25:00	0.291295	6.70202	9.07653	18.5443	61.706	64.9794	66.0443	64.7312
2022-11-03 19:30:00	0.292203	6.69836	9.08266	18.5473	61.7075	64.9768	66.0427	64.7276
2022-11-03 19:35:00	0.293112	6.6947	9.08878	18.5504	61.709	64.9741	66.0412	64.7239
2022-11-03 19:40:00	0.29402	6.69103	9.0949	18.5534	61.7105	64.9713	66.0396	64.7201
2022-11-03 19:45:00	0.294929	6.68737	9.10103	18.5564	61.712	64.9684	66.038	64.7162
2022-11-03 19:50:00	0.295837	6.68371	9.10715	18.5595	61.7135	64.9655	66.0363	64.7122
2022-11-03 19:55:00	0.296746	6.68005	9.11328	18.5625	61.7151	64.9625	66.0347	64.7081
2022-11-03 20:00:00	0.297654	6.67638	9.1194	18.5655	61.7166	64.9595	66.0331	64.7039
2022-11-03 20:05:00	0.298563	6.67272	9.12552	18.5685	61.7181	64.9563	66.0314	64.6996
2022-11-03 20:10:00	0.299471	6.66906	9.13165	18.5716	61.7196	64.9531	66.0297	64.6952
2022-11-03 20:15:00	0.300379	6.66539	9.13777	18.5746	61.7211	64.9499	66.028	64.6907
2022-11-03 20:20:00	0.301288	6.66173	9.1439	18.5776	61.7226	64.9466	66.0263	64.6861
2022-11-03 20:25:00	0.302196	6.65807	9.15002	18.5807	61.7242	64.9432	66.0246	64.6814
2022-11-03 20:30:00	0.303105	6.65441	9.15614	18.5837	61.7257	64.9397	66.0228	64.6766
2022-11-03 20:35:00	0.304013	6.65074	9.16227	18.5867	61.7272	64.9362	66.021	64.6718
2022-11-03 20:40:00	0.304922	6.64708	9.16839	18.5898	61.7287	64.9327	66.0192	64.6669
2022-11-03 20:45:00	0.30583	6.64342	9.17452	18.5928	61.7302	64.9291	66.0174	64.6619
2022-11-03 20:50:00	0.306739	6.63975	9.18064	18.5958	61.7317	64.9254	66.0155	64.6568
2022-11-03 20:55:00	0.307647	6.63609	9.18676	18.5989	61.7333	64.9217	66.0136	64.6516
2022-11-03 21:00:00	0.308555	6.63243	9.19289	18.6019	61.7348	64.9179	66.0116	64.6463
2022-11-03 21:05:00	0.309464	6.62877	9.19901	18.6049	61.7363	64.914	66.0097	64.641
2022-11-03 21:10:00	0.310372	6.6251	9.20514	18.608	61.7378	64.9102	66.0076	64.6356
2022-11-03 21:15:00	0.311281	6.62144	9.21126	18.611	61.7393	64.9062	66.0056	64.6301
2022-11-03 21:20:00	0.312189	6.61778	9.21738	18.614	61.7408	64.9022	66.0035	64.6245
2022-11-03 21:25:00	0.313098	6.61411	9.22351	18.6171	61.7423	64.8982	66.0013	64.6188
2022-11-03 21:30:00	0.314006	6.61045	9.22963	18.6201	61.7438	64.8941	65.9991	64.6131
2022-11-03 21:35:00	0.314914	6.60679	9.23576	18.6231	61.7453	64.89	65.9969	64.6073
2022-11-03 21:40:00	0.315823	6.60312	9.24188	18.6262	61.7468	64.8858	65.9945	64.6014
2022-11-03 21:45:00	0.316731	6.59946	9.248	18.6292	61.7483	64.8815	65.9922	64.5954
2022-11-03 21:50:00	0.31764	6.5958	9.25413	18.6322	61.7498	64.8772	65.9897	64.5894
2022-11-03 21:55:00	0.318548	6.59214	9.26025	18.6353	61.7512	64.8729	65.9872	64.5832
2022-11-03 22:00:00	0.319457	6.58847	9.26638	18.6383	61.7527	64.8685	65.9846	64.577
2022-11-03 22:05:00	0.320365	6.58481	9.2725	18.6413	61.7542	64.8641	65.982	64.5707
2022-11-03 22:10:00	0.321274	6.58115	9.27862	18.6444	61.7556	64.8596	65.9793	64.5643
2022-11-03 22:15:00	0.322182	6.57748	9.28475	18.6474	61.7571	64.855	65.9764	64.5578
2022-11-03 22:20:00	0.32309	6.57382	9.29087	18.6504	61.7585	64.8504	65.9735	64.5513
2022-11-03 22:25:00	0.323999	6.57016	9.297	18.6535	61.7599	64.8457	65.9706	64.5446
2022-11-03 22:30:00	0.324907	6.5665	9.30312	18.6565	61.7613	64.841	65.9675	64.5379
2022-11-03 22:35:00	0.325816	6.56283	9.30924	18.6595	61.7627	64.8363	65.9643	64.531
2022-11-03 22:40:00	0.326724	6.55917	9.31537	18.6626	61.7641	64.8314	65.961	64.5241
2022-11-03 22:45:00	0.327633	6.55551	9.32149	18.6656	61.7655	64.8265	65.9576	64.5171
2022-11-03 22:50:00	0.328541	6.55184	9.32762	18.6686	61.7668	64.8216	65.9541	64.5099
2022-11-03 22:55:00	0.32945	6.54818	9.33374	18.6717	61.7681	64.8165	65.9504	64.5027
2022-11-03 23:00:00	0.330358	6.54452	9.33986	18.6747	61.7694	64.8114	65.9467	64.4954
2022-11-03 23:05:00	0.331266	6.54086	9.34599	18.6777	61.7707	64.8063	65.9428	64.4879
2022-11-03 23:10:00	0.332175	6.53719	9.35211	18.6808	61.772	64.801	65.9388	64.4803
2022-11-03 23:15:00	0.333083	6.53353	9.35824	18.6838	61.7732	64.7957	65.9346	64.4727
2022-11-03 23:20:00	0.333992	6.52987	9.36436	18.6868	61.7745	64.7904	65.9303	64.4649
2022-11-03 23:25:00	0.3349	6.5262	9.37048	18.6899	61.7756	64.7849	65.9258	64.4569
2022-11-03 23:30:00	0.335809	6.52254	9.37661	18.6929	61.7768	64.7794	65.9212	64.4489
2022-11-03 23:35:00	0.336717	6.51888	9.38273	18.6959	61.7779	64.7737	65.9165	64.4407
2022-11-03 23:40:00	0.337626	6.51522	9.38886	18.699	61.779	64.768	65.9115	64.4324
2022-11-03 23:45:00	0.338534	6.51155	9.39498	18.702	61.7801	64.7622	65.9064	64.424
2022-11-03 23:50:00	0.339442	6.50789	9.4011	18.705	61.7811	64.7563	65.9012	64.4154
2022-11-03 23:55:00	0.340351	6.50415	9.40723	18.7081	61.782	64.7504	65.8957	64.4066
2022-11-04	0.341259	6.46931	9.41335	18.7111	61.7829	64.7443	65.8901	64.3977
2022-11-04 00:05:00	0.342168	6.75479	9.41948	18.7141	61.7838	64.7381	65.8843	64.3887
2022-11-04 00:10:00	0.343076	6.76331	9.4256	18.7172	61.7846	64.7318	65.8783	64.3795
2022-11-04 00:15:00	0.343985	6.77116	9.43172	18.7202	61.7854	64.7254	65.8721	64.3701
2022-11-04 00:20:00	0.344893	6.77901	9.43785	18.7232	61.7861	64.7189	65.8657	64.3606
2022-11-04 00:25:00	0.345802	6.78686	9.44397	18.7263	61.7867	64.7123	65.8591	64.3509
2022-11-04 00:30:00	0.34671	6.79471	9.4501	18.7293	61.7872	64.7056	65.8522	64.341
2022-11-04 00:35:00	0.347618	6.80256	9.45622	18.7323	61.7877	64.6988	65.8452	64.3309
2022-11-04 00:40:00	0.348527	6.81041	9.46234	18.7354	61.7881	64.6918	65.838	64.3206
2022-11-04 00:45:00	0.349435	6.81826	9.46847	18.7384	61.7884	64.6847	65.8305	64.3101
2022-11-04 00:50:00	0.350344	6.82611	9.47459	18.7414	61.7887	64.6775	65.8229	64.2995
2022-11-04 00:55:00	0.351252	6.83396	9.48071	18.7445	61.7888	64.6702	65.815	64.2886
2022-11-04 01:00:00	0.352161	6.84181	9.48684	18.7475	61.7888	64.6628	65.8068	64.2775
2022-11-04 01:05:00	0.353069	6.84966	9.49296	18.7505	61.7888	64.6552	65.7985	64.2662
2022-11-04 01:10:00	0.353977	6.85751	9.49909	18.7536	61.7886	64.6475	65.7899	64.2546
2022-11-04 01:15:00	0.354886	6.86536	9.50521	18.7566	61.7883	64.6396	65.7811	64.2428
2022-11-04 01:20:00	0.355794	6.87321	9.51133	18.7596	61.7878	64.6316	65.7721	64.2308
2022-11-04 01:25:00	0.356703	6.88106	9.51746	18.7627	61.7873	64.6235	65.7628	64.2185
2022-11-04 01:30:00	0.357611	6.88891	9.52358	18.7657	61.7866	64.6152	65.7533	64.206
2022-11-04 01:35:00	0.35852	6.89676	9.52971	18.7687	61.7858	64.6068	65.7435	64.1932
2022-11-04 01:40:00	0.359428	6.90461	9.53583	18.7718	61.7848	64.5982	65.7335	64.1801
2022-11-04 01:45:00	0.360337	6.91246	9.54195	18.7748	61.7836	64.5895	65.7233	64.1668
2022-11-04 01:50:00	0.361245	6.92031	9.54808	18.7778	61.7823	64.5807	65.7129	64.1532
2022-11-04 01:55:00	0.362153	6.92816	9.5542	18.7809	61.7808	64.5717	65.7022	64.1393
2022-11-04 02:00:00	0.363062	6.93601	9.56033	18.7839	61.7791	64.5625	65.6913	64.1251
2022-11-04 02:05:00	0.36397	6.94386	9.56645	18.7869	61.7772	64.5532	65.6801	64.1106
2022-11-04 02:10:00	0.364879	6.95171	9.57257	18.79	61.7752	64.5438	65.6687	64.0958
2022-11-04 02:15:00	0.365787	6.95956	9.5787	18.793	61.7729	64.5342	65.6571	64.0806
2022-11-04 02:20:00	0.366696	6.96741	9.58482	18.796	61.7704	64.5244	65.6453	64.0652
2022-11-04 02:25:00	0.367604	6.97526	9.59095	18.7991	61.7677	64.5146	65.6332	64.0494
2022-11-04 02:30:00	0.368513	6.98311	9.59707	18.8021	61.7647	64.5045	65.6209	64.0333
2022-11-04 02:35:00	0.369421	6.99096	9.60319	18.8051	61.7615	64.4943	65.6084	64.0169
2022-11-04 02:40:00	0.370329	6.99881	9.60932	18.8082	61.7581	64.484	65.5957	64.0001
2022-11-04 02:45:00	0.371238	7.00666	9.61544	18.8112	61.7543	64.4735	65.5828	63.9829
2022-11-04 02:50:00	0.372146	7.01451	9.62157	18.8142	61.7504	64.4629	65.5696	63.9654
2022-11-04 02:55:00	0.373055	7.02236	9.62769	18.8173	61.7461	64.4521	65.5562	63.9475
2022-11-04 03:00:00	0.373963	7.03021	9.63381	18.8203	61.7416	64.4411	65.5427	63.9293
2022-11-04 03:05:00	0.374872	7.03806	9.63994	18.8233	61.7367	64.4301	65.5289	63.9107
2022-11-04 03:10:00	0.37578	7.04591	9.64606	18.8264	61.7316	64.4189	65.515	63.8917
2022-11-04 03:15:00	0.376689	7.05376	9.65219	18.8294	61.7261	64.4075	65.5008	63.8723
2022-11-04 03:20:00	0.377597	7.06161	9.65831	18.8324	61.7204	64.396	65.4865	63.8526
2022-11-04 03:25:00	0.378505	7.06946	9.66443	18.8355	61.7143	64.3844	65.472	63.8325
2022-11-04 03:30:00	0.379414	7.07731	9.67056	18.8385	61.7079	64.3727	65.4573	63.812
2022-11-04 03:35:00	0.380322	7.08516	9.67668	18.8415	61.7011	64.3608	65.4424	63.7911
2022-11-04 03:40:00	0.381231	7.09301	9.68281	18.8446	61.694	64.3488	65.4274	63.7698
2022-11-04 03:45:00	0.382139	7.10086	9.68893	18.8476	61.6866	64.3367	65.4122	63.7481
2022-11-04 03:50:00	0.383048	7.10871	9.69505	18.8506	61.6788	64.3244	65.3968	63.7261
2022-11-04 03:55:00	0.383956	7.11656	9.70118	18.8537	61.6707	64.312	65.3813	63.7037
2022-11-04 04:00:00	0.384865	7.12441	9.7073	18.8567	61.6622	64.2995	65.3657	63.6809
2022-11-04 04:05:00	0.385773	7.13226	9.71343	18.8597	61.6534	64.2869	65.3499	63.6577
2022-11-04 04:10:00	0.386681	7.14011	9.71955	18.8628	61.6442	64.2742	65.3339	63.6341
2022-11-04 04:15:00	0.38759	7.14796	9.72567	18.8658	61.6347	64.2614	65.3179	63.6102
2022-11-04 04:20:00	0.388498	7.15581	9.7318	18.8688	61.6248	64.2485	65.3017	63.586
2022-11-04 04:25:00	0.389407	7.16366	9.73792	18.8719	61.6146	64.2354	65.2854	63.5614
2022-11-04 04:30:00	0.390315	7.17151	9.74405	18.8749	61.604	64.2223	65.2689	63.5364
2022-11-04 04:35:00	0.391224	7.17936	9.75017	18.8779	61.5931	64.2091	65.2524	63.5112
2022-11-04 04:40:00	0.392132	7.18721	9.75629	18.881	61.5818	64.1957	65.2358	63.4856
2022-11-04 04:45:00	0.39304	7.19506	9.76242	18.884	61.5703	64.1823	65.219	63.4597
2022-11-04 04:50:00	0.393949	7.20291	9.76854	18.887	61.5584	64.1689	65.2022	63.4335
2022-11-04 04:55:00	0.394857	7.21076	9.77467	18.8901	61.5462	64.1553	65.1853	63.4071
2022-11-04 05:00:00	0.395766	7.21861	9.78079	18.8931	61.5337	64.1416	65.1683	63.3804
2022-11-04 05:05:00	0.396674	7.22646	9.78691	18.8961	61.5209	64.1279	65.1512	63.3535
2022-11-04 05:10:00	0.397583	7.23431	9.79304	18.8992	61.5079	64.1141	65.134	63.3264
2022-11-04 05:15:00	0.398491	7.24216	9.79916	18.9022	61.4946	64.1002	65.1168	63.2991
2022-11-04 05:20:00	0.3994	7.25001	9.80529	18.9052	61.4811	64.0863	65.0995	63.2717
2022-11-04 05:25:00	0.400308	7.25786	9.81141	18.9083	61.4674	64.0723	65.0822	63.2441
2022-11-04 05:30:00	0.401216	7.26571	9.81753	18.9113	61.4535	64.0583	65.0648	63.2163
2022-11-04 05:35:00	0.402125	7.27356	9.82366	18.9143	61.4394	64.0442	65.0473	63.1885
2022-11-04 05:40:00	0.403033	7.28141	9.82978	18.9174	61.4251	64.03	65.0298	63.1607
2022-11-04 05:45:00	0.403942	7.28926	9.83591	18.9204	61.4107	64.0158	65.0123	63.1328
2022-11-04 05:50:00	0.40485	7.29711	9.84203	18.9234	61.3962	64.0016	64.9948	63.1049
2022-11-04 05:55:00	0.405759	7.30496	9.84815	18.9265	61.3817	63.9873	64.9772	63.077
2022-11-04 06:00:00	0.406667	7.31281	9.85428	18.9295	61.367	63.973	64.9596	63.0492
2022-11-04 06:05:00	0.407576	7.32066	9.8604	18.9325	61.3524	63.9587	64.9419	63.0215
2022-11-04 06:10:00	0.408484	7.32851	9.86653	18.9356	61.3377	63.9443	64.9243	62.9939
2022-11-04 06:15:00	0.409392	7.33636	9.87265	18.9386	61.3231	63.9299	64.9066	62.9664
2022-11-04 06:20:00	0.410301	7.34421	9.87877	18.9416	61.3085	63.9154	64.889	62.9392
2022-11-04 06:25:00	0.411209	7.35206	9.8849	18.9447	61.294	63.901	64.8713	62.9121
2022-11-04 06:30:00	0.412118	7.35991	9.89102	18.9477	61.2797	63.8865	64.8537	62.8854
2022-11-04 06:35:00	0.413026	7.36776	9.89714	18.9507	61.2654	63.872	64.836	62.8589
2022-11-04 06:40:00	0.413935	7.37561	9.90327	18.9538	61.2514	63.8575	64.8184	62.8328
2022-11-04 06:45:00	0.414843	7.38346	9.90939	18.9568	61.2376	63.843	64.8008	62.807
2022-11-04 06:50:00	0.415752	7.39131	9.91552	18.9598	61.224	63.8285	64.7833	62.7816
2022-11-04 06:55:00	0.41666	7.39916	9.92164	18.9629	61.2106	63.814	64.7657	62.7566
2022-11-04 07:00:00	0.417568	7.40701	9.92776	18.9659	61.1976	63.7995	64.7482	62.7321
2022-11-04 07:05:00	0.418477	7.41486	9.93389	18.9689	61.1848	63.785	64.7307	62.7081
2022-11-04 07:10:00	0.419385	7.42271	9.94001	18.972	61.1725	63.7705	64.7133	62.6846
2022-11-04 07:15:00	0.420294	7.43056	9.94614	18.975	61.1605	63.756	64.6959	62.6616
2022-11-04 07:20:00	0.421202	7.43841	9.95226	18.978	61.1489	63.7415	64.6786	62.6393
2022-11-04 07:25:00	0.422111	7.44626	9.95838	18.9811	61.1377	63.7271	64.6614	62.6175
2022-11-04 07:30:00	0.423019	7.45411	9.96451	18.9841	61.127	63.7127	64.6442	62.5964
2022-11-04 07:35:00	0.423928	7.46196	9.97063	18.9871	61.1167	63.6983	64.6271	62.5759
2022-11-04 07:40:00	0.424836	7.46981	9.97676	18.9902	61.107	63.6839	64.61	62.5561
2022-11-04 07:45:00	0.425744	7.47766	9.98288	18.9932	61.0977	63.6696	64.5931	62.5369
2022-11-04 07:50:00	0.426653	7.48551	9.989	18.9963	61.089	63.6553	64.5762	62.5185
2022-11-04 07:55:00	0.427561	7.48212	9.97885	18.9846	61.0808	63.641	64.5595	62.5008
2022-11-04 08:00:00	0.42847	2.81787	3.22275	7.32083	61.0732	63.6268	64.5428	62.4839
2022-11-04 08:05:00	0.429378	0.214809	0.0587039	0.532649	61.0661	63.6126	64.5262	62.4677
2022-11-04 08:10:00	0.430287	0.396538	0.095197	0.756423	61.0596	63.5985	64.5098	62.4522
2022-11-04 08:15:00	0.431195	0.584966	0.139382	0.997148	61.0537	63.5844	64.4935	62.4376
2022-11-04 08:20:00	0.432103	0.773357	0.183567	1.27258	61.0483	63.5704	64.4773	62.4237
2022-11-04 08:25:00	0.433012	0.945772	0.227753	1.80101	61.0436	63.5565	64.4612	62.4105
2022-11-04 08:30:00	0.43392	0.871348	0.271938	2.3436	61.0394	63.5426	64.4453	62.3982
2022-11-04 08:35:00	0.434829	0.710506	0.316123	2.29738	61.0359	63.5288	64.4295	62.3866
2022-11-04 08:40:00	0.435737	0.565308	0.360308	2.04419	61.0329	63.5151	64.4138	62.3758
2022-11-04 08:45:00	0.436646	0.93299	0.404494	1.8838	61.0304	63.5015	64.3983	62.3657
2022-11-04 08:50:00	0.437554	1.39608	0.448679	2.80194	61.0286	63.4879	64.383	62.3564
2022-11-04 08:55:00	0.438463	1.18673	0.492864	2.54289	61.0273	63.4745	64.3679	62.3479
2022-11-04 09:00:00	0.439371	0.899969	0.537049	1.52494	61.0265	63.4611	64.3529	62.3401
2022-11-04 09:05:00	0.440279	0.613063	0.581235	1.13356	61.0263	63.4478	64.3381	62.333
2022-11-04 09:10:00	0.441188	0.342184	0.62542	1.40241	61.0266	63.4347	64.3234	62.3266
2022-11-04 09:15:00	0.442096	0.444615	0.669605	1.67294	61.0274	63.4216	64.309	62.3208
2022-11-04 09:20:00	0.443005	0.708539	0.71379	1.94347	61.0287	63.4086	64.2948	62.3158
2022-11-04 09:25:00	0.443913	0.97285	0.757976	2.214	61.0305	63.3958	64.2807	62.3113
2022-11-04 09:30:00	0.444822	1.23716	0.802161	2.48453	61.0327	63.3831	64.2669	62.3075
2022-11-04 09:35:00	0.44573	1.50147	0.846346	2.75506	61.0353	63.3705	64.2533	62.3043
2022-11-04 09:40:00	0.446639	1.76578	0.890531	3.02559	61.0383	63.358	64.2399	62.3017
2022-11-04 09:45:00	0.447547	2.03009	0.934717	3.29612	61.0416	63.3457	64.2267	62.2996
2022-11-04 09:50:00	0.448455	2.29465	0.979796	3.56722	61.0454	63.3335	64.2138	62.298
2022-11-04 09:55:00	0.449364	2.66094	1.33437	4.075	61.0494	63.3215	64.2011	62.2969
2022-11-04 10:00:00	0.450272	3.29912	1.97232	5.03439	61.0537	63.3096	64.1886	62.2963
2022-11-04 10:05:00	0.451181	3.95292	2.61095	6.25419	61.0583	63.2979	64.1764	62.2961
2022-11-04 10:10:00	0.452089	4.60662	3.24944	7.32928	61.0631	63.2863	64.1644	62.2963
2022-11-04 10:15:00	0.452998	5.20688	3.82854	7.92718	61.0682	63.2748	64.1526	62.2969
2022-11-04 10:20:00	0.453906	5.51071	4.24593	8.17414	61.0734	63.2636	64.1411	62.2978
2022-11-04 10:25:00	0.454815	6.02521	4.70576	8.83471	61.0788	63.2525	64.1299	62.2991
2022-11-04 10:30:00	0.455723	7.78348	6.16235	11.4054	61.0843	63.2415	64.1189	62.3006
2022-11-04 10:35:00	0.456631	9.98603	8.11756	14.0575	61.0899	63.2308	64.1082	62.3025
2022-11-04 10:40:00	0.45754	12.7527	10.9193	18.0453	61.0955	63.2202	64.0977	62.3045
2022-11-04 10:45:00	0.458448	11.5329	9.53886	16.3722	61.1013	63.2098	64.0876	62.3068
2022-11-04 10:50:00	0.459357	9.87082	7.53765	14.4525	61.107	63.1996	64.0776	62.3092
2022-11-04 10:55:00	0.460265	9.97878	7.95232	14.3503	61.1128	63.1895	64.068	62.3118
2022-11-04 11:00:00	0.461174	11.0868	9.73531	14.9872	61.1185	63.1797	64.0586	62.3146
2022-11-04 11:05:00	0.462082	16.2624	13.6586	22.7239	61.1242	63.17	64.0495	62.3174
2022-11-04 11:10:00	0.462991	18.3861	15.4358	25.3052	61.1298	63.1606	64.0406	62.3203
2022-11-04 11:15:00	0.463899	18.8386	16.3023	26.3952	61.1354	63.1513	64.032	62.3233
2022-11-04 11:20:00	0.464807	17.4348	14.3809	23.8236	61.1408	63.1423	64.0237	62.3264
2022-11-04 11:25:00	0.465716	14.9775	12.2067	20.4191	61.1461	63.1334	64.0157	62.3295
2022-11-04 11:30:00	0.466624	15.1885	13.0592	21.665	61.1513	63.1247	64.0079	62.3326
2022-11-04 11:35:00	0.467533	18.5491	16.6488	26.2537	61.1563	63.1163	64.0004	62.3356
2022-11-04 11:40:00	0.468441	17.6083	13.8698	24.3999	61.1612	63.108	63.9931	62.3387
2022-11-04 11:45:00	0.46935	12.8391	9.92313	18.3602	61.1659	63.0999	63.9862	62.3417
2022-11-04 11:50:00	0.470258	10.8876	9.0022	15.4148	61.1704	63.0921	63.9794	62.3447
2022-11-04 11:55:00	0.471166	11.7574	9.00237	16.4413	61.1747	63.0844	63.9729	62.3476
2022-11-04 12:00:00	0.472075	12.7736	9.6702	17.9201	61.1788	63.0769	63.9667	62.3504
2022-11-04 12:05:00	0.472983	14.1591	10.9731	19.811	61.1826	63.0697	63.9607	62.3532
2022-11-04 12:10:00	0.473892	13.5313	10.0609	19.0457	61.1863	63.0626	63.955	62.3558
2022-11-04 12:15:00	0.4748	14.1962	9.78944	19.893	61.1897	63.0558	63.9495	62.3583
2022-11-04 12:20:00	0.475709	12.7594	9.61069	17.4624	61.1929	63.0491	63.9443	62.3608
2022-11-04 12:25:00	0.476617	12.8558	9.33934	18.6368	61.1959	63.0427	63.9393	62.3631
2022-11-04 12:30:00	0.477526	12.0684	8.37029	16.9916	61.1986	63.0364	63.9345	62.3653
2022-11-04 12:35:00	0.478434	10.0099	7.35007	14.1445	61.2011	63.0303	63.9299	62.3674
2022-11-04 12:40:00	0.479342	10.5634	8.07082	14.794	61.2033	63.0244	63.9255	62.3693
2022-11-04 12:45:00	0.480251	11.6043	8.75222	16.1054	61.2053	63.0187	63.9214	62.3711
2022-11-04 12:50:00	0.481159	12.0636	8.21935	17.1669	61.2071	63.0132	63.9174	62.3728
2022-11-04 12:55:00	0.482068	9.01226	5.68651	12.3702	61.2087	63.0079	63.9137	62.3743
2022-11-04 13:00:00	0.482976	8.22153	5.80939	11.267	61.21	63.0027	63.9101	62.3757
2022-11-04 13:05:00	0.483885	10.7691	7.92915	14.8818	61.2111	62.9978	63.9067	62.377
2022-11-04 13:10:00	0.484793	12.9721	9.2493	17.9444	61.2119	62.993	63.9035	62.3781
2022-11-04 13:15:00	0.485702	13.2968	8.77485	18.2409	61.2126	62.9883	63.9005	62.3791
2022-11-04 13:20:00	0.48661	14.0209	10.9218	19.33	61.2131	62.9839	63.8976	62.3799
2022-11-04 13:25:00	0.487518	18.3426	14.9413	25.1899	61.2133	62.9795	63.8949	62.3806
2022-11-04 13:30:00	0.488427	22.0274	17.6392	29.7517	61.2133	62.9754	63.8923	62.3812
2022-11-04 13:35:00	0.489335	23.3926	19.472	32.0928	61.2132	62.9714	63.8899	62.3816
2022-11-04 13:40:00	0.490244	23.852	19.5101	32.1183	61.2129	62.9675	63.8876	62.3819
2022-11-04 13:45:00	0.491152	23.577	18.4953	31.1012	61.2124	62.9638	63.8855	62.3821
2022-11-04 13:50:00	0.492061	22.6442	17.4051	31.1691	61.2117	62.9602	63.8834	62.3821
2022-11-04 13:55:00	0.492969	21.3361	16.5159	29.5227	61.2108	62.9568	63.8815	62.382
2022-11-04 14:00:00	0.493878	19.6987	15.0552	27.2492	61.2098	62.9534	63.8797	62.3818
2022-11-04 14:05:00	0.494786	17.8434	14.2171	24.8263	61.2087	62.9502	63.8779	62.3814
2022-11-04 14:10:00	0.495694	16.6026	12.2314	22.9744	61.2074	62.9472	63.8763	62.3809
2022-11-04 14:15:00	0.496603	15.5432	11.6527	21.3684	61.206	62.9442	63.8747	62.3803
2022-11-04 14:20:00	0.497511	14.4913	11.3787	19.7542	61.2044	62.9413	63.8732	62.3795
2022-11-04 14:25:00	0.49842	15.1657	12.3436	20.8198	61.2028	62.9385	63.8718	62.3786
2022-11-04 14:30:00	0.499328	15.0634	12.3598	20.9788	61.201	62.9359	63.8705	62.3776
2022-11-04 14:35:00	0.500237	13.7438	11.5017	18.8867	61.1991	62.9333	63.8692	62.3765
2022-11-04 14:40:00	0.501145	13.5553	10.9055	18.5788	61.1971	62.9308	63.8679	62.3752
2022-11-04 14:45:00	0.502054	14.0699	11.2497	19.9331	61.195	62.9284	63.8667	62.3738
2022-11-04 14:50:00	0.502962	14.5442	11.0296	20.2554	61.1929	62.926	63.8655	62.3723
2022-11-04 14:55:00	0.50387	13.5294	10.0652	18.5275	61.1906	62.9237	63.8643	62.3706
2022-11-04 15:00:00	0.504779	11.7548	9.09913	15.9051	61.1883	62.9215	63.8632	62.3689
2022-11-04 15:05:00	0.505687	10.8255	8.2387	15.5667	61.1859	62.9194	63.862	62.367
2022-11-04 15:10:00	0.506596	10.3838	7.54156	14.6476	61.1834	62.9173	63.8609	62.3649
2022-11-04 15:15:00	0.507504	8.84647	6.65352	11.9073	61.1809	62.9152	63.8598	62.3628
2022-11-04 15:20:00	0.508413	7.48624	5.7076	10.3861	61.1784	62.9132	63.8587	62.3605
2022-11-04 15:25:00	0.509321	6.50641	5.08361	9.536	61.1757	62.9112	63.8575	62.358
2022-11-04 15:30:00	0.51023	5.60101	4.49152	8.45177	61.1731	62.9093	63.8564	62.3555
2022-11-04 15:35:00	0.511138	5.43372	4.03313	8.04054	61.1704	62.9073	63.8552	62.3528
2022-11-04 15:40:00	0.512046	5.90982	4.00008	8.83727	61.1676	62.9054	63.854	62.3499
2022-11-04 15:45:00	0.512955	5.8125	4	8.50249	61.1648	62.9036	63.8527	62.3469
2022-11-04 15:50:00	0.513863	5.63756	4	8.16481	61.162	62.9017	63.8515	62.3438
2022-11-04 15:55:00	0.514772	5.48525	4	8.13615	61.1592	62.8998	63.8501	62.3406
2022-11-04 16:00:00	0.51568	5.39542	4	8.39817	61.1563	62.898	63.8488	62.3372
2022-11-04 16:05:00	0.516589	5.30933	4	8.64956	61.1534	62.8961	63.8474	62.3336
2022-11-04 16:10:00	0.517497	5.22326	4	8.40397	61.1505	62.8943	63.8459	62.3299
2022-11-04 16:15:00	0.518405	5.13718	3.99974	7.88214	61.1476	62.8924	63.8444	62.3261
2022-11-04 16:20:00	0.519314	5.05084	3.89094	7.35964	61.1446	62.8905	63.8428	62.3221
2022-11-04 16:25:00	0.520222	4.85353	3.56475	6.83738	61.1417	62.8886	63.8411	62.318
2022-11-04 16:30:00	0.521131	4.49846	3.2319	6.4119	61.1387	62.8867	63.8394	62.3137
2022-11-04 16:35:00	0.522039	4.14184	2.89907	6.15135	61.1357	62.8847	63.8376	62.3093
2022-11-04 16:40:00	0.522948	3.78521	2.58184	5.89398	61.1327	62.8828	63.8357	62.3047
2022-11-04 16:45:00	0.523856	3.42869	2.50019	5.63661	61.1297	62.8808	63.8338	62.3
2022-11-04 16:50:00	0.524765	3.12123	2.49982	5.38021	61.1267	62.8787	63.8318	62.2951
2022-11-04 16:55:00	0.525673	3.51578	2.42458	5.51854	61.1237	62.8767	63.8297	62.29
2022-11-04 17:00:00	0.526581	3.01934	1.9	4.81364	61.1207	62.8745	63.8275	62.2849
2022-11-04 17:05:00	0.52749	2.04456	1.29864	3.40655	61.1177	62.8724	63.8252	62.2795
2022-11-04 17:10:00	0.528398	1.42559	0.697184	2.79057	61.1147	62.8702	63.8229	62.2741
2022-11-04 17:15:00	0.529307	1.2501	0.131609	2.50721	61.1117	62.8679	63.8204	62.2684
2022-11-04 17:20:00	0.530215	1.07696	0.000313138	2.22465	61.1087	62.8656	63.8179	62.2627
2022-11-04 17:25:00	0.531124	0.903819	4.38269e-12	1.94208	61.1057	62.8633	63.8153	62.2567
2022-11-04 17:30:00	0.532032	0.73068	3.56246e-25	1.65951	61.1027	62.8609	63.8126	62.2507
2022-11-04 17:35:00	0.532941	0.557542	1.68175e-43	1.37695	61.0996	62.8584	63.8098	62.2445
2022-11-04 17:40:00	0.533849	0.384403	6.21384e-42	1.09438	61.0966	62.8559	63.8069	62.2382
2022-11-04 17:45:00	0.534757	0.211281	1.31628e-23	0.811815	61.0936	62.8533	63.804	62.2317
2022-11-04 17:50:00	0.535666	0.0451943	1.61934e-10	0.529249	61.0906	62.8507	63.8009	62.2251
2022-11-04 17:55:00	0.536574	0.00800495	0.01157	0.269388	61.0876	62.848	63.7978	62.2183
2022-11-04 18:00:00	0.537483	3.29614	4.82598	9.4352	61.0846	62.8452	63.7945	62.2115
2022-11-04 18:05:00	0.538391	7.97435	10.4057	20.2642	61.0816	62.8424	63.7912	62.2045
2022-11-04 18:10:00	0.5393	7.68557	10.2274	19.6419	61.0786	62.8395	63.7878	62.1974
2022-11-04 18:15:00	0.540208	7.38483	10.1832	19.0006	61.0756	62.8366	63.7843	62.1902
2022-11-04 18:20:00	0.541117	7.09189	10.1394	18.7515	61.0726	62.8335	63.7807	62.1828
2022-11-04 18:25:00	0.542025	7.00132	10.0956	18.7525	61.0696	62.8305	63.777	62.1754
2022-11-04 18:30:00	0.542933	7.00263	10.0518	18.754	61.0666	62.8273	63.7733	62.1679
2022-11-04 18:35:00	0.543842	7.00416	10.008	18.7555	61.0636	62.8241	63.7694	62.1602
2022-11-04 18:40:00	0.54475	7.00569	9.96425	18.757	61.0606	62.8208	63.7655	62.1525
2022-11-04 18:45:00	0.545659	7.00722	9.92045	18.7585	61.0577	62.8174	63.7615	62.1447
2022-11-04 18:50:00	0.546567	7.00874	9.87665	18.7601	61.0547	62.814	63.7574	62.1368
2022-11-04 18:55:00	0.547476	7.01027	9.83286	18.7616	61.0517	62.8105	63.7533	62.1288
2022-11-04 19:00:00	0.548384	7.0118	9.78908	18.7631	61.0487	62.8069	63.749	62.1208
2022-11-04 19:05:00	0.549293	7.01333	9.75374	18.7646	61.0457	62.8033	63.7447	62.1127
2022-11-04 19:10:00	0.550201	7.01486	9.7518	18.7661	61.0428	62.7996	63.7403	62.1045
2022-11-04 19:15:00	0.551109	7.01639	9.7534	18.7677	61.0398	62.7958	63.7359	62.0963
2022-11-04 19:20:00	0.552018	7.01792	9.75501	18.7692	61.0368	62.792	63.7314	62.088
2022-11-04 19:25:00	0.552926	7.01945	9.75663	18.7707	61.0339	62.7881	63.7268	62.0797
2022-11-04 19:30:00	0.553835	7.02097	9.75824	18.7722	61.0309	62.7842	63.7221	62.0714
2022-11-04 19:35:00	0.554743	7.0225	9.75985	18.7737	61.0279	62.7801	63.7174	62.063
2022-11-04 19:40:00	0.555652	7.02403	9.76147	18.7753	61.025	62.7761	63.7127	62.0546
2022-11-04 19:45:00	0.55656	7.02556	9.76308	18.7768	61.022	62.7719	63.7078	62.0462
2022-11-04 19:50:00	0.557468	7.02709	9.76469	18.7783	61.019	62.7677	63.703	62.0378
2022-11-04 19:55:00	0.558377	7.02862	9.76631	18.7798	61.0161	62.7635	63.698	62.0293
2022-11-04 20:00:00	0.559285	7.03015	9.76792	18.7814	61.0131	62.7591	63.693	62.0209
2022-11-04 20:05:00	0.560194	7.03167	9.76953	18.7829	61.0102	62.7548	63.688	62.0125
2022-11-04 20:10:00	0.561102	7.0332	9.77114	18.7844	61.0072	62.7504	63.6829	62.0041
2022-11-04 20:15:00	0.562011	7.03473	9.77276	18.7859	61.0042	62.7459	63.6778	61.9957
2022-11-04 20:20:00	0.562919	7.03626	9.77437	18.7874	61.0013	62.7414	63.6726	61.9874
2022-11-04 20:25:00	0.563828	7.03779	9.77598	18.789	60.9983	62.7368	63.6674	61.979
2022-11-04 20:30:00	0.564736	7.03932	9.7776	18.7905	60.9954	62.7321	63.6621	61.9707
2022-11-04 20:35:00	0.565644	7.04085	9.77921	18.792	60.9924	62.7275	63.6568	61.9625
2022-11-04 20:40:00	0.566553	7.04237	9.78082	18.7935	60.9895	62.7228	63.6515	61.9543
2022-11-04 20:45:00	0.567461	7.0439	9.78244	18.795	60.9865	62.718	63.6461	61.9461
2022-11-04 20:50:00	0.56837	7.04543	9.78405	18.7966	60.9836	62.7132	63.6407	61.938
2022-11-04 20:55:00	0.569278	7.04696	9.78566	18.7981	60.9806	62.7084	63.6353	61.93
2022-11-04 21:00:00	0.570187	7.04849	9.78728	18.7996	60.9777	62.7035	63.6298	61.922
[truncated: 29,393 more rows]

## Sheet: Flow
	flow_in	flow_block1	flow_block2	flow_block3	flow_pbr	flow_ret	flow_mbr	flow_permeate	flow_eff
[truncated: 30,513 more rows]

[truncated: 1 more sheets: Volume]
